# Supplementary material for: Multiple novel prostate cancer susceptibility signals identified by fine-mapping of known risk loci among Europeans
Source: Hum Mol Genet. 2015 May 29;24(19):5589–602. doi: 10.1093/hmg/ddv203 (PMC4572072; doi:10.1093/hmg/ddv203)
Supplement: Supplementary Data [file supp_ddv203_ddv203supp_data2.xlsx]

## Sheet: S2 Table a
RegionID	Chromosome	Locus	Index SNP	P Value	Typed SNPs	Imputed SNPs	1000Worse	No. of SNPs in R^2>07	Best candidate SNPs	Best candidate SNPs Enhancer	Best candidate SNPs TFBS	Best candidate SNPs Promoter	Best candidate SNPs UTR	Best candidate SNPs Coding	Best candidate SNPs miR	Best candidate SNPs Biofeatures	Best candidate SNPs eQTL	TCGA PRAD tumour Genes	EuroBATS Skin	EuroBATS LCL	EuroBATS Adipose
1_1	1	q21.3	rs4845695	2.716e-08	252	2575	102	84	78	23	6	3	2	1	-	26	-	-	KCNN3|PBXIP1|RP11-307C12.11	PMVK|PYGO2	PBXIP1|ZBTB7B
1_2	1	q32.1	rs199774366	5.362e-11	312	3406	125	86	78	17	11	7	2	-	1	22	-	-	PIK3C2B	MDM4|PIK3C2B	-
2_2	2	p24.1	rs9306895	6.477e-10	230	3669	6	5	5	-	-	-	-	-	-	1	-	-	C2orf43	C2orf43	C2orf43
2_3	2	p21	rs7591218	3.818e-10	556	3847	70	9	8	4	3	1	-	-	-	5	-	-	-	-	-
2_4	2	p15	rs58235267	3.931e-26	652	2127	14	1	1	1	1	1	-	-	-	1	-	-	OTX1	-	MDH1|UGP2|WDPCP
2_4	2	p15	rs901532	3.47671e-06	652	2127	14	14	3	-	-	1	-	-	-	1	3	EHBP1	-	-	-
2_5	2	p11.2	rs2028900	3.067e-16	242	3780	44	53	42	15	6	1	5	1	-	16	-	-	GGCX|VAMP5|VAMP8	GGCX|VAMP5|VAMP8	GGCX
2_6	2	q31.1	rs12151618	3.36064e-07	703	3687	86	4	4	-	-	-	-	-	-	-	-	-	-	AC093818.1	-
2_6	2	q31.1	rs13410475	8.018e-26	703	3687	86	88	74	16	12	-	-	1	-	18	-	-	-	AC093818.1	-
2_7	2	q37.3	rs11891348	2.096e-08	330	4174	159	36	36	16	5	2	-	2	-	16	3	MLPH	MLPH|RAB17	-	-
2_8	2	q37.3	rs111770284	1.598e-13	127	4695	13	4	4	3	2	-	-	1	-	3	-	-	ANO7|PASK	ANO7|PASK|PPP1R7	ANO7|Sep-02
2_8	2	q37.3	rs183997311	8.62884e-08	127	4695	13	8	7	2	1	-	-	1	-	2	-	-	-	-	-
3_1	3	p11.2	rs114278123	1.75011e-05	853	4638	121	8	7	2	1	-	-	-	-	2	-	-	-	-	-
3_1	3	p12.1	rs143351723	2.87808e-10	853	4638	121	56	51	2	5	-	-	-	-	5	-	-	-	AC107204.1	-
3_1	3	p12.1	rs2088396	6.543e-23	853	4638	121	31	17	-	-	-	-	-	-	-	-	-	CHMP2B	CHMP2B	-
3_2	3	q13.2	rs6769767	1.274e-15	201	3480	15	23	14	-	1	2	-	-	-	3	-	-	WDR52	SIDT1|WDR52	-
3_3	3	q21.3	rs2811485	9.921e-16	607	2766	120	91	78	8	7	-	-	-	-	10	-	-	-	EEFSEC	EEFSEC
3_3	3	q21.3	rs56325233	2.21413e-06	607	2766	120	45	28	-	-	-	-	-	-	-	-	-	-	-	RP11-475N22.4
3_5	3	q26.2	rs11288195	9.69769e-09	377	3034	118	34	2	-	-	-	-	-	-	-	-	-	-	-	-
3_5	3	q26.2	rs78416326	6.356e-25	377	3034	9	5	2	1	1	1	-	-	-	1	-	-	-	-	-
4_1	4	q13.3	rs1894292	1.412e-11	128	2975	38	11	11	-	1	-	-	-	-	1	-	-	-	-	-
4_2	4	q22.3	rs6853490	8.849e-19	428	3458	45	24	7	3	3	-	-	-	-	3	1	BMPR1B	PDLIM5	-	PDLIM5
4_2	4	q22.3	rs7682375	3.968e-19	428	3458	45	30	20	2	1	3	1	1	-	6	-	BMPR1B	PDLIM5	PDLIM5	PDLIM5
4_3	4	q24	rs34480284	3.684e-28	603	3059	13	16	13	2	1	-	-	-	-	2	-	-	-	PPA2|TET2	-
5_2	5	p15.33	rs10866527	1.059e-08	365	5946	13	6	6	3	1	-	-	-	-	3	6	IRX4	IRX4	-	-
5_3	5	p12	rs1482679	2.701e-09	316	3786	107	98	91	-	-	-	-	-	-	-	-	-	-	-	-
6_1	6	p21.33	rs2596546	1.047e-09	688	14279	121	1	1	-	-	-	-	-	-	-	-	-	C4A|CCHCR1|DDR1|FLOT1|HLA-C|MICB|NOTCH4	CCHCR1|HCG22|HCG27|HCP5|HLA-B|HLA-C|RNF5	CCHCR1|FLOT1|HCP5|HLA-B|HLA-C|MICB|NOTCH4
6_2	6	p21.32	rs115306967	6.426e-07	444	20585	1023	43	42	-	1	8	-	-	-	9	-	-	BAG6|C4A|HLA-DMA|HLA-DQA1|HLA-DQA2|HLA-DQB1|HLA-DRB1|HLA-DRB5|HLA-DRB6|MICB|NOTCH4|RNF5	AIF1|BAG6|HLA-DQA1|HLA-DQA2|HLA-DQB1|HLA-DQB2|HLA-DRB1|HLA-DRB5|MICB|MSH5-C6orf26|RNF5	C4A|HLA-DQA1|HLA-DQA2|HLA-DQB2|HLA-DRB1|HLA-DRB5|HLA-DRB6
6_3	6	p21.1	rs6458228	4.681e-08	279	3860	55	35	33	10	5	2	2	1	1	12	-	-	-	-	-
6_4	6	q21	rs12209480	8.925e-07	202	3297	301	3	3	-	-	-	-	-	-	-	-	-	-	-	CEP57L1
6_5	6	q22.1	rs200820108	7.975e-29	251	3814	108	44	34	1	-	1	-	2	-	4	-	-	-	-	-
6_6	6	q25.2	rs3968480	5.276e-17	287	4069	58	60	54	4	2	-	-	-	-	4	54	RGS17	MTRF1L	MTRF1L|RGS17	MTRF1L
6_7	6	q25.3	rs2063347	4.57872e-07	741	3280	29	22	18	6	3	-	2	1	1	8	-	-	SLC22A3	-	-
6_7	6	q25.3	rs4646284	1.975e-10	741	3280	108	1	1	1	1	-	-	-	-	1	-	-	-	-	-
7_1	7	p15.3	rs10713532	3.245e-47	350	3933	29	4	3	-	1	-	-	-	-	1	-	-	-	-	-
7_2	7	p15.2	rs10486567	7.256e-22	678	3397	199	24	22	7	5	-	-	-	-	7	-	-	-	-	-
7_2	7	p15.2	rs200362064	4.136e-14	678	3397	199	18	15	4	3	-	1	-	-	6	-	-	-	HIBADH	-
7_3	7	q21.3	rs6965016	1.535e-20	494	3856	55	57	54	13	7	-	-	2	-	15	-	-	BAIAP2L1|BRI3|LMTK2|TECPR1	BAIAP2L1|TECPR1	BAIAP2L1
8_1	8	p21.2	rs13272392	1.25e-26	916	3989	99	39	15	3	3	-	-	-	-	3	3	LOXL2	-	-	NKX3-1
8_1	8	p21.2	rs200262583	7.206e-12	916	3989	199	52	49	30	20	1	-	-	-	31	-	-	AC051642.1|SLC25A37	-	-
8_2	8	p21.2	rs6984769	1.931e-07	314	4248	47	32	30	5	2	-	-	-	-	5	16	EBF2	-	-	-
9_1	9	q31.2	rs1771718	1.613e-08	325	4133	51	47	47	31	22	-	-	-	-	31	-	-	-	-	-
10_1	10	q11.23	rs10993994	6.174e-72	104	1405	1	84	1	-	-	1	-	-	-	1	-	-	MSMB	-	-
10_2	10	q24.32	rs34032774	3.22087e-12	132	2821	118	35	33	8	7	-	1	-	-	10	18	C10orf32|TMEM180|AS3MT	AL121928.1|AS3MT|C10orf32|C10orf95|TMEM180	AL121928.1|C10orf32|C10orf95|SFXN2	AL121928.1|AS3MT|C10orf32|C10orf95|CYP17A1|TMEM180
10_4	10	q26.13	rs67609008	5.979e-05	594	3440	595	10	10	4	2	-	-	-	-	4	5	CTBP2	-	-	-
11_1	11	p15.5	rs11043143	2.271e-42	672	4147	27	52	26	16	7	-	-	-	-	16	1	ASCL2	-	-	-
11_3	11	q13.3	rs10792032	3.3699e-17	959	3056	63	37	30	3	3	-	-	-	-	4	-	-	-	CCND1|MYEOV|ORAOV1	-
11_3	11	q13.3	rs12275055	4.666e-53	959	3056	63	9	5	1	-	-	-	-	-	1	-	-	-	-	-
11_3	11	q13.3	rs36225067	1.34294e-08	959	3056	63	16	16	12	8	-	1	1	-	13	-	-	-	-	-
11_4	11	q22.2	rs11568818	1.988e-10	323	3712	2	2	2	2	2	1	-	-	-	2	2	MMP7	MMP7	-	-
12_1	12	q13.12	rs10875943	4.175e-12	129	2624	29	6	6	3	2	-	-	-	-	3	-	-	C1QL4|D-JC22|RP11-386G11.10|TUBA1A|TUBA1B|TUBA1C	RP11-161H23.5|RP11-386G11.10|TROAP|TUBA1A|TUBA1B|TUBA1C	PRKAG1|RP11-386G11.10|TUBA1A|TUBA1B
12_2	12	q13.13	rs73110471	7.363e-19	587	3954	29	50	28	6	4	-	-	1	-	6	-	-	-	-	-
12_3	12	q24.21	rs1270884	6.825e-09	354	4576	35	31	23	-	-	-	-	-	-	-	-	-	-	-	-
12_3	12	q24.21	rs61933115	3.998e-06	354	4576	35	1	1	-	-	-	-	-	-	-	-	-	-	-	-
14_1	14	q22.1	rs62003539	4.54e-13	186	3263	33	6	6	1	1	1	-	-	-	1	-	-	-	-	-
14_2	14	q24.1	rs17105852	1.418e-05	718	2898	18	16	1	1	-	-	-	-	-	1	-	-	-	-	-
14_2	14	q24.1	rs2189517	7.79597e-06	718	2898	18	8	8	1	1	-	-	-	-	1	-	-	-	-	-
14_2	14	q24.1	rs7141529	6.456e-11	718	2898	18	3	2	1	1	-	-	-	-	1	-	-	RAD51B	-	-
17_1	17	p13.3	rs461251	6.15e-15	279	5132	16	23	13	5	2	2	1	-	-	5	11	VPS53|FAM57A	RNMTL1|VPS53	-	VPS53
17_2	17	q12	rs11263763	2.093e-66	265	2280	11	12	5	3	2	-	-	-	-	3	-	-	-	-	-
17_2	17	q12	rs2229295	3.74704e-07	265	2280	11	1	1	-	-	-	1	-	-	1	-	-	-	-	-
17_2	17	q12	rs718961	5.35347e-12	265	2280	11	8	4	4	2	-	-	-	-	4	-	-	-	-	-
17_3	17	q21.33	rs11655191	7.58358e-08	203	3213	102	79	70	14	11	1	4	1	-	20	54	ZNF652	-	-	-
17_3	17	q21.32	rs138263737	7.015e-12	203	3213	102	1	1	-	-	-	-	-	-	-	-	-	-	-	-
17_4	17	q24.3	rs8072735	2.408e-50	918	3484	20	113	19	9	8	-	-	-	-	9	-	-	-	-	-
18_1	18	q23	rs9959454	3.932e-09	256	5116	35	12	12	-	3	-	-	-	-	3	-	-	-	-	-
19_1	19	q13.2	rs12610267	3.655e-13	449	3266	15	15	15	4	3	2	1	-	-	6	1	CATSPERG	C19orf33|PPP1R14A|SPINT2|YIF1B	SPINT2	C19orf33
19_2	19	q13.2	rs74738513	2.523e-12	169	3541	8	10	8	1	1	3	1	-	-	4	-	-	ATP5SL	CEACAM21	ATP5SL|CEACAM21
20_2	20	q13.33	rs1058319	1.374e-14	273	4746	30	1	1	-	-	-	1	-	-	1	-	-	-	-	-
22_1	22	q13.1	rs11704314	1.674e-06	173	2190	159	2	2	-	-	1	1	-	-	2	-	-	-	-	-
22_2	22	q13.2	rs5751435	4.54617e-10	901	4145	30	15	15	6	3	2	-	-	-	6	8	TTLL12|MCAT	TSPO	TTLL12	TSPO
22_2	22	q13.2	rs5759167	1.815e-29	901	4145	30	2	2	-	1	-	-	-	-	1	-	-	-	PACSIN2|TSPO	-
23_1	23	p22.2	rs2405943	3.092e-11	46	2991	27	11	10	-	-	-	-	-	-	-	-	-	-	-	-
23_2	23	p11.22	rs1541241	7.961e-33	338	1543	93	132	93	-	-	-	-	-	-	-	-	-	-	-	-
23_3	23	q12	rs4446868	3.601e-08	55	1908	271	47	46	-	-	-	-	-	-	-	-	-	-	-	-

## Sheet: S2 Table b
#	LD_SNP	hit_CHR	hit_BP	hit_SNP	LD_CHR	LD_BP	R2	RegionID	regionChr	regionStart	regionEnd	Typed	Imputed	Worse_BP	Worse_Stat	Worse_P	Worse_CHR	Worse_RegionSNP_cnt	chromosome	start	end	LNCaP.DNaseI.ENCODE.plusminusAndrogen.bed	LNCaP.H3K4me1.plusminus.DHT.bed	LNCaP.H3K4me3.DHT.bed	LNCaP.H3K27ac.bed	LNCaP.H3K27ac.plusDHT.bed	PrEC.DNAseI.bed	RWPE1.DNAseI.bed	ARORs.bed	AR.cell.line.bed	AR.treatment.responding.bed	AR.CRPC.bed	LNCaP.TCF7L2.bed	LNCaP.FOXA1.plusminus.DHT.bed	LNCaP.NKX3.1.DHT.bed	LNCaP.CTCF.plusminus.DHT.bed	lincRNA_coding_exons.bed	promoter.no_utr3.no_exon.bed	unique.exon.hg19.bed	mircode.highcons.bed	utr5.hg19.bed	utr3.hg19.bed	num.marks	regulatory	promoters_regulatory	coding	ncRNA	miR.5utr	miR.3utr
1	rs11264276	1	154911798	rs4845695	1	154834092	0.872358	1_1	1	154334253	155332994	252	2575	154834092	27.8374	1.427e-07	1	102	NA	NA	NA	NA	NA	NA	NA	NA	NA	NA	NA	NA	NA	NA	NA	NA	NA	NA	NA	NA	NA	NA	NA	NA	NA	NA	NA	NA	NA	NA	NA
2	rs6699080	1	154911798	rs4845695	1	154834911	0.795242	1_1	1	154334253	155332994	252	2575	154834911	23.8026	1.022e-06	1	102	NA	NA	NA	NA	NA	NA	NA	NA	NA	NA	NA	NA	NA	NA	NA	NA	NA	NA	NA	NA	NA	NA	NA	NA	NA	NA	NA	NA	NA	NA	NA
3	rs7553195	1	154911798	rs4845695	1	154837796	0.819612	1_1	1	154334253	155332994	252	2575	154837796	22.2553	2.378e-06	1	102	NA	NA	NA	NA	NA	NA	NA	NA	NA	NA	NA	NA	NA	NA	NA	NA	NA	NA	NA	NA	NA	NA	NA	NA	NA	NA	NA	NA	NA	NA	NA
4	rs4845677	1	154911798	rs4845695	1	154838050	0.829873	1_1	1	154334253	155332994	252	2575	154838050	24.6198	7.36e-07	1	102	NA	NA	NA	NA	NA	NA	NA	NA	NA	NA	NA	NA	NA	NA	NA	NA	NA	NA	NA	NA	NA	NA	NA	NA	NA	NA	NA	NA	NA	NA	NA
5	rs6656494	1	154911798	rs4845695	1	154839799	0.726036	1_1	1	154334253	155332994	252	2575	154839799	25	5.286e-07	1	102	chr1	154839799	154839799	1	1	0	0	0	0	1	0	0	0	0	0	0	0	0	0	0	0	0	0	0	3	TRUE	0	0	0	0	0
6	rs10908444	1	154911798	rs4845695	1	154840287	0.714169	1_1	1	154334253	155332994	252	2575	154840287	24.7715	5.93e-07	1	102	chr1	154840287	154840287	0	1	0	0	0	0	0	0	0	0	0	0	0	0	0	0	0	0	0	0	0	1	TRUE	0	0	0	0	0
7	rs7531728	1	154911798	rs4845695	1	154840516	0.829873	1_1	1	154334253	155332994	252	2575	154840516	25	5.615e-07	1	102	chr1	154840516	154840516	0	1	0	0	0	0	0	0	0	0	0	0	0	0	0	0	0	0	0	0	0	1	TRUE	0	0	0	0	0
9	rs2335407	1	154911798	rs4845695	1	154843347	0.840206	1_1	1	154334253	155332994	252	2575	154843347	25.3063	5.065e-07	1	102	chr1	154843347	154843347	0	0	0	0	0	0	0	0	0	0	0	0	0	0	0	0	1	0	0	0	0	0	FALSE	NA	0	0	0	0
11	rs7544528	1	154911798	rs4845695	1	154844585	0.840206	1_1	1	154334253	155332994	252	2575	154844585	25.0764	5.703e-07	1	102	NA	NA	NA	NA	NA	NA	NA	NA	NA	NA	NA	NA	NA	NA	NA	NA	NA	NA	NA	NA	NA	NA	NA	NA	NA	NA	NA	NA	NA	NA	NA
12	rs6669791	1	154911798	rs4845695	1	154845484	0.735684	1_1	1	154334253	155332994	252	2575	154845484	25.8467	3.458e-07	1	102	NA	NA	NA	NA	NA	NA	NA	NA	NA	NA	NA	NA	NA	NA	NA	NA	NA	NA	NA	NA	NA	NA	NA	NA	NA	NA	NA	NA	NA	NA	NA
13	rs883718	1	154911798	rs4845695	1	154846274	0.735684	1_1	1	154334253	155332994	252	2575	154846274	26.4714	2.46e-07	1	102	NA	NA	NA	NA	NA	NA	NA	NA	NA	NA	NA	NA	NA	NA	NA	NA	NA	NA	NA	NA	NA	NA	NA	NA	NA	NA	NA	NA	NA	NA	NA
15	rs10796934	1	154911798	rs4845695	1	154849479	0.735684	1_1	1	154334253	155332994	252	2575	154849479	25.9316	3.969e-07	1	102	chr1	154849479	154849479	0	1	0	0	0	0	0	0	0	0	0	0	0	0	0	0	0	0	0	0	0	1	TRUE	0	0	0	0	0
16	rs10908445	1	154911798	rs4845695	1	154849590	0.728403	1_1	1	154334253	155332994	252	2575	154849590	25.7692	3.641e-07	1	102	chr1	154849590	154849590	0	1	0	0	0	0	0	0	0	0	0	0	0	0	0	0	0	0	0	0	0	1	TRUE	0	0	0	0	0
17	rs12069356	1	154911798	rs4845695	1	154849771	0.735684	1_1	1	154334253	155332994	252	2575	154849771	26.1581	2.841e-07	1	102	chr1	154849771	154849771	0	1	0	0	0	0	0	0	0	0	0	0	0	0	0	0	0	0	0	0	0	1	TRUE	0	0	0	0	0
18	rs12144978	1	154911798	rs4845695	1	154850445	0.926394	1_1	1	154334253	155332994	252	2575	154850445	28.7904	7.837e-08	1	102	chr1	154850445	154850445	0	1	0	0	0	0	0	0	0	0	0	0	0	0	0	0	0	0	0	0	0	1	TRUE	0	0	0	0	0
19	rs6683557	1	154911798	rs4845695	1	154852307	0.735684	1_1	1	154334253	155332994	252	2575	154852307	25.6192	4.545e-07	1	102	NA	NA	NA	NA	NA	NA	NA	NA	NA	NA	NA	NA	NA	NA	NA	NA	NA	NA	NA	NA	NA	NA	NA	NA	NA	NA	NA	NA	NA	NA	NA
20	rs4845678	1	154911798	rs4845695	1	154853295	0.746834	1_1	1	154334253	155332994	252	2575	154853295	25.3086	5.237e-07	1	102	NA	NA	NA	NA	NA	NA	NA	NA	NA	NA	NA	NA	NA	NA	NA	NA	NA	NA	NA	NA	NA	NA	NA	NA	NA	NA	NA	NA	NA	NA	NA
21	rs2135219	1	154911798	rs4845695	1	154857217	0.94864	1_1	1	154334253	155332994	252	2575	154857217	28.7104	7.917e-08	1	102	NA	NA	NA	NA	NA	NA	NA	NA	NA	NA	NA	NA	NA	NA	NA	NA	NA	NA	NA	NA	NA	NA	NA	NA	NA	NA	NA	NA	NA	NA	NA
22	rs4845398	1	154911798	rs4845695	1	154859038	0.746834	1_1	1	154334253	155332994	252	2575	154859038	25.1541	5.68e-07	1	102	chr1	154859038	154859038	0	1	0	0	0	0	0	0	0	0	0	0	0	0	0	0	0	0	0	0	0	1	TRUE	0	0	0	0	0
23	rs869506	1	154911798	rs4845695	1	154859581	0.746834	1_1	1	154334253	155332994	252	2575	154859581	25.6917	3.657e-07	1	102	NA	NA	NA	NA	NA	NA	NA	NA	NA	NA	NA	NA	NA	NA	NA	NA	NA	NA	NA	NA	NA	NA	NA	NA	NA	NA	NA	NA	NA	NA	NA
24	rs12036859	1	154911798	rs4845695	1	154859940	0.853783	1_1	1	154334253	155332994	252	2575	154859940	25.3802	4.449e-07	1	102	NA	NA	NA	NA	NA	NA	NA	NA	NA	NA	NA	NA	NA	NA	NA	NA	NA	NA	NA	NA	NA	NA	NA	NA	NA	NA	NA	NA	NA	NA	NA
25	rs4845679	1	154911798	rs4845695	1	154861187	0.853783	1_1	1	154334253	155332994	252	2575	154861187	24.7732	6.077e-07	1	102	NA	NA	NA	NA	NA	NA	NA	NA	NA	NA	NA	NA	NA	NA	NA	NA	NA	NA	NA	NA	NA	NA	NA	NA	NA	NA	NA	NA	NA	NA	NA
27	rs4845680	1	154911798	rs4845695	1	154863195	0.746834	1_1	1	154334253	155332994	252	2575	154863195	25.4637	4.85e-07	1	102	NA	NA	NA	NA	NA	NA	NA	NA	NA	NA	NA	NA	NA	NA	NA	NA	NA	NA	NA	NA	NA	NA	NA	NA	NA	NA	NA	NA	NA	NA	NA
28	rs1580943	1	154911798	rs4845695	1	154865125	0.746834	1_1	1	154334253	155332994	252	2575	154865125	25.4637	4.854e-07	1	102	NA	NA	NA	NA	NA	NA	NA	NA	NA	NA	NA	NA	NA	NA	NA	NA	NA	NA	NA	NA	NA	NA	NA	NA	NA	NA	NA	NA	NA	NA	NA
29	rs4845399	1	154911798	rs4845695	1	154866093	0.926386	1_1	1	154334253	155332994	252	2575	154866093	28.0508	1.23e-07	1	102	NA	NA	NA	NA	NA	NA	NA	NA	NA	NA	NA	NA	NA	NA	NA	NA	NA	NA	NA	NA	NA	NA	NA	NA	NA	NA	NA	NA	NA	NA	NA
30	rs11264281	1	154911798	rs4845695	1	154867221	0.853783	1_1	1	154334253	155332994	252	2575	154867221	24.5475	6.811e-07	1	102	NA	NA	NA	NA	NA	NA	NA	NA	NA	NA	NA	NA	NA	NA	NA	NA	NA	NA	NA	NA	NA	NA	NA	NA	NA	NA	NA	NA	NA	NA	NA
31	rs11264282	1	154911798	rs4845695	1	154867370	0.746834	1_1	1	154334253	155332994	252	2575	154867370	25.1541	5.532e-07	1	102	NA	NA	NA	NA	NA	NA	NA	NA	NA	NA	NA	NA	NA	NA	NA	NA	NA	NA	NA	NA	NA	NA	NA	NA	NA	NA	NA	NA	NA	NA	NA
32	rs4845681	1	154911798	rs4845695	1	154868055	0.855081	1_1	1	154334253	155332994	252	2575	154868055	23.2015	1.469e-06	1	102	NA	NA	NA	NA	NA	NA	NA	NA	NA	NA	NA	NA	NA	NA	NA	NA	NA	NA	NA	NA	NA	NA	NA	NA	NA	NA	NA	NA	NA	NA	NA
33	rs11264283	1	154911798	rs4845695	1	154869552	0.728581	1_1	1	154334253	155332994	252	2575	154869552	22.8925	1.624e-06	1	102	NA	NA	NA	NA	NA	NA	NA	NA	NA	NA	NA	NA	NA	NA	NA	NA	NA	NA	NA	NA	NA	NA	NA	NA	NA	NA	NA	NA	NA	NA	NA
34	rs10908446	1	154911798	rs4845695	1	154869559	0.728581	1_1	1	154334253	155332994	252	2575	154869559	22.9662	1.601e-06	1	102	NA	NA	NA	NA	NA	NA	NA	NA	NA	NA	NA	NA	NA	NA	NA	NA	NA	NA	NA	NA	NA	NA	NA	NA	NA	NA	NA	NA	NA	NA	NA
35	rs10908447	1	154911798	rs4845695	1	154869742	0.876057	1_1	1	154334253	155332994	252	2575	154869742	24.8476	6.772e-07	1	102	NA	NA	NA	NA	NA	NA	NA	NA	NA	NA	NA	NA	NA	NA	NA	NA	NA	NA	NA	NA	NA	NA	NA	NA	NA	NA	NA	NA	NA	NA	NA
36	rs4845400	1	154911798	rs4845695	1	154872523	0.739757	1_1	1	154334253	155332994	252	2575	154872523	21.444	3.434e-06	1	102	NA	NA	NA	NA	NA	NA	NA	NA	NA	NA	NA	NA	NA	NA	NA	NA	NA	NA	NA	NA	NA	NA	NA	NA	NA	NA	NA	NA	NA	NA	NA
37	rs7528532	1	154911798	rs4845695	1	154874440	0.739757	1_1	1	154334253	155332994	252	2575	154874440	20.8779	4.61e-06	1	102	NA	NA	NA	NA	NA	NA	NA	NA	NA	NA	NA	NA	NA	NA	NA	NA	NA	NA	NA	NA	NA	NA	NA	NA	NA	NA	NA	NA	NA	NA	NA
38	rs11264284	1	154911798	rs4845695	1	154875793	0.876057	1_1	1	154334253	155332994	252	2575	154875793	23.6448	1.176e-06	1	102	NA	NA	NA	NA	NA	NA	NA	NA	NA	NA	NA	NA	NA	NA	NA	NA	NA	NA	NA	NA	NA	NA	NA	NA	NA	NA	NA	NA	NA	NA	NA
39	rs6656435	1	154911798	rs4845695	1	154876869	0.739757	1_1	1	154334253	155332994	252	2575	154876869	21.3018	3.711e-06	1	102	NA	NA	NA	NA	NA	NA	NA	NA	NA	NA	NA	NA	NA	NA	NA	NA	NA	NA	NA	NA	NA	NA	NA	NA	NA	NA	NA	NA	NA	NA	NA
40	rs4845682	1	154911798	rs4845695	1	154877105	0.739757	1_1	1	154334253	155332994	252	2575	154877105	21.0893	4.204e-06	1	102	NA	NA	NA	NA	NA	NA	NA	NA	NA	NA	NA	NA	NA	NA	NA	NA	NA	NA	NA	NA	NA	NA	NA	NA	NA	NA	NA	NA	NA	NA	NA
41	rs4845683	1	154911798	rs4845695	1	154877407	0.876057	1_1	1	154334253	155332994	252	2575	154877407	23.6448	1.18e-06	1	102	NA	NA	NA	NA	NA	NA	NA	NA	NA	NA	NA	NA	NA	NA	NA	NA	NA	NA	NA	NA	NA	NA	NA	NA	NA	NA	NA	NA	NA	NA	NA
43	rs4845685	1	154911798	rs4845695	1	154878300	0.731206	1_1	1	154334253	155332994	252	2575	154878300	21.0187	4.385e-06	1	102	NA	NA	NA	NA	NA	NA	NA	NA	NA	NA	NA	NA	NA	NA	NA	NA	NA	NA	NA	NA	NA	NA	NA	NA	NA	NA	NA	NA	NA	NA	NA
44	rs9794000	1	154911798	rs4845695	1	154878876	0.733893	1_1	1	154334253	155332994	252	2575	154878876	21.16	4.158e-06	1	102	NA	NA	NA	NA	NA	NA	NA	NA	NA	NA	NA	NA	NA	NA	NA	NA	NA	NA	NA	NA	NA	NA	NA	NA	NA	NA	NA	NA	NA	NA	NA
45	rs9793588	1	154911798	rs4845695	1	154878878	0.725791	1_1	1	154334253	155332994	252	2575	154878878	21.5867	3.358e-06	1	102	NA	NA	NA	NA	NA	NA	NA	NA	NA	NA	NA	NA	NA	NA	NA	NA	NA	NA	NA	NA	NA	NA	NA	NA	NA	NA	NA	NA	NA	NA	NA
46	rs4845687	1	154911798	rs4845695	1	154878911	0.731206	1_1	1	154334253	155332994	252	2575	154878911	21.2308	3.913e-06	1	102	NA	NA	NA	NA	NA	NA	NA	NA	NA	NA	NA	NA	NA	NA	NA	NA	NA	NA	NA	NA	NA	NA	NA	NA	NA	NA	NA	NA	NA	NA	NA
47	rs1977879	1	154911798	rs4845695	1	154879743	0.739757	1_1	1	154334253	155332994	252	2575	154879743	21.16	3.983e-06	1	102	NA	NA	NA	NA	NA	NA	NA	NA	NA	NA	NA	NA	NA	NA	NA	NA	NA	NA	NA	NA	NA	NA	NA	NA	NA	NA	NA	NA	NA	NA	NA
48	rs1976559	1	154911798	rs4845695	1	154879788	0.739757	1_1	1	154334253	155332994	252	2575	154879788	21.16	3.962e-06	1	102	NA	NA	NA	NA	NA	NA	NA	NA	NA	NA	NA	NA	NA	NA	NA	NA	NA	NA	NA	NA	NA	NA	NA	NA	NA	NA	NA	NA	NA	NA	NA
49	rs12130132	1	154911798	rs4845695	1	154880386	0.965775	1_1	1	154334253	155332994	252	2575	154880386	30.2087	3.925e-08	1	102	NA	NA	NA	NA	NA	NA	NA	NA	NA	NA	NA	NA	NA	NA	NA	NA	NA	NA	NA	NA	NA	NA	NA	NA	NA	NA	NA	NA	NA	NA	NA
50	rs1007170	1	154911798	rs4845695	1	154881461	0.876057	1_1	1	154334253	155332994	252	2575	154881461	23.8681	1.078e-06	1	102	NA	NA	NA	NA	NA	NA	NA	NA	NA	NA	NA	NA	NA	NA	NA	NA	NA	NA	NA	NA	NA	NA	NA	NA	NA	NA	NA	NA	NA	NA	NA
51	rs10908448	1	154911798	rs4845695	1	154882544	0.739757	1_1	1	154334253	155332994	252	2575	154882544	21.16	3.972e-06	1	102	NA	NA	NA	NA	NA	NA	NA	NA	NA	NA	NA	NA	NA	NA	NA	NA	NA	NA	NA	NA	NA	NA	NA	NA	NA	NA	NA	NA	NA	NA	NA
52	rs4845688	1	154911798	rs4845695	1	154884142	0.739757	1_1	1	154334253	155332994	252	2575	154884142	20.8779	4.606e-06	1	102	chr1	154884142	154884142	0	1	0	0	0	0	0	0	0	0	0	0	0	0	0	0	0	0	0	0	0	1	TRUE	0	0	0	0	0
53	rs906593	1	154911798	rs4845695	1	154885255	0.739757	1_1	1	154334253	155332994	252	2575	154885255	21.16	4.056e-06	1	102	NA	NA	NA	NA	NA	NA	NA	NA	NA	NA	NA	NA	NA	NA	NA	NA	NA	NA	NA	NA	NA	NA	NA	NA	NA	NA	NA	NA	NA	NA	NA
54	rs4845689	1	154911798	rs4845695	1	154885524	0.739757	1_1	1	154334253	155332994	252	2575	154885524	21.16	3.985e-06	1	102	NA	NA	NA	NA	NA	NA	NA	NA	NA	NA	NA	NA	NA	NA	NA	NA	NA	NA	NA	NA	NA	NA	NA	NA	NA	NA	NA	NA	NA	NA	NA
55	rs4240874	1	154911798	rs4845695	1	154885779	0.739757	1_1	1	154334253	155332994	252	2575	154885779	21.3728	3.611e-06	1	102	chr1	154885779	154885779	1	0	0	0	0	0	0	0	0	0	0	0	0	0	0	0	0	0	0	0	0	1	TRUE	0	0	0	0	0
56	rs4240875	1	154911798	rs4845695	1	154885782	0.739757	1_1	1	154334253	155332994	252	2575	154885782	21.16	3.984e-06	1	102	chr1	154885782	154885782	1	0	0	0	0	0	0	0	0	0	0	0	0	0	0	0	0	0	0	0	0	1	TRUE	0	0	0	0	0
57	rs4845690	1	154911798	rs4845695	1	154886817	0.732761	1_1	1	154334253	155332994	252	2575	154886817	21.0893	4.402e-06	1	102	NA	NA	NA	NA	NA	NA	NA	NA	NA	NA	NA	NA	NA	NA	NA	NA	NA	NA	NA	NA	NA	NA	NA	NA	NA	NA	NA	NA	NA	NA	NA
58	rs2174507	1	154911798	rs4845695	1	154887949	0.716901	1_1	1	154334253	155332994	252	2575	154887949	20.0103	7.342e-06	1	102	NA	NA	NA	NA	NA	NA	NA	NA	NA	NA	NA	NA	NA	NA	NA	NA	NA	NA	NA	NA	NA	NA	NA	NA	NA	NA	NA	NA	NA	NA	NA
59	rs4339857	1	154911798	rs4845695	1	154888962	0.739757	1_1	1	154334253	155332994	252	2575	154888962	21.16	4.056e-06	1	102	NA	NA	NA	NA	NA	NA	NA	NA	NA	NA	NA	NA	NA	NA	NA	NA	NA	NA	NA	NA	NA	NA	NA	NA	NA	NA	NA	NA	NA	NA	NA
60	rs4845691	1	154911798	rs4845695	1	154890227	0.876057	1_1	1	154334253	155332994	252	2575	154890227	23.8681	1.085e-06	1	102	NA	NA	NA	NA	NA	NA	NA	NA	NA	NA	NA	NA	NA	NA	NA	NA	NA	NA	NA	NA	NA	NA	NA	NA	NA	NA	NA	NA	NA	NA	NA
61	rs12406380	1	154911798	rs4845695	1	154890661	0.728555	1_1	1	154334253	155332994	252	2575	154890661	20.4221	6.115e-06	1	102	NA	NA	NA	NA	NA	NA	NA	NA	NA	NA	NA	NA	NA	NA	NA	NA	NA	NA	NA	NA	NA	NA	NA	NA	NA	NA	NA	NA	NA	NA	NA
62	rs10796935	1	154911798	rs4845695	1	154891363	0.739757	1_1	1	154334253	155332994	252	2575	154891363	21.16	4.055e-06	1	102	NA	NA	NA	NA	NA	NA	NA	NA	NA	NA	NA	NA	NA	NA	NA	NA	NA	NA	NA	NA	NA	NA	NA	NA	NA	NA	NA	NA	NA	NA	NA
64	rs6674853	1	154911798	rs4845695	1	154892753	0.876057	1_1	1	154334253	155332994	252	2575	154892753	25	6.261e-07	1	102	NA	NA	NA	NA	NA	NA	NA	NA	NA	NA	NA	NA	NA	NA	NA	NA	NA	NA	NA	NA	NA	NA	NA	NA	NA	NA	NA	NA	NA	NA	NA
65	rs1109815	1	154911798	rs4845695	1	154909268	0.746777	1_1	1	154334253	155332994	252	2575	154909268	23.1139	1.45e-06	1	102	chr1	154909268	154909268	1	0	1	1	1	0	0	0	0	0	0	0	0	0	0	0	0	0	0	1	0	4	TRUE	0	0	0	0	0
66	rs877343	1	154911798	rs4845695	1	154910012	0.746777	1_1	1	154334253	155332994	252	2575	154910012	23.2621	1.368e-06	1	102	chr1	154910012	154910012	1	0	1	1	1	0	0	0	0	0	0	0	0	0	0	0	1	0	0	0	0	4	TRUE	1	0	0	0	0
67	rs58629129	1	154911798	rs4845695	1	154910930	0.960142	1_1	1	154334253	155332994	252	2575	154910930	29.4347	6.411e-08	1	102	chr1	154910930	154910930	0	1	0	1	1	0	0	0	0	0	0	0	0	0	0	0	0	0	0	0	0	3	TRUE	0	0	0	0	0
68	rs4845693	1	154911798	rs4845695	1	154911257	0.746777	1_1	1	154334253	155332994	252	2575	154911257	23.1139	1.632e-06	1	102	chr1	154911257	154911257	0	1	0	1	1	0	0	0	0	0	0	0	0	0	0	0	0	0	0	0	0	3	TRUE	0	0	0	0	0
69	rs4845694	1	154911798	rs4845695	1	154911651	0.746777	1_1	1	154334253	155332994	252	2575	154911651	22.9662	1.571e-06	1	102	chr1	154911651	154911651	0	1	0	1	1	0	0	0	0	0	0	0	0	0	0	0	0	0	0	0	0	3	TRUE	0	0	0	0	0
70	rs72702224	1	154911798	rs4845695	1	154911689	0.982766	1_1	1	154334253	155332994	252	2575	154911689	30.7066	3.211e-08	1	102	chr1	154911689	154911689	0	1	0	0	1	1	0	0	0	0	0	0	0	0	0	0	0	0	0	0	0	3	TRUE	0	0	0	0	0
71	rs4845695	1	154911798	rs4845695	1	154911798	1	1_1	1	154334253	155332994	252	2575	154911798	30.9571	2.716e-08	1	102	chr1	154911798	154911798	0	1	0	0	1	1	0	0	0	0	0	0	0	0	0	0	0	0	0	0	0	3	TRUE	0	0	0	0	0
72	rs4845696	1	154911798	rs4845695	1	154911922	0.746777	1_1	1	154334253	155332994	252	2575	154911922	22.6722	1.87e-06	1	102	chr1	154911922	154911922	0	0	0	0	1	0	0	0	0	0	0	0	0	0	0	0	0	0	0	0	0	1	TRUE	0	0	0	0	0
73	rs11264290	1	154911798	rs4845695	1	154912300	0.726016	1_1	1	154334253	155332994	252	2575	154912300	21.444	3.84e-06	1	102	NA	NA	NA	NA	NA	NA	NA	NA	NA	NA	NA	NA	NA	NA	NA	NA	NA	NA	NA	NA	NA	NA	NA	NA	NA	NA	NA	NA	NA	NA	NA
74	rs12095061	1	154911798	rs4845695	1	154912968	0.746777	1_1	1	154334253	155332994	252	2575	154912968	22.819	1.791e-06	1	102	chr1	154912968	154912968	0	1	0	0	0	0	0	0	0	0	0	0	0	0	0	0	0	0	0	0	0	1	TRUE	0	0	0	0	0
75	rs6699043	1	154911798	rs4845695	1	154913021	0.746777	1_1	1	154334253	155332994	252	2575	154913021	22.7456	1.777e-06	1	102	chr1	154913021	154913021	0	1	0	0	0	0	0	0	0	0	0	0	0	0	0	0	0	0	0	0	0	1	TRUE	0	0	0	0	0
76	rs6686873	1	154911798	rs4845695	1	154913404	0.746777	1_1	1	154334253	155332994	252	2575	154913404	22.6722	1.842e-06	1	102	chr1	154913404	154913404	0	1	0	0	0	0	0	0	0	0	0	0	0	0	0	0	0	0	0	0	0	1	TRUE	0	0	0	0	0
77	rs11264291	1	154911798	rs4845695	1	154914797	0.728555	1_1	1	154334253	155332994	252	2575	154914797	21.1179	4.508e-06	1	102	NA	NA	NA	NA	NA	NA	NA	NA	NA	NA	NA	NA	NA	NA	NA	NA	NA	NA	NA	NA	NA	NA	NA	NA	NA	NA	NA	NA	NA	NA	NA
78	rs2335408	1	154911798	rs4845695	1	154915977	0.746777	1_1	1	154334253	155332994	252	2575	154915977	21.8736	2.857e-06	1	102	NA	NA	NA	NA	NA	NA	NA	NA	NA	NA	NA	NA	NA	NA	NA	NA	NA	NA	NA	NA	NA	NA	NA	NA	NA	NA	NA	NA	NA	NA	NA
79	rs2102423	1	154911798	rs4845695	1	154916068	0.746777	1_1	1	154334253	155332994	252	2575	154916068	21.9456	2.716e-06	1	102	NA	NA	NA	NA	NA	NA	NA	NA	NA	NA	NA	NA	NA	NA	NA	NA	NA	NA	NA	NA	NA	NA	NA	NA	NA	NA	NA	NA	NA	NA	NA
80	rs2335409	1	154911798	rs4845695	1	154916106	0.888748	1_1	1	154334253	155332994	252	2575	154916106	24.0992	8.276e-07	1	102	NA	NA	NA	NA	NA	NA	NA	NA	NA	NA	NA	NA	NA	NA	NA	NA	NA	NA	NA	NA	NA	NA	NA	NA	NA	NA	NA	NA	NA	NA	NA
81	rs705094	1	154911798	rs4845695	1	154917314	0.7425	1_1	1	154334253	155332994	252	2575	154917314	22.5991	1.972e-06	1	102	chr1	154917314	154917314	0	0	0	0	0	0	0	0	0	0	0	0	0	0	0	0	0	0	0	0	1	0	FALSE	NA	0	0	0	0
82	rs2061690	1	154911798	rs4845695	1	154919080	0.749508	1_1	1	154334253	155332994	252	2575	154919080	22.9662	1.809e-06	1	102	chr1	154919080	154919080	0	0	0	0	0	0	0	0	0	0	0	0	0	0	0	0	0	1	0	0	0	0	FALSE	0	1	0	0	0
83	rs3738026	1	154911798	rs4845695	1	154919565	0.729116	1_1	1	154334253	155332994	252	2575	154919565	21.754	2.89e-06	1	102	NA	NA	NA	NA	NA	NA	NA	NA	NA	NA	NA	NA	NA	NA	NA	NA	NA	NA	NA	NA	NA	NA	NA	NA	NA	NA	NA	NA	NA	NA	NA
84	rs56103503	1	154911798	rs4845695	1	154980351	0.708367	1_1	1	154334253	155332994	252	2575	154980351	28.8906	7.739e-08	1	102	chr1	154980351	154980351	1	1	0	1	1	0	0	0	0	0	0	0	0	0	0	0	1	0	0	0	0	4	TRUE	1	0	0	0	0
85	rs7519417	1	204491549	rs199774366	1	204449952	0.867147	1_2	1	203997926	204997638	312	3406	204449952	36.821	1.454e-09	1	125	chr1	204449952	204449952	0	1	0	1	1	0	0	0	0	0	0	0	0	0	0	0	0	0	0	0	0	3	TRUE	0	0	0	0	0
86	rs938126	1	204491549	rs199774366	1	204450467	0.775311	1_2	1	203997926	204997638	312	3406	204450467	37.7936	7.174e-10	1	125	NA	NA	NA	NA	NA	NA	NA	NA	NA	NA	NA	NA	NA	NA	NA	NA	NA	NA	NA	NA	NA	NA	NA	NA	NA	NA	NA	NA	NA	NA	NA
87	rs938125	1	204491549	rs199774366	1	204450482	0.79941	1_2	1	203997926	204997638	312	3406	204450482	34.7941	3.97e-09	1	125	NA	NA	NA	NA	NA	NA	NA	NA	NA	NA	NA	NA	NA	NA	NA	NA	NA	NA	NA	NA	NA	NA	NA	NA	NA	NA	NA	NA	NA	NA	NA
88	rs10900590	1	204491549	rs199774366	1	204451086	0.873089	1_2	1	203997926	204997638	312	3406	204451086	37.069	1.271e-09	1	125	chr1	204451086	204451086	0	1	0	0	0	0	0	0	0	0	0	0	0	0	0	0	0	0	0	0	0	1	TRUE	0	0	0	0	0
89	rs4951382	1	204491549	rs199774366	1	204451495	0.867147	1_2	1	203997926	204997638	312	3406	204451495	37.2349	1.149e-09	1	125	chr1	204451495	204451495	1	1	0	0	0	0	0	0	0	0	0	0	0	0	0	0	0	0	0	0	0	2	TRUE	0	0	0	0	0
91	rs10793763	1	204491549	rs199774366	1	204453693	0.873089	1_2	1	203997926	204997638	312	3406	204453693	36.5737	1.59e-09	1	125	NA	NA	NA	NA	NA	NA	NA	NA	NA	NA	NA	NA	NA	NA	NA	NA	NA	NA	NA	NA	NA	NA	NA	NA	NA	NA	NA	NA	NA	NA	NA
92	rs11240749	1	204491549	rs199774366	1	204453784	0.79941	1_2	1	203997926	204997638	312	3406	204453784	34.25	4.526e-09	1	125	NA	NA	NA	NA	NA	NA	NA	NA	NA	NA	NA	NA	NA	NA	NA	NA	NA	NA	NA	NA	NA	NA	NA	NA	NA	NA	NA	NA	NA	NA	NA
93	rs4951385	1	204491549	rs199774366	1	204454165	0.867147	1_2	1	203997926	204997638	312	3406	204454165	37.069	1.286e-09	1	125	NA	NA	NA	NA	NA	NA	NA	NA	NA	NA	NA	NA	NA	NA	NA	NA	NA	NA	NA	NA	NA	NA	NA	NA	NA	NA	NA	NA	NA	NA	NA
94	rs4951386	1	204491549	rs199774366	1	204454547	0.827714	1_2	1	203997926	204997638	312	3406	204454547	36.7334	1.373e-09	1	125	NA	NA	NA	NA	NA	NA	NA	NA	NA	NA	NA	NA	NA	NA	NA	NA	NA	NA	NA	NA	NA	NA	NA	NA	NA	NA	NA	NA	NA	NA	NA
95	rs4951387	1	204491549	rs199774366	1	204456282	0.873089	1_2	1	203997926	204997638	312	3406	204456282	36.9863	1.347e-09	1	125	NA	NA	NA	NA	NA	NA	NA	NA	NA	NA	NA	NA	NA	NA	NA	NA	NA	NA	NA	NA	NA	NA	NA	NA	NA	NA	NA	NA	NA	NA	NA
96	rs2926536	1	204491549	rs199774366	1	204456983	0.921927	1_2	1	203997926	204997638	312	3406	204456983	39.4384	3.517e-10	1	125	NA	NA	NA	NA	NA	NA	NA	NA	NA	NA	NA	NA	NA	NA	NA	NA	NA	NA	NA	NA	NA	NA	NA	NA	NA	NA	NA	NA	NA	NA	NA
97	rs7556371	1	204491549	rs199774366	1	204457336	0.856105	1_2	1	203997926	204997638	312	3406	204457336	35.9179	2.044e-09	1	125	NA	NA	NA	NA	NA	NA	NA	NA	NA	NA	NA	NA	NA	NA	NA	NA	NA	NA	NA	NA	NA	NA	NA	NA	NA	NA	NA	NA	NA	NA	NA
98	rs10494852	1	204491549	rs199774366	1	204457786	0.722199	1_2	1	203997926	204997638	312	3406	204457786	29.2961	6.588e-08	1	125	NA	NA	NA	NA	NA	NA	NA	NA	NA	NA	NA	NA	NA	NA	NA	NA	NA	NA	NA	NA	NA	NA	NA	NA	NA	NA	NA	NA	NA	NA	NA
99	rs1398148	1	204491549	rs199774366	1	204458328	0.856105	1_2	1	203997926	204997638	312	3406	204458328	35.9179	2.168e-09	1	125	NA	NA	NA	NA	NA	NA	NA	NA	NA	NA	NA	NA	NA	NA	NA	NA	NA	NA	NA	NA	NA	NA	NA	NA	NA	NA	NA	NA	NA	NA	NA
100	rs10900592	1	204491549	rs199774366	1	204460681	0.860803	1_2	1	203997926	204997638	312	3406	204460681	36.0811	1.792e-09	1	125	chr1	204460681	204460681	0	1	0	0	0	0	0	0	0	0	0	0	0	0	0	0	0	0	0	0	0	1	TRUE	0	0	0	0	0
101	rs6594015	1	204491549	rs199774366	1	204461622	0.873089	1_2	1	203997926	204997638	312	3406	204461622	36.5737	1.559e-09	1	125	chr1	204461622	204461622	0	1	0	1	1	0	0	0	0	0	0	0	0	0	0	0	0	0	0	0	0	3	TRUE	0	0	0	0	0
103	rs3014606	1	204491549	rs199774366	1	204464150	0.951358	1_2	1	203997926	204997638	312	3406	204464150	40.5344	1.794e-10	1	125	chr1	204464150	204464150	1	0	1	1	1	0	0	0	0	0	0	0	0	0	0	0	1	0	0	0	0	4	TRUE	1	0	0	0	0
104	rs2926534	1	204491549	rs199774366	1	204464181	0.951358	1_2	1	203997926	204997638	312	3406	204464181	40.4496	1.8e-10	1	125	chr1	204464181	204464181	1	0	1	1	1	0	0	0	0	0	0	0	0	0	0	0	1	0	0	0	0	4	TRUE	1	0	0	0	0
105	rs16853865	1	204491549	rs199774366	1	204465659	0.759677	1_2	1	203997926	204997638	312	3406	204465659	30.058	4.339e-08	1	125	NA	NA	NA	NA	NA	NA	NA	NA	NA	NA	NA	NA	NA	NA	NA	NA	NA	NA	NA	NA	NA	NA	NA	NA	NA	NA	NA	NA	NA	NA	NA
106	rs10900593	1	204491549	rs199774366	1	204470096	0.704575	1_2	1	203997926	204997638	312	3406	204470096	31.233	2.526e-08	1	125	NA	NA	NA	NA	NA	NA	NA	NA	NA	NA	NA	NA	NA	NA	NA	NA	NA	NA	NA	NA	NA	NA	NA	NA	NA	NA	NA	NA	NA	NA	NA
107	rs10900594	1	204491549	rs199774366	1	204470129	0.768908	1_2	1	203997926	204997638	312	3406	204470129	29.9814	4.76e-08	1	125	NA	NA	NA	NA	NA	NA	NA	NA	NA	NA	NA	NA	NA	NA	NA	NA	NA	NA	NA	NA	NA	NA	NA	NA	NA	NA	NA	NA	NA	NA	NA
109	rs11240753	1	204491549	rs199774366	1	204475513	0.702742	1_2	1	203997926	204997638	312	3406	204475513	31.8986	1.591e-08	1	125	chr1	204475513	204475513	0	0	0	1	1	0	0	0	0	0	0	0	0	0	0	0	0	0	0	0	0	2	TRUE	0	0	0	0	0
110	rs4951389	1	204491549	rs199774366	1	204475834	0.706986	1_2	1	203997926	204997638	312	3406	204475834	32.0579	1.42e-08	1	125	chr1	204475834	204475834	0	0	0	1	1	0	0	0	0	0	0	0	0	0	0	0	0	0	0	0	0	2	TRUE	0	0	0	0	0
111	rs11240754	1	204491549	rs199774366	1	204477977	0.759677	1_2	1	203997926	204997638	312	3406	204477977	30.2116	3.886e-08	1	125	chr1	204477977	204477977	0	0	0	1	1	0	0	0	0	0	0	0	0	0	0	0	0	0	0	0	0	2	TRUE	0	0	0	0	0
112	rs11240755	1	204491549	rs199774366	1	204478649	0.750575	1_2	1	203997926	204997638	312	3406	204478649	30.8297	2.979e-08	1	125	chr1	204478649	204478649	0	0	0	0	0	1	0	0	0	0	0	0	0	0	0	0	0	0	0	0	0	1	TRUE	0	0	0	0	0
113	rs7367519	1	204491549	rs199774366	1	204479176	0.738771	1_2	1	203997926	204997638	312	3406	204479176	29.3276	6.491e-08	1	125	NA	NA	NA	NA	NA	NA	NA	NA	NA	NA	NA	NA	NA	NA	NA	NA	NA	NA	NA	NA	NA	NA	NA	NA	NA	NA	NA	NA	NA	NA	NA
114	rs2926533	1	204491549	rs199774366	1	204480742	0.951358	1_2	1	203997926	204997638	312	3406	204480742	41.0454	1.288e-10	1	125	NA	NA	NA	NA	NA	NA	NA	NA	NA	NA	NA	NA	NA	NA	NA	NA	NA	NA	NA	NA	NA	NA	NA	NA	NA	NA	NA	NA	NA	NA	NA
115	rs12032733	1	204491549	rs199774366	1	204481209	0.738771	1_2	1	203997926	204997638	312	3406	204481209	30.0181	4.669e-08	1	125	NA	NA	NA	NA	NA	NA	NA	NA	NA	NA	NA	NA	NA	NA	NA	NA	NA	NA	NA	NA	NA	NA	NA	NA	NA	NA	NA	NA	NA	NA	NA
117	rs4951077	1	204491549	rs199774366	1	204482262	0.752137	1_2	1	203997926	204997638	312	3406	204482262	30.6746	3.159e-08	1	125	NA	NA	NA	NA	NA	NA	NA	NA	NA	NA	NA	NA	NA	NA	NA	NA	NA	NA	NA	NA	NA	NA	NA	NA	NA	NA	NA	NA	NA	NA	NA
118	rs11240756	1	204491549	rs199774366	1	204482594	0.740417	1_2	1	203997926	204997638	312	3406	204482594	30.0181	4.74e-08	1	125	NA	NA	NA	NA	NA	NA	NA	NA	NA	NA	NA	NA	NA	NA	NA	NA	NA	NA	NA	NA	NA	NA	NA	NA	NA	NA	NA	NA	NA	NA	NA
120	rs4951391	1	204491549	rs199774366	1	204484557	0.807503	1_2	1	203997926	204997638	312	3406	204484557	35.1195	2.911e-09	1	125	chr1	204484557	204484557	0	0	0	1	1	0	0	0	0	0	0	0	0	0	0	0	1	0	0	0	0	2	TRUE	1	0	0	0	0
121	rs4951392	1	204491549	rs199774366	1	204484617	0.886051	1_2	1	203997926	204997638	312	3406	204484617	40.1395	2.668e-10	1	125	chr1	204484617	204484617	0	0	0	1	1	0	0	0	0	0	0	0	0	0	0	0	1	0	0	0	0	2	TRUE	1	0	0	0	0
122	rs4245736	1	204491549	rs199774366	1	204486205	0.730024	1_2	1	203997926	204997638	312	3406	204486205	31.2192	2.554e-08	1	125	chr1	204486205	204486205	0	0	1	1	1	0	0	0	0	0	0	0	0	0	0	0	0	0	0	0	0	3	TRUE	0	0	0	0	0
123	rs1380576	1	204491549	rs199774366	1	204488278	0.747651	1_2	1	203997926	204997638	312	3406	204488278	29.4803	5.837e-08	1	125	NA	NA	NA	NA	NA	NA	NA	NA	NA	NA	NA	NA	NA	NA	NA	NA	NA	NA	NA	NA	NA	NA	NA	NA	NA	NA	NA	NA	NA	NA	NA
124	rs12136299	1	204491549	rs199774366	1	204489143	0.747651	1_2	1	203997926	204997638	312	3406	204489143	29.4803	5.834e-08	1	125	NA	NA	NA	NA	NA	NA	NA	NA	NA	NA	NA	NA	NA	NA	NA	NA	NA	NA	NA	NA	NA	NA	NA	NA	NA	NA	NA	NA	NA	NA	NA
125	rs199774366	1	204491549	rs199774366	1	204491549	1	1_2	1	203997926	204997638	312	3406	204491549	42.9462	5.367e-11	1	125	NA	NA	NA	NA	NA	NA	NA	NA	NA	NA	NA	NA	NA	NA	NA	NA	NA	NA	NA	NA	NA	NA	NA	NA	NA	NA	NA	NA	NA	NA	NA
127	rs61817958	1	204491549	rs199774366	1	204491612	0.747651	1_2	1	203997926	204997638	312	3406	204491612	30.7166	3.077e-08	1	125	NA	NA	NA	NA	NA	NA	NA	NA	NA	NA	NA	NA	NA	NA	NA	NA	NA	NA	NA	NA	NA	NA	NA	NA	NA	NA	NA	NA	NA	NA	NA
128	rs4951078	1	204491549	rs199774366	1	204491802	0.75511	1_2	1	203997926	204997638	312	3406	204491802	30.3655	3.664e-08	1	125	NA	NA	NA	NA	NA	NA	NA	NA	NA	NA	NA	NA	NA	NA	NA	NA	NA	NA	NA	NA	NA	NA	NA	NA	NA	NA	NA	NA	NA	NA	NA
129	rs12041075	1	204491549	rs199774366	1	204492153	0.747651	1_2	1	203997926	204997638	312	3406	204492153	30.1726	3.961e-08	1	125	NA	NA	NA	NA	NA	NA	NA	NA	NA	NA	NA	NA	NA	NA	NA	NA	NA	NA	NA	NA	NA	NA	NA	NA	NA	NA	NA	NA	NA	NA	NA
131	rs4252677	1	204491549	rs199774366	1	204495253	0.743196	1_2	1	203997926	204997638	312	3406	204495253	30.7166	3.08e-08	1	125	chr1	204495253	204495253	0	0	0	0	0	0	0	0	0	0	0	0	0	0	0	0	1	0	0	0	0	0	FALSE	NA	0	0	0	0
133	rs4252685	1	204491549	rs199774366	1	204496856	0.747651	1_2	1	203997926	204997638	312	3406	204496856	29.745	5.48e-08	1	125	NA	NA	NA	NA	NA	NA	NA	NA	NA	NA	NA	NA	NA	NA	NA	NA	NA	NA	NA	NA	NA	NA	NA	NA	NA	NA	NA	NA	NA	NA	NA
134	rs4252686	1	204491549	rs199774366	1	204496895	0.747651	1_2	1	203997926	204997638	312	3406	204496895	29.7102	4.835e-08	1	125	NA	NA	NA	NA	NA	NA	NA	NA	NA	NA	NA	NA	NA	NA	NA	NA	NA	NA	NA	NA	NA	NA	NA	NA	NA	NA	NA	NA	NA	NA	NA
135	rs4252687	1	204491549	rs199774366	1	204497335	0.764276	1_2	1	203997926	204997638	312	3406	204497335	30.8297	2.538e-08	1	125	NA	NA	NA	NA	NA	NA	NA	NA	NA	NA	NA	NA	NA	NA	NA	NA	NA	NA	NA	NA	NA	NA	NA	NA	NA	NA	NA	NA	NA	NA	NA
136	rs2045623	1	204491549	rs199774366	1	204497413	0.764276	1_2	1	203997926	204997638	312	3406	204497413	30.9074	2.487e-08	1	125	NA	NA	NA	NA	NA	NA	NA	NA	NA	NA	NA	NA	NA	NA	NA	NA	NA	NA	NA	NA	NA	NA	NA	NA	NA	NA	NA	NA	NA	NA	NA
137	rs2169137	1	204491549	rs199774366	1	204497913	0.957774	1_2	1	203997926	204997638	312	3406	204497913	41.8583	9.877e-11	1	125	NA	NA	NA	NA	NA	NA	NA	NA	NA	NA	NA	NA	NA	NA	NA	NA	NA	NA	NA	NA	NA	NA	NA	NA	NA	NA	NA	NA	NA	NA	NA
138	rs4252694	1	204491549	rs199774366	1	204499056	0.747651	1_2	1	203997926	204997638	312	3406	204499056	29.5568	5.271e-08	1	125	chr1	204499056	204499056	0	0	0	0	0	0	0	0	0	0	0	0	0	0	0	0	1	0	0	0	0	0	FALSE	NA	0	0	0	0
139	rs4951079	1	204491549	rs199774366	1	204504487	0.747651	1_2	1	203997926	204997638	312	3406	204504487	29.4803	5.411e-08	1	125	NA	NA	NA	NA	NA	NA	NA	NA	NA	NA	NA	NA	NA	NA	NA	NA	NA	NA	NA	NA	NA	NA	NA	NA	NA	NA	NA	NA	NA	NA	NA
140	rs4245738	1	204491549	rs199774366	1	204506107	0.759677	1_2	1	203997926	204997638	312	3406	204506107	30.1347	3.805e-08	1	125	chr1	204506107	204506107	0	0	0	0	0	0	0	0	0	0	0	0	0	0	0	0	1	0	1	0	0	0	FALSE	NA	0	0	0	0
141	rs10900595	1	204491549	rs199774366	1	204511602	0.903388	1_2	1	203997926	204997638	312	3406	204511602	38.9342	4.63e-10	1	125	NA	NA	NA	NA	NA	NA	NA	NA	NA	NA	NA	NA	NA	NA	NA	NA	NA	NA	NA	NA	NA	NA	NA	NA	NA	NA	NA	NA	NA	NA	NA
142	rs4252717	1	204491549	rs199774366	1	204512100	0.747651	1_2	1	203997926	204997638	312	3406	204512100	29.6335	5.075e-08	1	125	NA	NA	NA	NA	NA	NA	NA	NA	NA	NA	NA	NA	NA	NA	NA	NA	NA	NA	NA	NA	NA	NA	NA	NA	NA	NA	NA	NA	NA	NA	NA
143	rs4252725	1	204491549	rs199774366	1	204513256	0.759677	1_2	1	203997926	204997638	312	3406	204513256	30.2885	3.384e-08	1	125	NA	NA	NA	NA	NA	NA	NA	NA	NA	NA	NA	NA	NA	NA	NA	NA	NA	NA	NA	NA	NA	NA	NA	NA	NA	NA	NA	NA	NA	NA	NA
144	rs2290855	1	204491549	rs199774366	1	204515863	0.747651	1_2	1	203997926	204997638	312	3406	204515863	29.7102	4.832e-08	1	125	NA	NA	NA	NA	NA	NA	NA	NA	NA	NA	NA	NA	NA	NA	NA	NA	NA	NA	NA	NA	NA	NA	NA	NA	NA	NA	NA	NA	NA	NA	NA
145	rs2290854	1	204491549	rs199774366	1	204516025	0.764276	1_2	1	203997926	204997638	312	3406	204516025	30.7521	2.634e-08	1	125	NA	NA	NA	NA	NA	NA	NA	NA	NA	NA	NA	NA	NA	NA	NA	NA	NA	NA	NA	NA	NA	NA	NA	NA	NA	NA	NA	NA	NA	NA	NA
146	rs4252734	1	204491549	rs199774366	1	204516947	0.752137	1_2	1	203997926	204997638	312	3406	204516947	29.8284	4.407e-08	1	125	NA	NA	NA	NA	NA	NA	NA	NA	NA	NA	NA	NA	NA	NA	NA	NA	NA	NA	NA	NA	NA	NA	NA	NA	NA	NA	NA	NA	NA	NA	NA
147	rs4252736	1	204491549	rs199774366	1	204517097	0.725679	1_2	1	203997926	204997638	312	3406	204517097	29.7102	5.453e-08	1	125	NA	NA	NA	NA	NA	NA	NA	NA	NA	NA	NA	NA	NA	NA	NA	NA	NA	NA	NA	NA	NA	NA	NA	NA	NA	NA	NA	NA	NA	NA	NA
148	rs4245739	1	204491549	rs199774366	1	204518842	0.957774	1_2	1	203997926	204997638	312	3406	204518842	41.7715	9.479e-11	1	125	chr1	204518842	204518842	0	0	0	0	0	0	0	0	0	0	0	0	0	0	0	0	0	0	1	0	1	0	FALSE	0	0	0	0	1
149	rs10900596	1	204491549	rs199774366	1	204522457	0.759677	1_2	1	203997926	204997638	312	3406	204522457	30.2885	3.394e-08	1	125	chr1	204522457	204522457	0	0	0	0	0	0	0	0	0	0	0	0	0	0	0	0	0	0	0	0	1	0	FALSE	NA	0	0	0	0
150	rs1460036	1	204491549	rs199774366	1	204527379	0.764276	1_2	1	203997926	204997638	312	3406	204527379	30.6746	2.829e-08	1	125	NA	NA	NA	NA	NA	NA	NA	NA	NA	NA	NA	NA	NA	NA	NA	NA	NA	NA	NA	NA	NA	NA	NA	NA	NA	NA	NA	NA	NA	NA	NA
151	rs16853958	1	204491549	rs199774366	1	204528344	0.764276	1_2	1	203997926	204997638	312	3406	204528344	30.5971	2.934e-08	1	125	NA	NA	NA	NA	NA	NA	NA	NA	NA	NA	NA	NA	NA	NA	NA	NA	NA	NA	NA	NA	NA	NA	NA	NA	NA	NA	NA	NA	NA	NA	NA
152	rs11240758	1	204491549	rs199774366	1	204528651	0.743196	1_2	1	203997926	204997638	312	3406	204528651	29.6335	5.318e-08	1	125	NA	NA	NA	NA	NA	NA	NA	NA	NA	NA	NA	NA	NA	NA	NA	NA	NA	NA	NA	NA	NA	NA	NA	NA	NA	NA	NA	NA	NA	NA	NA
153	rs11801289	1	204491549	rs199774366	1	204528969	0.725679	1_2	1	203997926	204997638	312	3406	204528969	29.6335	5.483e-08	1	125	NA	NA	NA	NA	NA	NA	NA	NA	NA	NA	NA	NA	NA	NA	NA	NA	NA	NA	NA	NA	NA	NA	NA	NA	NA	NA	NA	NA	NA	NA	NA
154	rs12740680	1	204491549	rs199774366	1	204530505	0.73946	1_2	1	203997926	204997638	312	3406	204530505	29.9814	4.533e-08	1	125	NA	NA	NA	NA	NA	NA	NA	NA	NA	NA	NA	NA	NA	NA	NA	NA	NA	NA	NA	NA	NA	NA	NA	NA	NA	NA	NA	NA	NA	NA	NA
155	rs6681905	1	204491549	rs199774366	1	204535789	0.764276	1_2	1	203997926	204997638	312	3406	204535789	30.3655	3.365e-08	1	125	NA	NA	NA	NA	NA	NA	NA	NA	NA	NA	NA	NA	NA	NA	NA	NA	NA	NA	NA	NA	NA	NA	NA	NA	NA	NA	NA	NA	NA	NA	NA
156	rs6679336	1	204491549	rs199774366	1	204536197	0.764276	1_2	1	203997926	204997638	312	3406	204536197	30.5971	3.085e-08	1	125	NA	NA	NA	NA	NA	NA	NA	NA	NA	NA	NA	NA	NA	NA	NA	NA	NA	NA	NA	NA	NA	NA	NA	NA	NA	NA	NA	NA	NA	NA	NA
157	rs4951401	1	204491549	rs199774366	1	204537648	0.957774	1_2	1	203997926	204997638	312	3406	204537648	41.0804	1.28e-10	1	125	NA	NA	NA	NA	NA	NA	NA	NA	NA	NA	NA	NA	NA	NA	NA	NA	NA	NA	NA	NA	NA	NA	NA	NA	NA	NA	NA	NA	NA	NA	NA
158	rs6594016	1	204491549	rs199774366	1	204539462	0.764276	1_2	1	203997926	204997638	312	3406	204539462	30.2116	3.615e-08	1	125	chr1	204539462	204539462	1	0	0	0	0	0	0	0	0	0	0	0	0	0	0	0	0	0	0	0	0	1	TRUE	0	0	0	0	0
159	rs930947	1	204491549	rs199774366	1	204541197	0.957774	1_2	1	203997926	204997638	312	3406	204541197	41.5982	1.082e-10	1	125	NA	NA	NA	NA	NA	NA	NA	NA	NA	NA	NA	NA	NA	NA	NA	NA	NA	NA	NA	NA	NA	NA	NA	NA	NA	NA	NA	NA	NA	NA	NA
160	rs4951404	1	204491549	rs199774366	1	204541342	0.957774	1_2	1	203997926	204997638	312	3406	204541342	41.6848	1.003e-10	1	125	NA	NA	NA	NA	NA	NA	NA	NA	NA	NA	NA	NA	NA	NA	NA	NA	NA	NA	NA	NA	NA	NA	NA	NA	NA	NA	NA	NA	NA	NA	NA
161	rs7541589	1	204491549	rs199774366	1	204542521	0.75834	1_2	1	203997926	204997638	312	3406	204542521	30.2116	4.147e-08	1	125	chr1	204542521	204542521	1	0	0	0	0	0	0	0	0	0	0	0	0	0	0	0	0	0	0	0	0	1	TRUE	0	0	0	0	0
162	rs12039454	1	204491549	rs199774366	1	204542580	0.706986	1_2	1	203997926	204997638	312	3406	204542580	30.0953	4.084e-08	1	125	chr1	204542580	204542580	1	0	0	0	0	0	0	0	0	0	0	0	0	0	0	0	0	0	0	0	0	1	TRUE	0	0	0	0	0
163	rs885012	1	204491549	rs199774366	1	204544001	0.75834	1_2	1	203997926	204997638	312	3406	204544001	30.8297	3.022e-08	1	125	NA	NA	NA	NA	NA	NA	NA	NA	NA	NA	NA	NA	NA	NA	NA	NA	NA	NA	NA	NA	NA	NA	NA	NA	NA	NA	NA	NA	NA	NA	NA
164	rs2125855	1	204491549	rs199774366	1	204546947	0.957774	1_2	1	203997926	204997638	312	3406	204546947	42.1192	8.559e-11	1	125	NA	NA	NA	NA	NA	NA	NA	NA	NA	NA	NA	NA	NA	NA	NA	NA	NA	NA	NA	NA	NA	NA	NA	NA	NA	NA	NA	NA	NA	NA	NA
165	rs11240760	1	204491549	rs199774366	1	204547268	0.759677	1_2	1	203997926	204997638	312	3406	204547268	29.9048	4.485e-08	1	125	NA	NA	NA	NA	NA	NA	NA	NA	NA	NA	NA	NA	NA	NA	NA	NA	NA	NA	NA	NA	NA	NA	NA	NA	NA	NA	NA	NA	NA	NA	NA
166	rs6679311	1	204491549	rs199774366	1	204559676	0.774941	1_2	1	203997926	204997638	312	3406	204559676	42.7787	5.362e-11	1	125	NA	NA	NA	NA	NA	NA	NA	NA	NA	NA	NA	NA	NA	NA	NA	NA	NA	NA	NA	NA	NA	NA	NA	NA	NA	NA	NA	NA	NA	NA	NA
167	rs10900601	1	204491549	rs199774366	1	204572050	0.835948	1_2	1	203997926	204997638	312	3406	204572050	37.8059	8.233e-10	1	125	NA	NA	NA	NA	NA	NA	NA	NA	NA	NA	NA	NA	NA	NA	NA	NA	NA	NA	NA	NA	NA	NA	NA	NA	NA	NA	NA	NA	NA	NA	NA
168	rs898387	1	204491549	rs199774366	1	204579373	0.736555	1_2	1	203997926	204997638	312	3406	204579373	36.3341	1.687e-09	1	125	NA	NA	NA	NA	NA	NA	NA	NA	NA	NA	NA	NA	NA	NA	NA	NA	NA	NA	NA	NA	NA	NA	NA	NA	NA	NA	NA	NA	NA	NA	NA
169	rs898386	1	204491549	rs199774366	1	204579697	0.746805	1_2	1	203997926	204997638	312	3406	204579697	35.6674	2.247e-09	1	125	NA	NA	NA	NA	NA	NA	NA	NA	NA	NA	NA	NA	NA	NA	NA	NA	NA	NA	NA	NA	NA	NA	NA	NA	NA	NA	NA	NA	NA	NA	NA
170	rs4951083	1	204491549	rs199774366	1	204582730	0.741661	1_2	1	203997926	204997638	312	3406	204582730	36.415	1.732e-09	1	125	NA	NA	NA	NA	NA	NA	NA	NA	NA	NA	NA	NA	NA	NA	NA	NA	NA	NA	NA	NA	NA	NA	NA	NA	NA	NA	NA	NA	NA	NA	NA
171	rs9306894	2	20878153	rs9306895	2	20878105	0.994094	2_2	2	20388443	21388224	230	3669	20878105	37.4581	8.449e-10	2	6	chr2	20878105	20878105	0	0	0	0	0	0	0	0	0	0	0	0	0	0	0	0	0	0	1	0	0	0	FALSE	NA	0	0	0	0
172	rs9306895	2	20878153	rs9306895	2	20878153	1	2_2	2	20388443	21388224	230	3669	20878153	37.9197	6.477e-10	2	6	NA	NA	NA	NA	NA	NA	NA	NA	NA	NA	NA	NA	NA	NA	NA	NA	NA	NA	NA	NA	NA	NA	NA	NA	NA	NA	NA	NA	NA	NA	NA
173	rs3072	2	20878153	rs9306895	2	20878406	0.971159	2_2	2	20388443	21388224	230	3669	20878406	31.0046	2.584e-08	2	6	NA	NA	NA	NA	NA	NA	NA	NA	NA	NA	NA	NA	NA	NA	NA	NA	NA	NA	NA	NA	NA	NA	NA	NA	NA	NA	NA	NA	NA	NA	NA
174	rs10193919	2	20878153	rs9306895	2	20880833	0.935879	2_2	2	20388443	21388224	230	3669	20880833	34.679	3.934e-09	2	6	NA	NA	NA	NA	NA	NA	NA	NA	NA	NA	NA	NA	NA	NA	NA	NA	NA	NA	NA	NA	NA	NA	NA	NA	NA	NA	NA	NA	NA	NA	NA
175	rs2289081	2	20878153	rs9306895	2	20881840	0.882745	2_2	2	20388443	21388224	230	3669	20881840	34.343	4.272e-09	2	6	NA	NA	NA	NA	NA	NA	NA	NA	NA	NA	NA	NA	NA	NA	NA	NA	NA	NA	NA	NA	NA	NA	NA	NA	NA	NA	NA	NA	NA	NA	NA
177	rs7591218	2	43637998	rs7591218	2	43637998	1	2_3	2	42985311	43984987	556	3847	43637998	39.4054	3.818e-10	2	70	chr2	43637998	43637998	0	0	0	1	1	0	0	0	0	0	0	0	1	0	0	0	0	0	0	0	0	3	TRUE	0	0	0	0	0
178	rs7567607	2	43637998	rs7591218	2	43638185	0.932412	2_3	2	42985311	43984987	556	3847	43638185	33.2972	8.991e-09	2	70	chr2	43638185	43638185	0	0	0	1	1	0	0	0	0	0	0	0	1	0	0	0	0	0	0	0	0	3	TRUE	0	0	0	0	0
179	rs7568365	2	43637998	rs7591218	2	43638855	0.932412	2_3	2	42985311	43984987	556	3847	43638855	32.1951	1.545e-08	2	70	chr2	43638855	43638855	0	0	0	1	1	0	0	0	0	0	0	0	0	0	0	0	0	0	0	0	0	2	TRUE	0	0	0	0	0
180	rs57416510	2	43637998	rs7591218	2	43638947	0.937327	2_3	2	42985311	43984987	556	3847	43638947	32.5571	1.007e-08	2	70	chr2	43638947	43638947	0	0	0	1	1	0	0	0	0	0	0	0	0	0	0	0	0	0	0	0	0	2	TRUE	0	0	0	0	0
181	rs1038822	2	43637998	rs7591218	2	43738173	0.917033	2_3	2	42985311	43984987	556	3847	43738173	37.8492	7.181e-10	2	70	NA	NA	NA	NA	NA	NA	NA	NA	NA	NA	NA	NA	NA	NA	NA	NA	NA	NA	NA	NA	NA	NA	NA	NA	NA	NA	NA	NA	NA	NA	NA
182	rs7600872	2	43637998	rs7591218	2	43789231	0.864323	2_3	2	42985311	43984987	556	3847	43789231	27.4853	1.713e-07	2	70	NA	NA	NA	NA	NA	NA	NA	NA	NA	NA	NA	NA	NA	NA	NA	NA	NA	NA	NA	NA	NA	NA	NA	NA	NA	NA	NA	NA	NA	NA	NA
183	rs3752355	2	43637998	rs7591218	2	43799070	0.887043	2_3	2	42985311	43984987	556	3847	43799070	26.4272	2.898e-07	2	70	chr2	43799070	43799070	0	0	0	0	0	0	0	0	0	0	0	0	0	0	0	0	1	0	0	0	0	0	FALSE	NA	0	0	0	0
184	rs10179648	2	43637998	rs7591218	2	43808065	0.878335	2_3	2	42985311	43984987	556	3847	43808065	26.8861	2.231e-07	2	70	NA	NA	NA	NA	NA	NA	NA	NA	NA	NA	NA	NA	NA	NA	NA	NA	NA	NA	NA	NA	NA	NA	NA	NA	NA	NA	NA	NA	NA	NA	NA
191	rs901532	2	62763347	rs901532	2	62763347	1	2_4	2	62631859	63631285	652	2127	63000000	21.5337	3.47671e-06	2	14	chr2	62763347	62763347	0	0	0	0	0	0	0	0	0	0	0	0	0	0	0	0	1	0	0	0	0	0	FALSE	NA	0	0	0	0
193	rs12613959	2	62763347	rs901532	2	62769988	0.890226	2_4	2	62631859	63631285	652	2127	63000000	19.3344	1.09713e-05	2	14	NA	NA	NA	NA	NA	NA	NA	NA	NA	NA	NA	NA	NA	NA	NA	NA	NA	NA	NA	NA	NA	NA	NA	NA	NA	NA	NA	NA	NA	NA	NA
195	rs12151765	2	62763347	rs901532	2	62777035	0.937644	2_4	2	62631859	63631285	652	2127	63000000	18.1041	2.09152e-05	2	14	NA	NA	NA	NA	NA	NA	NA	NA	NA	NA	NA	NA	NA	NA	NA	NA	NA	NA	NA	NA	NA	NA	NA	NA	NA	NA	NA	NA	NA	NA	NA
199	rs58235267	2	63277843	rs58235267	2	63277843	1	2_4	2	62631859	63631285	652	2127	63277843	112.046	3.931e-26	2	14	chr2	63277843	63277843	1	0	1	0	0	1	1	0	0	0	0	0	0	0	0	0	1	0	0	0	0	4	TRUE	1	0	0	0	0
200	rs6738009	2	85767735	rs2028900	2	85737509	0.80295	2_5	2	85294918	86293829	242	3780	85737509	60.1203	8.7e-15	2	44	chr2	85737509	85737509	0	0	0	1	1	0	0	0	0	0	0	0	0	0	0	0	0	0	0	0	0	2	TRUE	0	0	0	0	0
201	rs7591175	2	85767735	rs2028900	2	85738374	0.8187	2_5	2	85294918	86293829	242	3780	85738374	61.124	6.556e-15	2	44	chr2	85738374	85738374	1	0	0	1	1	0	0	1	0	0	0	0	1	0	0	0	0	0	0	0	0	5	TRUE	0	0	0	0	0
202	rs2166529	2	85767735	rs2028900	2	85742175	0.824323	2_5	2	85294918	86293829	242	3780	85742175	61.5987	3.82e-15	2	44	chr2	85742175	85742175	0	0	0	1	1	0	0	0	0	0	0	0	0	0	0	0	0	0	0	0	0	2	TRUE	0	0	0	0	0
203	rs2886722	2	85767735	rs2028900	2	85742297	0.761716	2_5	2	85294918	86293829	242	3780	85742297	54.541	1.249e-13	2	44	chr2	85742297	85742297	0	0	0	1	1	0	0	0	0	0	0	0	0	0	0	0	0	0	0	0	0	2	TRUE	0	0	0	0	0
204	rs13394343	2	85767735	rs2028900	2	85754342	0.71891	2_5	2	85294918	86293829	242	3780	85754342	54.1516	1.669e-13	2	44	NA	NA	NA	NA	NA	NA	NA	NA	NA	NA	NA	NA	NA	NA	NA	NA	NA	NA	NA	NA	NA	NA	NA	NA	NA	NA	NA	NA	NA	NA	NA
206	rs6721924	2	85767735	rs2028900	2	85754563	0.716253	2_5	2	85294918	86293829	242	3780	85754563	55.0069	1.065e-13	2	44	NA	NA	NA	NA	NA	NA	NA	NA	NA	NA	NA	NA	NA	NA	NA	NA	NA	NA	NA	NA	NA	NA	NA	NA	NA	NA	NA	NA	NA	NA	NA
207	rs6739015	2	85767735	rs2028900	2	85755357	0.731736	2_5	2	85294918	86293829	242	3780	85755357	54.6462	1.62e-13	2	44	NA	NA	NA	NA	NA	NA	NA	NA	NA	NA	NA	NA	NA	NA	NA	NA	NA	NA	NA	NA	NA	NA	NA	NA	NA	NA	NA	NA	NA	NA	NA
208	rs6547620	2	85767735	rs2028900	2	85755928	0.726454	2_5	2	85294918	86293829	242	3780	85755928	54.76	1.659e-13	2	44	NA	NA	NA	NA	NA	NA	NA	NA	NA	NA	NA	NA	NA	NA	NA	NA	NA	NA	NA	NA	NA	NA	NA	NA	NA	NA	NA	NA	NA	NA	NA
209	rs6714709	2	85767735	rs2028900	2	85756375	0.731736	2_5	2	85294918	86293829	242	3780	85756375	54.8739	1.475e-13	2	44	NA	NA	NA	NA	NA	NA	NA	NA	NA	NA	NA	NA	NA	NA	NA	NA	NA	NA	NA	NA	NA	NA	NA	NA	NA	NA	NA	NA	NA	NA	NA
210	rs6719046	2	85767735	rs2028900	2	85757371	0.731736	2_5	2	85294918	86293829	242	3780	85757371	54.6462	1.582e-13	2	44	NA	NA	NA	NA	NA	NA	NA	NA	NA	NA	NA	NA	NA	NA	NA	NA	NA	NA	NA	NA	NA	NA	NA	NA	NA	NA	NA	NA	NA	NA	NA
211	rs6733913	2	85767735	rs2028900	2	85757379	0.731736	2_5	2	85294918	86293829	242	3780	85757379	54.6462	1.581e-13	2	44	NA	NA	NA	NA	NA	NA	NA	NA	NA	NA	NA	NA	NA	NA	NA	NA	NA	NA	NA	NA	NA	NA	NA	NA	NA	NA	NA	NA	NA	NA	NA
212	rs6750847	2	85767735	rs2028900	2	85758144	0.731736	2_5	2	85294918	86293829	242	3780	85758144	53.7032	1.947e-13	2	44	chr2	85758144	85758144	1	0	0	0	0	0	0	0	0	0	0	0	1	0	0	0	0	0	0	0	0	2	TRUE	0	0	0	0	0
213	rs2044474	2	85767735	rs2028900	2	85758790	0.731736	2_5	2	85294918	86293829	242	3780	85758790	54.6462	1.552e-13	2	44	NA	NA	NA	NA	NA	NA	NA	NA	NA	NA	NA	NA	NA	NA	NA	NA	NA	NA	NA	NA	NA	NA	NA	NA	NA	NA	NA	NA	NA	NA	NA
214	rs17026396	2	85767735	rs2028900	2	85759127	0.731736	2_5	2	85294918	86293829	242	3780	85759127	54.6462	1.537e-13	2	44	NA	NA	NA	NA	NA	NA	NA	NA	NA	NA	NA	NA	NA	NA	NA	NA	NA	NA	NA	NA	NA	NA	NA	NA	NA	NA	NA	NA	NA	NA	NA
215	rs59877521	2	85767735	rs2028900	2	85759494	0.731736	2_5	2	85294918	86293829	242	3780	85759494	54.8739	1.409e-13	2	44	NA	NA	NA	NA	NA	NA	NA	NA	NA	NA	NA	NA	NA	NA	NA	NA	NA	NA	NA	NA	NA	NA	NA	NA	NA	NA	NA	NA	NA	NA	NA
216	rs6731005	2	85767735	rs2028900	2	85760395	0.871589	2_5	2	85294918	86293829	242	3780	85760395	59.29	1.25e-14	2	44	NA	NA	NA	NA	NA	NA	NA	NA	NA	NA	NA	NA	NA	NA	NA	NA	NA	NA	NA	NA	NA	NA	NA	NA	NA	NA	NA	NA	NA	NA	NA
217	rs6705839	2	85767735	rs2028900	2	85761279	0.779079	2_5	2	85294918	86293829	242	3780	85761279	60.7691	5.369e-15	2	44	NA	NA	NA	NA	NA	NA	NA	NA	NA	NA	NA	NA	NA	NA	NA	NA	NA	NA	NA	NA	NA	NA	NA	NA	NA	NA	NA	NA	NA	NA	NA
218	rs6705971	2	85767735	rs2028900	2	85761417	0.887738	2_5	2	85294918	86293829	242	3780	85761417	63.1347	1.802e-15	2	44	NA	NA	NA	NA	NA	NA	NA	NA	NA	NA	NA	NA	NA	NA	NA	NA	NA	NA	NA	NA	NA	NA	NA	NA	NA	NA	NA	NA	NA	NA	NA
219	rs10175792	2	85767735	rs2028900	2	85761654	0.870147	2_5	2	85294918	86293829	242	3780	85761654	62.8886	2.778e-15	2	44	NA	NA	NA	NA	NA	NA	NA	NA	NA	NA	NA	NA	NA	NA	NA	NA	NA	NA	NA	NA	NA	NA	NA	NA	NA	NA	NA	NA	NA	NA	NA
220	rs10176176	2	85767735	rs2028900	2	85762048	0.839222	2_5	2	85294918	86293829	242	3780	85762048	55.9044	7.138e-14	2	44	NA	NA	NA	NA	NA	NA	NA	NA	NA	NA	NA	NA	NA	NA	NA	NA	NA	NA	NA	NA	NA	NA	NA	NA	NA	NA	NA	NA	NA	NA	NA
221	rs10179195	2	85767735	rs2028900	2	85762761	0.887738	2_5	2	85294918	86293829	242	3780	85762761	63.1347	1.79e-15	2	44	NA	NA	NA	NA	NA	NA	NA	NA	NA	NA	NA	NA	NA	NA	NA	NA	NA	NA	NA	NA	NA	NA	NA	NA	NA	NA	NA	NA	NA	NA	NA
222	rs6714157	2	85767735	rs2028900	2	85763274	0.866568	2_5	2	85294918	86293829	242	3780	85763274	65.2367	5.255e-16	2	44	NA	NA	NA	NA	NA	NA	NA	NA	NA	NA	NA	NA	NA	NA	NA	NA	NA	NA	NA	NA	NA	NA	NA	NA	NA	NA	NA	NA	NA	NA	NA
223	rs6743030	2	85767735	rs2028900	2	85763520	0.8925	2_5	2	85294918	86293829	242	3780	85763520	61.4218	4.903e-15	2	44	NA	NA	NA	NA	NA	NA	NA	NA	NA	NA	NA	NA	NA	NA	NA	NA	NA	NA	NA	NA	NA	NA	NA	NA	NA	NA	NA	NA	NA	NA	NA
224	rs3755014	2	85767735	rs2028900	2	85764006	0.887738	2_5	2	85294918	86293829	242	3780	85764006	63.3813	1.419e-15	2	44	chr2	85764006	85764006	0	0	0	1	1	0	0	0	0	0	0	0	0	0	0	0	0	0	0	0	0	2	TRUE	0	0	0	0	0
225	rs3755015	2	85767735	rs2028900	2	85764041	0.887738	2_5	2	85294918	86293829	242	3780	85764041	63.1347	1.52e-15	2	44	chr2	85764041	85764041	0	0	0	1	1	0	0	0	0	0	0	0	0	0	0	0	0	0	0	0	0	2	TRUE	0	0	0	0	0
226	rs1446668	2	85767735	rs2028900	2	85764960	0.8925	2_5	2	85294918	86293829	242	3780	85764960	62.6429	2.235e-15	2	44	chr2	85764960	85764960	1	0	1	1	1	0	0	1	1	0	0	0	0	0	0	0	0	0	0	1	0	6	TRUE	0	0	0	0	0
227	rs2028900	2	85767735	rs2028900	2	85767735	1	2_5	2	85294918	86293829	242	3780	85767735	67.1383	3.067e-16	2	44	chr2	85767735	85767735	0	0	1	1	1	0	0	0	0	0	0	0	0	0	0	0	1	0	0	0	0	3	TRUE	1	0	0	0	0
228	rs1078004	2	85767735	rs2028900	2	85769711	0.8925	2_5	2	85294918	86293829	242	3780	85769711	63.501	2.031e-15	2	44	chr2	85769711	85769711	0	1	0	1	1	0	0	0	0	0	0	0	0	0	0	0	0	1	0	0	0	3	TRUE	0	1	0	0	0
229	rs7605975	2	85767735	rs2028900	2	85772548	0.876417	2_5	2	85294918	86293829	242	3780	85772548	61.6651	3.567e-15	2	44	chr2	85772548	85772548	0	0	0	1	1	0	0	0	0	0	0	0	0	0	0	0	0	0	0	0	1	2	TRUE	0	0	0	0	0
230	rs12473819	2	85767735	rs2028900	2	85773061	0.8925	2_5	2	85294918	86293829	242	3780	85773061	64.6265	1.166e-15	2	44	chr2	85773061	85773061	0	0	0	1	1	0	0	0	0	0	0	0	0	0	0	0	0	0	0	0	1	2	TRUE	0	0	0	0	0
231	rs6547621	2	85767735	rs2028900	2	85774676	0.8925	2_5	2	85294918	86293829	242	3780	85774676	63.501	1.979e-15	2	44	chr2	85774676	85774676	0	0	0	1	1	0	0	0	0	0	0	0	0	0	0	0	0	0	0	0	1	2	TRUE	0	0	0	0	0
233	rs6738645	2	85767735	rs2028900	2	85783128	0.892133	2_5	2	85294918	86293829	242	3780	85783128	61.9088	3.106e-15	2	44	NA	NA	NA	NA	NA	NA	NA	NA	NA	NA	NA	NA	NA	NA	NA	NA	NA	NA	NA	NA	NA	NA	NA	NA	NA	NA	NA	NA	NA	NA	NA
234	rs12714145	2	85767735	rs2028900	2	85787341	0.835774	2_5	2	85294918	86293829	242	3780	85787341	57.5745	3.67e-14	2	44	NA	NA	NA	NA	NA	NA	NA	NA	NA	NA	NA	NA	NA	NA	NA	NA	NA	NA	NA	NA	NA	NA	NA	NA	NA	NA	NA	NA	NA	NA	NA
235	rs7568458	2	85767735	rs2028900	2	85788175	0.85049	2_5	2	85294918	86293829	242	3780	85788175	59.4931	1.428e-14	2	44	chr2	85788175	85788175	0	0	1	0	0	0	0	0	0	0	0	0	0	0	0	0	0	0	0	0	0	1	TRUE	0	0	0	0	0
236	rs10172544	2	85767735	rs2028900	2	85788270	0.835774	2_5	2	85294918	86293829	242	3780	85788270	57.5745	3.67e-14	2	44	chr2	85788270	85788270	0	0	1	0	0	0	0	0	0	0	0	0	0	0	0	0	0	0	0	0	0	1	TRUE	0	0	0	0	0
240	rs11891260	2	85767735	rs2028900	2	85796101	0.85521	2_5	2	85294918	86293829	242	3780	85796101	60.5742	6.104e-15	2	44	NA	NA	NA	NA	NA	NA	NA	NA	NA	NA	NA	NA	NA	NA	NA	NA	NA	NA	NA	NA	NA	NA	NA	NA	NA	NA	NA	NA	NA	NA	NA
245	rs1972297	2	85767735	rs2028900	2	85808573	0.712177	2_5	2	85294918	86293829	242	3780	85808573	53.853	2.122e-13	2	44	NA	NA	NA	NA	NA	NA	NA	NA	NA	NA	NA	NA	NA	NA	NA	NA	NA	NA	NA	NA	NA	NA	NA	NA	NA	NA	NA	NA	NA	NA	NA
247	rs1058588	2	85767735	rs2028900	2	85808871	0.712177	2_5	2	85294918	86293829	242	3780	85808871	54.0791	1.93e-13	2	44	chr2	85808871	85808871	0	0	0	0	0	0	0	0	0	0	0	0	0	0	0	0	0	0	0	0	1	0	FALSE	NA	0	0	0	0
249	rs1562323	2	85767735	rs2028900	2	85809711	0.712177	2_5	2	85294918	86293829	242	3780	85809711	53.6275	2.48e-13	2	44	NA	NA	NA	NA	NA	NA	NA	NA	NA	NA	NA	NA	NA	NA	NA	NA	NA	NA	NA	NA	NA	NA	NA	NA	NA	NA	NA	NA	NA	NA	NA
250	rs2366639	2	85767735	rs2028900	2	85809955	0.712177	2_5	2	85294918	86293829	242	3780	85809955	54.0791	1.962e-13	2	44	NA	NA	NA	NA	NA	NA	NA	NA	NA	NA	NA	NA	NA	NA	NA	NA	NA	NA	NA	NA	NA	NA	NA	NA	NA	NA	NA	NA	NA	NA	NA
251	rs1561198	2	85767735	rs2028900	2	85809989	0.835246	2_5	2	85294918	86293829	242	3780	85809989	60.8158	5.018e-15	2	44	NA	NA	NA	NA	NA	NA	NA	NA	NA	NA	NA	NA	NA	NA	NA	NA	NA	NA	NA	NA	NA	NA	NA	NA	NA	NA	NA	NA	NA	NA	NA
252	rs55971080	2	85767735	rs2028900	2	85812746	0.826293	2_5	2	85294918	86293829	242	3780	85812746	59.4931	1.096e-14	2	44	NA	NA	NA	NA	NA	NA	NA	NA	NA	NA	NA	NA	NA	NA	NA	NA	NA	NA	NA	NA	NA	NA	NA	NA	NA	NA	NA	NA	NA	NA	NA
255	rs75979419	2	173309618	rs13410475	2	173299266	1	2_6	2	172811610	173811426	703	3687	173299266	106.896	3.992e-25	2	86	NA	NA	NA	NA	NA	NA	NA	NA	NA	NA	NA	NA	NA	NA	NA	NA	NA	NA	NA	NA	NA	NA	NA	NA	NA	NA	NA	NA	NA	NA	NA
256	rs75689576	2	173309618	rs13410475	2	173300939	1	2_6	2	172811610	173811426	703	3687	173300939	106.778	5.878e-25	2	86	NA	NA	NA	NA	NA	NA	NA	NA	NA	NA	NA	NA	NA	NA	NA	NA	NA	NA	NA	NA	NA	NA	NA	NA	NA	NA	NA	NA	NA	NA	NA
257	rs59454075	2	173309618	rs13410475	2	173301275	1	2_6	2	172811610	173811426	703	3687	173301275	107.703	2.794e-25	2	86	NA	NA	NA	NA	NA	NA	NA	NA	NA	NA	NA	NA	NA	NA	NA	NA	NA	NA	NA	NA	NA	NA	NA	NA	NA	NA	NA	NA	NA	NA	NA
258	rs79160711	2	173309618	rs13410475	2	173302006	1	2_6	2	172811610	173811426	703	3687	173302006	106.069	7.649e-25	2	86	NA	NA	NA	NA	NA	NA	NA	NA	NA	NA	NA	NA	NA	NA	NA	NA	NA	NA	NA	NA	NA	NA	NA	NA	NA	NA	NA	NA	NA	NA	NA
259	rs28485589	2	173309618	rs13410475	2	173303031	0.909914	2_6	2	172811610	173811426	703	3687	173303031	108.014	2.85e-25	2	86	chr2	173303031	173303031	0	0	0	0	0	1	0	0	0	0	0	0	0	0	0	0	0	0	0	0	0	1	TRUE	0	0	0	0	0
260	rs57878744	2	173309618	rs13410475	2	173303047	0.909914	2_6	2	172811610	173811426	703	3687	173303047	105.385	9.161e-25	2	86	chr2	173303047	173303047	0	0	0	0	0	1	0	0	0	0	0	0	0	0	0	0	0	0	0	0	0	1	TRUE	0	0	0	0	0
261	rs56892098	2	173309618	rs13410475	2	173303065	0.909914	2_6	2	172811610	173811426	703	3687	173303065	105.385	9.159e-25	2	86	chr2	173303065	173303065	0	0	0	0	0	1	0	0	0	0	0	0	0	0	0	0	0	0	0	0	0	1	TRUE	0	0	0	0	0
262	rs74483274	2	173309618	rs13410475	2	173303251	0.909914	2_6	2	172811610	173811426	703	3687	173303251	105.385	9.115e-25	2	86	NA	NA	NA	NA	NA	NA	NA	NA	NA	NA	NA	NA	NA	NA	NA	NA	NA	NA	NA	NA	NA	NA	NA	NA	NA	NA	NA	NA	NA	NA	NA
263	rs80010354	2	173309618	rs13410475	2	173303310	0.881701	2_6	2	172811610	173811426	703	3687	173303310	105.457	8.447e-25	2	86	NA	NA	NA	NA	NA	NA	NA	NA	NA	NA	NA	NA	NA	NA	NA	NA	NA	NA	NA	NA	NA	NA	NA	NA	NA	NA	NA	NA	NA	NA	NA
264	rs76837457	2	173309618	rs13410475	2	173303391	0.881701	2_6	2	172811610	173811426	703	3687	173303391	105.457	8.431e-25	2	86	chr2	173303391	173303391	0	1	0	0	0	0	0	0	0	0	0	0	0	0	0	0	0	0	0	0	0	1	TRUE	0	0	0	0	0
266	rs78181761	2	173309618	rs13410475	2	173303531	0.909914	2_6	2	172811610	173811426	703	3687	173303531	104.597	1.466e-24	2	86	chr2	173303531	173303531	0	1	0	0	0	0	0	0	0	0	0	0	0	0	0	0	0	0	0	0	0	1	TRUE	0	0	0	0	0
267	rs79416408	2	173309618	rs13410475	2	173303800	0.881701	2_6	2	172811610	173811426	703	3687	173303800	105.457	8.32e-25	2	86	chr2	173303800	173303800	0	1	0	0	0	0	0	0	0	0	0	1	0	0	0	0	0	0	0	0	0	2	TRUE	0	0	0	0	0
268	rs13414928	2	173309618	rs13410475	2	173304302	0.961546	2_6	2	172811610	173811426	703	3687	173304302	108.724	1.954e-25	2	86	chr2	173304302	173304302	0	1	0	0	0	0	0	0	0	0	0	1	0	0	0	0	0	0	0	0	0	2	TRUE	0	0	0	0	0
269	rs4405725	2	173309618	rs13410475	2	173305382	0.961546	2_6	2	172811610	173811426	703	3687	173305382	108.806	1.814e-25	2	86	NA	NA	NA	NA	NA	NA	NA	NA	NA	NA	NA	NA	NA	NA	NA	NA	NA	NA	NA	NA	NA	NA	NA	NA	NA	NA	NA	NA	NA	NA	NA
270	rs3762618	2	173309618	rs13410475	2	173305847	1	2_6	2	172811610	173811426	703	3687	173305847	107.301	4.137e-25	2	86	chr2	173305847	173305847	0	0	0	0	0	1	0	0	0	0	0	0	0	0	0	0	0	0	0	0	0	1	TRUE	0	0	0	0	0
271	rs10207640	2	173309618	rs13410475	2	173307726	1	2_6	2	172811610	173811426	703	3687	173307726	109.383	1.259e-25	2	86	NA	NA	NA	NA	NA	NA	NA	NA	NA	NA	NA	NA	NA	NA	NA	NA	NA	NA	NA	NA	NA	NA	NA	NA	NA	NA	NA	NA	NA	NA	NA
272	rs10207654	2	173309618	rs13410475	2	173307756	1	2_6	2	172811610	173811426	703	3687	173307756	108.663	1.704e-25	2	86	NA	NA	NA	NA	NA	NA	NA	NA	NA	NA	NA	NA	NA	NA	NA	NA	NA	NA	NA	NA	NA	NA	NA	NA	NA	NA	NA	NA	NA	NA	NA
273	rs16860397	2	173309618	rs13410475	2	173308194	1	2_6	2	172811610	173811426	703	3687	173308194	106.14	6.07e-25	2	86	NA	NA	NA	NA	NA	NA	NA	NA	NA	NA	NA	NA	NA	NA	NA	NA	NA	NA	NA	NA	NA	NA	NA	NA	NA	NA	NA	NA	NA	NA	NA
274	rs10187564	2	173309618	rs13410475	2	173308615	1	2_6	2	172811610	173811426	703	3687	173308615	109.599	1.144e-25	2	86	NA	NA	NA	NA	NA	NA	NA	NA	NA	NA	NA	NA	NA	NA	NA	NA	NA	NA	NA	NA	NA	NA	NA	NA	NA	NA	NA	NA	NA	NA	NA
275	rs148644163	2	173309618	rs13410475	2	173309330	0.961546	2_6	2	172811610	173811426	703	3687	173309330	109.923	9.672e-26	2	86	NA	NA	NA	NA	NA	NA	NA	NA	NA	NA	NA	NA	NA	NA	NA	NA	NA	NA	NA	NA	NA	NA	NA	NA	NA	NA	NA	NA	NA	NA	NA
276	rs80353656	2	173309618	rs13410475	2	173309402	1	2_6	2	172811610	173811426	703	3687	173309402	106.565	4.89e-25	2	86	NA	NA	NA	NA	NA	NA	NA	NA	NA	NA	NA	NA	NA	NA	NA	NA	NA	NA	NA	NA	NA	NA	NA	NA	NA	NA	NA	NA	NA	NA	NA
277	rs13410475	2	173309618	rs13410475	2	173309618	1	2_6	2	172811610	173811426	703	3687	173309618	110.25	8.345e-26	2	86	NA	NA	NA	NA	NA	NA	NA	NA	NA	NA	NA	NA	NA	NA	NA	NA	NA	NA	NA	NA	NA	NA	NA	NA	NA	NA	NA	NA	NA	NA	NA
278	rs146618443	2	173309618	rs13410475	2	173309803	1	2_6	2	172811610	173811426	703	3687	173309803	110.105	8.933e-26	2	86	NA	NA	NA	NA	NA	NA	NA	NA	NA	NA	NA	NA	NA	NA	NA	NA	NA	NA	NA	NA	NA	NA	NA	NA	NA	NA	NA	NA	NA	NA	NA
279	rs12621278	2	173309618	rs13410475	2	173311553	1	2_6	2	172811610	173811426	703	3687	173311553	107.158	4.382e-25	2	86	chr2	173311553	173311553	1	0	0	0	0	0	0	0	0	0	0	0	0	0	0	0	0	0	0	0	0	1	TRUE	0	0	0	0	0
280	rs12615596	2	173309618	rs13410475	2	173311682	0.961546	2_6	2	172811610	173811426	703	3687	173311682	108.537	1.878e-25	2	86	NA	NA	NA	NA	NA	NA	NA	NA	NA	NA	NA	NA	NA	NA	NA	NA	NA	NA	NA	NA	NA	NA	NA	NA	NA	NA	NA	NA	NA	NA	NA
281	rs1574259	2	173309618	rs13410475	2	173313453	1	2_6	2	172811610	173811426	703	3687	173313453	110.54	8.018e-26	2	86	chr2	173313453	173313453	1	0	0	1	1	0	0	0	0	0	0	0	1	0	0	0	0	0	0	0	0	4	TRUE	0	0	0	0	0
282	rs1574256	2	173309618	rs13410475	2	173313965	1	2_6	2	172811610	173811426	703	3687	173313965	108.375	2.367e-25	2	86	chr2	173313965	173313965	0	0	0	1	1	0	0	0	0	0	0	0	0	0	0	0	0	0	0	0	0	2	TRUE	0	0	0	0	0
283	rs12052253	2	173309618	rs13410475	2	173314713	1	2_6	2	172811610	173811426	703	3687	173314713	107.659	3.481e-25	2	86	chr2	173314713	173314713	0	0	0	0	0	1	0	0	0	0	0	0	0	0	0	0	0	0	0	0	0	1	TRUE	0	0	0	0	0
284	rs12052385	2	173309618	rs13410475	2	173316217	1	2_6	2	172811610	173811426	703	3687	173316217	107.372	4.188e-25	2	86	NA	NA	NA	NA	NA	NA	NA	NA	NA	NA	NA	NA	NA	NA	NA	NA	NA	NA	NA	NA	NA	NA	NA	NA	NA	NA	NA	NA	NA	NA	NA
285	rs16860419	2	173309618	rs13410475	2	173317826	1	2_6	2	172811610	173811426	703	3687	173317826	106.778	4.304e-25	2	86	NA	NA	NA	NA	NA	NA	NA	NA	NA	NA	NA	NA	NA	NA	NA	NA	NA	NA	NA	NA	NA	NA	NA	NA	NA	NA	NA	NA	NA	NA	NA
286	rs115112210	2	173309618	rs13410475	2	173318179	1	2_6	2	172811610	173811426	703	3687	173318179	107.347	3.193e-25	2	86	chr2	173318179	173318179	0	0	0	0	0	0	0	0	0	0	0	0	0	0	1	0	0	0	0	0	0	1	TRUE	0	0	0	0	0
287	rs114161133	2	173309618	rs13410475	2	173318244	1	2_6	2	172811610	173811426	703	3687	173318244	107.347	3.228e-25	2	86	NA	NA	NA	NA	NA	NA	NA	NA	NA	NA	NA	NA	NA	NA	NA	NA	NA	NA	NA	NA	NA	NA	NA	NA	NA	NA	NA	NA	NA	NA	NA
288	rs16860426	2	173309618	rs13410475	2	173319112	0.961546	2_6	2	172811610	173811426	703	3687	173319112	105.877	9.545e-25	2	86	chr2	173319112	173319112	0	0	0	1	0	0	0	0	0	0	0	0	0	0	0	0	0	0	0	0	0	1	TRUE	0	0	0	0	0
289	rs77167534	2	173309618	rs13410475	2	173319930	0.961546	2_6	2	172811610	173811426	703	3687	173319930	109.134	1.49e-25	2	86	chr2	173319930	173319930	1	1	0	1	0	0	0	0	0	0	0	0	1	0	0	0	0	0	0	0	0	4	TRUE	0	0	0	0	0
290	rs16860438	2	173309618	rs13410475	2	173321413	0.961546	2_6	2	172811610	173811426	703	3687	173321413	109.35	1.37e-25	2	86	chr2	173321413	173321413	0	1	0	0	0	0	0	0	0	0	0	0	0	0	0	0	0	0	0	0	0	1	TRUE	0	0	0	0	0
291	rs116532339	2	173309618	rs13410475	2	173321791	0.961546	2_6	2	172811610	173811426	703	3687	173321791	108.704	1.764e-25	2	86	NA	NA	NA	NA	NA	NA	NA	NA	NA	NA	NA	NA	NA	NA	NA	NA	NA	NA	NA	NA	NA	NA	NA	NA	NA	NA	NA	NA	NA	NA	NA
292	rs75888567	2	173309618	rs13410475	2	173324256	0.961546	2_6	2	172811610	173811426	703	3687	173324256	108.16	2.186e-25	2	86	NA	NA	NA	NA	NA	NA	NA	NA	NA	NA	NA	NA	NA	NA	NA	NA	NA	NA	NA	NA	NA	NA	NA	NA	NA	NA	NA	NA	NA	NA	NA
293	rs12622724	2	173309618	rs13410475	2	173324908	0.961546	2_6	2	172811610	173811426	703	3687	173324908	106.611	6.358e-25	2	86	NA	NA	NA	NA	NA	NA	NA	NA	NA	NA	NA	NA	NA	NA	NA	NA	NA	NA	NA	NA	NA	NA	NA	NA	NA	NA	NA	NA	NA	NA	NA
294	rs12613307	2	173309618	rs13410475	2	173325244	0.961546	2_6	2	172811610	173811426	703	3687	173325244	106.54	6.5e-25	2	86	NA	NA	NA	NA	NA	NA	NA	NA	NA	NA	NA	NA	NA	NA	NA	NA	NA	NA	NA	NA	NA	NA	NA	NA	NA	NA	NA	NA	NA	NA	NA
295	rs74461567	2	173309618	rs13410475	2	173327823	0.961546	2_6	2	172811610	173811426	703	3687	173327823	107.587	3.799e-25	2	86	chr2	173327823	173327823	0	1	0	0	1	0	0	0	0	0	0	0	0	0	0	0	0	0	0	0	0	2	TRUE	0	0	0	0	0
296	rs116108611	2	173309618	rs13410475	2	173331076	0.881377	2_6	2	172811610	173811426	703	3687	173331076	103.577	2.843e-24	2	86	NA	NA	NA	NA	NA	NA	NA	NA	NA	NA	NA	NA	NA	NA	NA	NA	NA	NA	NA	NA	NA	NA	NA	NA	NA	NA	NA	NA	NA	NA	NA
297	rs16860478	2	173309618	rs13410475	2	173334716	0.84228	2_6	2	172811610	173811426	703	3687	173334716	102.017	6.277e-24	2	86	NA	NA	NA	NA	NA	NA	NA	NA	NA	NA	NA	NA	NA	NA	NA	NA	NA	NA	NA	NA	NA	NA	NA	NA	NA	NA	NA	NA	NA	NA	NA
298	rs55867175	2	173309618	rs13410475	2	173340209	0.84228	2_6	2	172811610	173811426	703	3687	173340209	103.372	2.967e-24	2	86	NA	NA	NA	NA	NA	NA	NA	NA	NA	NA	NA	NA	NA	NA	NA	NA	NA	NA	NA	NA	NA	NA	NA	NA	NA	NA	NA	NA	NA	NA	NA
299	rs16860513	2	173309618	rs13410475	2	173342367	0.736466	2_6	2	172811610	173811426	703	3687	173342367	108.796	1.955e-25	2	86	NA	NA	NA	NA	NA	NA	NA	NA	NA	NA	NA	NA	NA	NA	NA	NA	NA	NA	NA	NA	NA	NA	NA	NA	NA	NA	NA	NA	NA	NA	NA
300	rs16860515	2	173309618	rs13410475	2	173342416	0.84228	2_6	2	172811610	173811426	703	3687	173342416	102.829	3.723e-24	2	86	NA	NA	NA	NA	NA	NA	NA	NA	NA	NA	NA	NA	NA	NA	NA	NA	NA	NA	NA	NA	NA	NA	NA	NA	NA	NA	NA	NA	NA	NA	NA
301	rs9636257	2	173309618	rs13410475	2	173344128	0.84228	2_6	2	172811610	173811426	703	3687	173344128	101.073	7.885e-24	2	86	NA	NA	NA	NA	NA	NA	NA	NA	NA	NA	NA	NA	NA	NA	NA	NA	NA	NA	NA	NA	NA	NA	NA	NA	NA	NA	NA	NA	NA	NA	NA
302	rs2293647	2	173309618	rs13410475	2	173344680	0.768915	2_6	2	172811610	173811426	703	3687	173344680	100.942	1.1e-23	2	86	NA	NA	NA	NA	NA	NA	NA	NA	NA	NA	NA	NA	NA	NA	NA	NA	NA	NA	NA	NA	NA	NA	NA	NA	NA	NA	NA	NA	NA	NA	NA
303	rs2293648	2	173309618	rs13410475	2	173352157	0.768915	2_6	2	172811610	173811426	703	3687	173352157	100.538	1.347e-23	2	86	chr2	173352157	173352157	0	0	0	0	0	0	0	0	0	0	0	0	0	0	0	0	0	1	0	0	0	0	FALSE	0	1	0	0	0
304	rs10930559	2	173309618	rs13410475	2	173352824	0.84228	2_6	2	172811610	173811426	703	3687	173352824	100	1.304e-23	2	86	NA	NA	NA	NA	NA	NA	NA	NA	NA	NA	NA	NA	NA	NA	NA	NA	NA	NA	NA	NA	NA	NA	NA	NA	NA	NA	NA	NA	NA	NA	NA
306	rs79474289	2	173309618	rs13410475	2	173362046	0.84228	2_6	2	172811610	173811426	703	3687	173362046	99.7317	2.015e-23	2	86	NA	NA	NA	NA	NA	NA	NA	NA	NA	NA	NA	NA	NA	NA	NA	NA	NA	NA	NA	NA	NA	NA	NA	NA	NA	NA	NA	NA	NA	NA	NA
307	rs2293645	2	173309618	rs13410475	2	173366960	0.84228	2_6	2	172811610	173811426	703	3687	173366960	99.9329	1.651e-23	2	86	NA	NA	NA	NA	NA	NA	NA	NA	NA	NA	NA	NA	NA	NA	NA	NA	NA	NA	NA	NA	NA	NA	NA	NA	NA	NA	NA	NA	NA	NA	NA
308	rs16860634	2	173309618	rs13410475	2	173368358	0.768915	2_6	2	172811610	173811426	703	3687	173368358	100	1.568e-23	2	86	NA	NA	NA	NA	NA	NA	NA	NA	NA	NA	NA	NA	NA	NA	NA	NA	NA	NA	NA	NA	NA	NA	NA	NA	NA	NA	NA	NA	NA	NA	NA
313	rs60096331	2	173309618	rs13410475	2	173375391	0.84228	2_6	2	172811610	173811426	703	3687	173375391	96.7493	8.925e-23	2	86	NA	NA	NA	NA	NA	NA	NA	NA	NA	NA	NA	NA	NA	NA	NA	NA	NA	NA	NA	NA	NA	NA	NA	NA	NA	NA	NA	NA	NA	NA	NA
314	rs59476799	2	173309618	rs13410475	2	173376319	0.768915	2_6	2	172811610	173811426	703	3687	173376319	96.5837	9.532e-23	2	86	NA	NA	NA	NA	NA	NA	NA	NA	NA	NA	NA	NA	NA	NA	NA	NA	NA	NA	NA	NA	NA	NA	NA	NA	NA	NA	NA	NA	NA	NA	NA
317	rs59970483	2	173309618	rs13410475	2	173378344	0.84228	2_6	2	172811610	173811426	703	3687	173378344	96.552	9.68e-23	2	86	NA	NA	NA	NA	NA	NA	NA	NA	NA	NA	NA	NA	NA	NA	NA	NA	NA	NA	NA	NA	NA	NA	NA	NA	NA	NA	NA	NA	NA	NA	NA
318	rs78623829	2	173309618	rs13410475	2	173379230	0.84228	2_6	2	172811610	173811426	703	3687	173379230	97.3423	6.536e-23	2	86	NA	NA	NA	NA	NA	NA	NA	NA	NA	NA	NA	NA	NA	NA	NA	NA	NA	NA	NA	NA	NA	NA	NA	NA	NA	NA	NA	NA	NA	NA	NA
319	rs115142421	2	173309618	rs13410475	2	173382777	0.84228	2_6	2	172811610	173811426	703	3687	173382777	97.8048	4.104e-23	2	86	NA	NA	NA	NA	NA	NA	NA	NA	NA	NA	NA	NA	NA	NA	NA	NA	NA	NA	NA	NA	NA	NA	NA	NA	NA	NA	NA	NA	NA	NA	NA
320	rs76738244	2	173309618	rs13410475	2	173382986	0.84228	2_6	2	172811610	173811426	703	3687	173382986	97.3423	6.752e-23	2	86	NA	NA	NA	NA	NA	NA	NA	NA	NA	NA	NA	NA	NA	NA	NA	NA	NA	NA	NA	NA	NA	NA	NA	NA	NA	NA	NA	NA	NA	NA	NA
321	rs12052921	2	173415560	rs12151618	2	173390343	0.862716	2_6	2	172811610	173811426	703	3687	173000000	16.2901	5.43465e-05	2	86	NA	NA	NA	NA	NA	NA	NA	NA	NA	NA	NA	NA	NA	NA	NA	NA	NA	NA	NA	NA	NA	NA	NA	NA	NA	NA	NA	NA	NA	NA	NA
323	rs59300838	2	173415560	rs12151618	2	173390783	0.872375	2_6	2	172811610	173811426	703	3687	173000000	16.066	6.11718e-05	2	86	NA	NA	NA	NA	NA	NA	NA	NA	NA	NA	NA	NA	NA	NA	NA	NA	NA	NA	NA	NA	NA	NA	NA	NA	NA	NA	NA	NA	NA	NA	NA
324	rs183141927	2	173309618	rs13410475	2	173392942	0.84228	2_6	2	172811610	173811426	703	3687	173392942	97.2763	6.416e-23	2	86	NA	NA	NA	NA	NA	NA	NA	NA	NA	NA	NA	NA	NA	NA	NA	NA	NA	NA	NA	NA	NA	NA	NA	NA	NA	NA	NA	NA	NA	NA	NA
325	rs116907782	2	173309618	rs13410475	2	173393605	0.84228	2_6	2	172811610	173811426	703	3687	173393605	97.0785	6.808e-23	2	86	NA	NA	NA	NA	NA	NA	NA	NA	NA	NA	NA	NA	NA	NA	NA	NA	NA	NA	NA	NA	NA	NA	NA	NA	NA	NA	NA	NA	NA	NA	NA
326	rs147233048	2	173309618	rs13410475	2	173393903	0.84228	2_6	2	172811610	173811426	703	3687	173393903	97.0785	6.807e-23	2	86	NA	NA	NA	NA	NA	NA	NA	NA	NA	NA	NA	NA	NA	NA	NA	NA	NA	NA	NA	NA	NA	NA	NA	NA	NA	NA	NA	NA	NA	NA	NA
327	rs142731545	2	173309618	rs13410475	2	173394201	0.84228	2_6	2	172811610	173811426	703	3687	173394201	98.1359	3.598e-23	2	86	NA	NA	NA	NA	NA	NA	NA	NA	NA	NA	NA	NA	NA	NA	NA	NA	NA	NA	NA	NA	NA	NA	NA	NA	NA	NA	NA	NA	NA	NA	NA
329	rs12615584	2	173309618	rs13410475	2	173397690	0.84228	2_6	2	172811610	173811426	703	3687	173397690	97.0785	6.782e-23	2	86	NA	NA	NA	NA	NA	NA	NA	NA	NA	NA	NA	NA	NA	NA	NA	NA	NA	NA	NA	NA	NA	NA	NA	NA	NA	NA	NA	NA	NA	NA	NA
330	rs57587465	2	173309618	rs13410475	2	173399767	0.84228	2_6	2	172811610	173811426	703	3687	173399767	97.0785	6.774e-23	2	86	NA	NA	NA	NA	NA	NA	NA	NA	NA	NA	NA	NA	NA	NA	NA	NA	NA	NA	NA	NA	NA	NA	NA	NA	NA	NA	NA	NA	NA	NA	NA
332	rs6741759	2	173309618	rs13410475	2	173401123	0.84228	2_6	2	172811610	173811426	703	3687	173401123	98.1359	3.574e-23	2	86	NA	NA	NA	NA	NA	NA	NA	NA	NA	NA	NA	NA	NA	NA	NA	NA	NA	NA	NA	NA	NA	NA	NA	NA	NA	NA	NA	NA	NA	NA	NA
333	rs79481012	2	173309618	rs13410475	2	173401264	0.84228	2_6	2	172811610	173811426	703	3687	173401264	97.0225	5.888e-23	2	86	NA	NA	NA	NA	NA	NA	NA	NA	NA	NA	NA	NA	NA	NA	NA	NA	NA	NA	NA	NA	NA	NA	NA	NA	NA	NA	NA	NA	NA	NA	NA
334	rs56882727	2	173309618	rs13410475	2	173401348	0.84228	2_6	2	172811610	173811426	703	3687	173401348	97.0785	6.773e-23	2	86	NA	NA	NA	NA	NA	NA	NA	NA	NA	NA	NA	NA	NA	NA	NA	NA	NA	NA	NA	NA	NA	NA	NA	NA	NA	NA	NA	NA	NA	NA	NA
335	rs6730284	2	173309618	rs13410475	2	173401666	0.84228	2_6	2	172811610	173811426	703	3687	173401666	98.1359	3.575e-23	2	86	NA	NA	NA	NA	NA	NA	NA	NA	NA	NA	NA	NA	NA	NA	NA	NA	NA	NA	NA	NA	NA	NA	NA	NA	NA	NA	NA	NA	NA	NA	NA
337	rs7591769	2	173415560	rs12151618	2	173404886	0.86365	2_6	2	172811610	173811426	703	3687	173000000	15.9652	6.45167e-05	2	86	NA	NA	NA	NA	NA	NA	NA	NA	NA	NA	NA	NA	NA	NA	NA	NA	NA	NA	NA	NA	NA	NA	NA	NA	NA	NA	NA	NA	NA	NA	NA
338	rs6743174	2	173309618	rs13410475	2	173405330	0.84228	2_6	2	172811610	173811426	703	3687	173405330	98.0632	3.81e-23	2	86	NA	NA	NA	NA	NA	NA	NA	NA	NA	NA	NA	NA	NA	NA	NA	NA	NA	NA	NA	NA	NA	NA	NA	NA	NA	NA	NA	NA	NA	NA	NA
339	rs147340898	2	173309618	rs13410475	2	173406018	0.84228	2_6	2	172811610	173811426	703	3687	173406018	97.0978	6.807e-23	2	86	NA	NA	NA	NA	NA	NA	NA	NA	NA	NA	NA	NA	NA	NA	NA	NA	NA	NA	NA	NA	NA	NA	NA	NA	NA	NA	NA	NA	NA	NA	NA
340	rs138822454	2	173309618	rs13410475	2	173409320	0.84228	2_6	2	172811610	173811426	703	3687	173409320	97.2379	5.924e-23	2	86	NA	NA	NA	NA	NA	NA	NA	NA	NA	NA	NA	NA	NA	NA	NA	NA	NA	NA	NA	NA	NA	NA	NA	NA	NA	NA	NA	NA	NA	NA	NA
341	rs74355465	2	173309618	rs13410475	2	173410168	0.84228	2_6	2	172811610	173811426	703	3687	173410168	98.6095	3.49e-23	2	86	NA	NA	NA	NA	NA	NA	NA	NA	NA	NA	NA	NA	NA	NA	NA	NA	NA	NA	NA	NA	NA	NA	NA	NA	NA	NA	NA	NA	NA	NA	NA
342	rs115160117	2	173309618	rs13410475	2	173411004	0.84228	2_6	2	172811610	173811426	703	3687	173411004	98.0887	3.432e-23	2	86	NA	NA	NA	NA	NA	NA	NA	NA	NA	NA	NA	NA	NA	NA	NA	NA	NA	NA	NA	NA	NA	NA	NA	NA	NA	NA	NA	NA	NA	NA	NA
343	rs12151618	2	173415560	rs12151618	2	173415560	1	2_6	2	172811610	173811426	703	3687	173000000	26.0305	3.36064e-07	2	86	NA	NA	NA	NA	NA	NA	NA	NA	NA	NA	NA	NA	NA	NA	NA	NA	NA	NA	NA	NA	NA	NA	NA	NA	NA	NA	NA	NA	NA	NA	NA
344	rs78647569	2	173309618	rs13410475	2	173415706	0.804069	2_6	2	172811610	173811426	703	3687	173415706	98.0036	3.981e-23	2	86	NA	NA	NA	NA	NA	NA	NA	NA	NA	NA	NA	NA	NA	NA	NA	NA	NA	NA	NA	NA	NA	NA	NA	NA	NA	NA	NA	NA	NA	NA	NA
345	rs13408361	2	238440449	rs11891348	2	238382899	0.710483	2_7	2	237943293	238943056	330	4174	238382899	21.361	3.794e-06	2	159	NA	NA	NA	NA	NA	NA	NA	NA	NA	NA	NA	NA	NA	NA	NA	NA	NA	NA	NA	NA	NA	NA	NA	NA	NA	NA	NA	NA	NA	NA	NA
346	rs7571898	2	238440449	rs11891348	2	238383028	0.710483	2_7	2	237943293	238943056	330	4174	238383028	21.4797	3.533e-06	2	159	NA	NA	NA	NA	NA	NA	NA	NA	NA	NA	NA	NA	NA	NA	NA	NA	NA	NA	NA	NA	NA	NA	NA	NA	NA	NA	NA	NA	NA	NA	NA
347	rs7569197	2	238440449	rs11891348	2	238383073	0.710483	2_7	2	237943293	238943056	330	4174	238383073	21.4203	3.721e-06	2	159	NA	NA	NA	NA	NA	NA	NA	NA	NA	NA	NA	NA	NA	NA	NA	NA	NA	NA	NA	NA	NA	NA	NA	NA	NA	NA	NA	NA	NA	NA	NA
348	rs2325839	2	238440449	rs11891348	2	238386286	0.710483	2_7	2	237943293	238943056	330	4174	238386286	23.2992	1.439e-06	2	159	NA	NA	NA	NA	NA	NA	NA	NA	NA	NA	NA	NA	NA	NA	NA	NA	NA	NA	NA	NA	NA	NA	NA	NA	NA	NA	NA	NA	NA	NA	NA
349	rs13386290	2	238440449	rs11891348	2	238393136	0.703548	2_7	2	237943293	238943056	330	4174	238393136	23.3714	1.24e-06	2	159	NA	NA	NA	NA	NA	NA	NA	NA	NA	NA	NA	NA	NA	NA	NA	NA	NA	NA	NA	NA	NA	NA	NA	NA	NA	NA	NA	NA	NA	NA	NA
350	rs67071074	2	238440449	rs11891348	2	238395429	0.703548	2_7	2	237943293	238943056	330	4174	238395429	22.8204	1.645e-06	2	159	chr2	238395429	238395429	1	1	1	0	1	0	0	0	0	0	0	0	0	0	0	0	1	0	0	0	0	4	TRUE	1	0	0	0	0
351	rs58057291	2	238440449	rs11891348	2	238395479	0.710483	2_7	2	237943293	238943056	330	4174	238395479	23.7423	1.08e-06	2	159	chr2	238395479	238395479	1	0	1	0	1	0	0	0	0	0	0	0	0	0	0	0	1	0	0	0	0	3	TRUE	1	0	0	0	0
352	rs6760842	2	238440449	rs11891348	2	238398165	0.715631	2_7	2	237943293	238943056	330	4174	238398165	24.4336	7.198e-07	2	159	chr2	238398165	238398165	1	1	0	1	1	0	0	0	0	0	0	1	0	0	0	0	0	0	0	0	0	5	TRUE	0	0	0	0	0
353	rs1463795	2	238440449	rs11891348	2	238412392	0.721122	2_7	2	237943293	238943056	330	4174	238412392	17.9537	2.204e-05	2	159	chr2	238412392	238412392	0	1	0	1	1	0	0	0	0	0	0	0	0	0	0	0	0	0	0	0	0	3	TRUE	0	0	0	0	0
354	rs6724766	2	238440449	rs11891348	2	238413600	0.721122	2_7	2	237943293	238943056	330	4174	238413600	19.3939	1.049e-05	2	159	NA	NA	NA	NA	NA	NA	NA	NA	NA	NA	NA	NA	NA	NA	NA	NA	NA	NA	NA	NA	NA	NA	NA	NA	NA	NA	NA	NA	NA	NA	NA
355	rs10187185	2	238440449	rs11891348	2	238416524	0.787328	2_7	2	237943293	238943056	330	4174	238416524	22.9423	1.755e-06	2	159	chr2	238416524	238416524	0	0	0	1	1	0	0	0	0	0	0	0	0	0	0	0	0	0	0	0	0	2	TRUE	0	0	0	0	0
356	rs7583768	2	238440449	rs11891348	2	238416786	0.758809	2_7	2	237943293	238943056	330	4174	238416786	22.6528	2.007e-06	2	159	chr2	238416786	238416786	0	0	0	1	1	0	0	0	0	0	0	0	0	0	0	0	0	0	0	0	0	2	TRUE	0	0	0	0	0
357	rs6737888	2	238440449	rs11891348	2	238417363	0.787328	2_7	2	237943293	238943056	330	4174	238417363	23.187	1.561e-06	2	159	chr2	238417363	238417363	0	1	0	1	1	0	0	0	0	0	0	0	0	0	0	0	0	0	0	0	0	3	TRUE	0	0	0	0	0
358	rs6431544	2	238440449	rs11891348	2	238417728	0.787328	2_7	2	237943293	238943056	330	4174	238417728	23.3098	1.437e-06	2	159	chr2	238417728	238417728	0	1	0	1	1	0	0	0	0	0	0	0	0	0	0	0	0	0	0	0	0	3	TRUE	0	0	0	0	0
359	rs2292879	2	238440449	rs11891348	2	238419611	0.794014	2_7	2	237943293	238943056	330	4174	238419611	23.3714	1.292e-06	2	159	chr2	238419611	238419611	0	1	0	1	1	0	0	0	0	0	0	0	0	0	0	0	0	0	0	0	0	3	TRUE	0	0	0	0	0
360	rs3087553	2	238440449	rs11891348	2	238421349	0.810279	2_7	2	237943293	238943056	330	4174	238421349	25.7853	3.884e-07	2	159	chr2	238421349	238421349	1	1	0	0	1	0	0	0	0	0	0	0	0	0	0	0	0	0	0	0	0	3	TRUE	0	0	0	0	0
361	rs10184904	2	238440449	rs11891348	2	238428186	0.886896	2_7	2	237943293	238943056	330	4174	238428186	25.7539	3.758e-07	2	159	NA	NA	NA	NA	NA	NA	NA	NA	NA	NA	NA	NA	NA	NA	NA	NA	NA	NA	NA	NA	NA	NA	NA	NA	NA	NA	NA	NA	NA	NA	NA
362	rs10176842	2	238440449	rs11891348	2	238428256	0.886896	2_7	2	237943293	238943056	330	4174	238428256	25.7539	3.749e-07	2	159	NA	NA	NA	NA	NA	NA	NA	NA	NA	NA	NA	NA	NA	NA	NA	NA	NA	NA	NA	NA	NA	NA	NA	NA	NA	NA	NA	NA	NA	NA	NA
363	rs7570882	2	238440449	rs11891348	2	238435086	0.886139	2_7	2	237943293	238943056	330	4174	238435086	26.449	2.637e-07	2	159	chr2	238435086	238435086	0	1	0	0	0	0	0	0	0	0	0	0	0	0	0	0	0	0	0	0	0	1	TRUE	0	0	0	0	0
364	rs1979762	2	238440449	rs11891348	2	238436502	0.916168	2_7	2	237943293	238943056	330	4174	238436502	26.941	1.961e-07	2	159	NA	NA	NA	NA	NA	NA	NA	NA	NA	NA	NA	NA	NA	NA	NA	NA	NA	NA	NA	NA	NA	NA	NA	NA	NA	NA	NA	NA	NA	NA	NA
365	rs10186470	2	238440449	rs11891348	2	238437080	0.916168	2_7	2	237943293	238943056	330	4174	238437080	27.0117	1.903e-07	2	159	NA	NA	NA	NA	NA	NA	NA	NA	NA	NA	NA	NA	NA	NA	NA	NA	NA	NA	NA	NA	NA	NA	NA	NA	NA	NA	NA	NA	NA	NA	NA
366	rs7609087	2	238440449	rs11891348	2	238437803	0.915274	2_7	2	237943293	238943056	330	4174	238437803	27.8669	1.317e-07	2	159	NA	NA	NA	NA	NA	NA	NA	NA	NA	NA	NA	NA	NA	NA	NA	NA	NA	NA	NA	NA	NA	NA	NA	NA	NA	NA	NA	NA	NA	NA	NA
367	rs13409241	2	238440449	rs11891348	2	238437835	0.825795	2_7	2	237943293	238943056	330	4174	238437835	24.4832	7.684e-07	2	159	NA	NA	NA	NA	NA	NA	NA	NA	NA	NA	NA	NA	NA	NA	NA	NA	NA	NA	NA	NA	NA	NA	NA	NA	NA	NA	NA	NA	NA	NA	NA
368	rs11896232	2	238440449	rs11891348	2	238438124	0.916168	2_7	2	237943293	238943056	330	4174	238438124	27.7234	1.372e-07	2	159	NA	NA	NA	NA	NA	NA	NA	NA	NA	NA	NA	NA	NA	NA	NA	NA	NA	NA	NA	NA	NA	NA	NA	NA	NA	NA	NA	NA	NA	NA	NA
369	rs7586312	2	238440449	rs11891348	2	238439389	0.922868	2_7	2	237943293	238943056	330	4174	238439389	29.2482	6.87e-08	2	159	NA	NA	NA	NA	NA	NA	NA	NA	NA	NA	NA	NA	NA	NA	NA	NA	NA	NA	NA	NA	NA	NA	NA	NA	NA	NA	NA	NA	NA	NA	NA
370	rs7574337	2	238440449	rs11891348	2	238439503	0.916168	2_7	2	237943293	238943056	330	4174	238439503	26.3886	3.007e-07	2	159	NA	NA	NA	NA	NA	NA	NA	NA	NA	NA	NA	NA	NA	NA	NA	NA	NA	NA	NA	NA	NA	NA	NA	NA	NA	NA	NA	NA	NA	NA	NA
371	rs11891348	2	238440449	rs11891348	2	238440449	1	2_7	2	237943293	238943056	330	4174	238440449	31.6127	2.096e-08	2	159	NA	NA	NA	NA	NA	NA	NA	NA	NA	NA	NA	NA	NA	NA	NA	NA	NA	NA	NA	NA	NA	NA	NA	NA	NA	NA	NA	NA	NA	NA	NA
372	rs13404177	2	238440449	rs11891348	2	238441412	0.916168	2_7	2	237943293	238943056	330	4174	238441412	27.9595	1.314e-07	2	159	NA	NA	NA	NA	NA	NA	NA	NA	NA	NA	NA	NA	NA	NA	NA	NA	NA	NA	NA	NA	NA	NA	NA	NA	NA	NA	NA	NA	NA	NA	NA
373	rs12471291	2	238440449	rs11891348	2	238441751	0.806751	2_7	2	237943293	238943056	330	4174	238441751	24.5989	7.329e-07	2	159	chr2	238441751	238441751	1	0	0	0	0	0	0	0	0	0	0	0	0	0	0	0	0	0	0	0	0	1	TRUE	0	0	0	0	0
374	rs2292884	2	238440449	rs11891348	2	238443226	0.813707	2_7	2	237943293	238943056	330	4174	238443226	23.9968	1.043e-06	2	159	chr2	238443226	238443226	1	0	0	0	0	0	0	0	0	0	0	0	0	0	0	0	0	1	0	0	0	1	TRUE	0	1	0	0	0
375	rs2292885	2	238440449	rs11891348	2	238443407	0.901029	2_7	2	237943293	238943056	330	4174	238443407	27.2398	1.88e-07	2	159	NA	NA	NA	NA	NA	NA	NA	NA	NA	NA	NA	NA	NA	NA	NA	NA	NA	NA	NA	NA	NA	NA	NA	NA	NA	NA	NA	NA	NA	NA	NA
376	rs13418586	2	238440449	rs11891348	2	238445593	0.901029	2_7	2	237943293	238943056	330	4174	238445593	27.0258	2.172e-07	2	159	NA	NA	NA	NA	NA	NA	NA	NA	NA	NA	NA	NA	NA	NA	NA	NA	NA	NA	NA	NA	NA	NA	NA	NA	NA	NA	NA	NA	NA	NA	NA
377	rs13425580	2	238440449	rs11891348	2	238447168	0.901029	2_7	2	237943293	238943056	330	4174	238447168	25.1362	5.072e-07	2	159	NA	NA	NA	NA	NA	NA	NA	NA	NA	NA	NA	NA	NA	NA	NA	NA	NA	NA	NA	NA	NA	NA	NA	NA	NA	NA	NA	NA	NA	NA	NA
378	rs13426236	2	238440449	rs11891348	2	238447940	0.902106	2_7	2	237943293	238943056	330	4174	238447940	28.4214	1.071e-07	2	159	chr2	238447940	238447940	1	0	0	0	0	0	0	0	0	0	0	0	0	0	0	0	0	0	0	0	0	1	TRUE	0	0	0	0	0
379	rs13429533	2	238440449	rs11891348	2	238448712	0.853064	2_7	2	237943293	238943056	330	4174	238448712	24.7249	6.41e-07	2	159	chr2	238448712	238448712	1	0	0	0	0	0	0	0	0	0	0	0	0	0	0	0	0	0	0	0	0	1	TRUE	0	0	0	0	0
380	rs2271809	2	238440449	rs11891348	2	238449107	0.789002	2_7	2	237943293	238943056	330	4174	238449107	18.9551	1.34e-05	2	159	chr2	238449107	238449107	1	0	0	0	0	0	0	0	0	0	0	0	0	0	0	0	0	1	0	0	0	1	TRUE	0	1	0	0	0
381	rs77482050	2	242420971	rs183997311	2	242139600	0.785326	2_8	2	241883621	242881896	127	4695	242000000	21.0342	4.51159e-06	2	13	chr2	242139600	242139600	1	0	0	0	0	0	0	0	0	0	0	0	0	0	0	0	0	1	0	0	0	1	TRUE	0	1	0	0	0
382	rs62187431	2	242157087	rs111770284	2	242151791	0.842318	2_8	2	241883621	242881896	127	4695	242151791	53.1385	2.868e-13	2	13	chr2	242151791	242151791	1	0	0	0	0	0	0	0	0	0	0	0	0	0	0	0	0	0	0	0	0	1	TRUE	0	0	0	0	0
383	rs192127563	2	242420971	rs183997311	2	242155985	0.886493	2_8	2	241883621	242881896	127	4695	242000000	26.633	2.46006e-07	2	13	chr2	242155985	242155985	1	0	0	0	0	0	0	0	0	0	0	0	0	0	0	0	0	0	0	0	0	1	TRUE	0	0	0	0	0
384	rs111770284	2	242157087	rs111770284	2	242157087	1	2_8	2	241883621	242881896	127	4695	242157087	54.6096	1.598e-13	2	13	chr2	242157087	242157087	1	0	0	0	0	0	0	0	0	0	0	0	0	0	0	0	0	0	0	0	0	1	TRUE	0	0	0	0	0
385	rs76832527	2	242157087	rs111770284	2	242157241	1	2_8	2	241883621	242881896	127	4695	242157241	54.3594	1.807e-13	2	13	chr2	242157241	242157241	1	0	0	0	0	1	0	0	0	0	0	0	0	0	0	0	0	1	0	0	0	2	TRUE	0	1	0	0	0
387	rs56091437	2	242157087	rs111770284	2	242161999	0.87051	2_8	2	241883621	242881896	127	4695	242161999	45.9558	1.343e-11	2	13	NA	NA	NA	NA	NA	NA	NA	NA	NA	NA	NA	NA	NA	NA	NA	NA	NA	NA	NA	NA	NA	NA	NA	NA	NA	NA	NA	NA	NA	NA	NA
388	rs143321112	2	242420971	rs183997311	2	242220761	0.886493	2_8	2	241883621	242881896	127	4695	242000000	25.259	5.01254e-07	2	13	NA	NA	NA	NA	NA	NA	NA	NA	NA	NA	NA	NA	NA	NA	NA	NA	NA	NA	NA	NA	NA	NA	NA	NA	NA	NA	NA	NA	NA	NA	NA
389	rs79340821	2	242420971	rs183997311	2	242247627	0.886493	2_8	2	241883621	242881896	127	4695	242000000	25.316	4.86667e-07	2	13	NA	NA	NA	NA	NA	NA	NA	NA	NA	NA	NA	NA	NA	NA	NA	NA	NA	NA	NA	NA	NA	NA	NA	NA	NA	NA	NA	NA	NA	NA	NA
390	rs74783204	2	242420971	rs183997311	2	242285151	0.886493	2_8	2	241883621	242881896	127	4695	242000000	24.9551	5.86818e-07	2	13	NA	NA	NA	NA	NA	NA	NA	NA	NA	NA	NA	NA	NA	NA	NA	NA	NA	NA	NA	NA	NA	NA	NA	NA	NA	NA	NA	NA	NA	NA	NA
391	rs115771422	2	242420971	rs183997311	2	242307824	0.886493	2_8	2	241883621	242881896	127	4695	242000000	24.9016	6.03308e-07	2	13	NA	NA	NA	NA	NA	NA	NA	NA	NA	NA	NA	NA	NA	NA	NA	NA	NA	NA	NA	NA	NA	NA	NA	NA	NA	NA	NA	NA	NA	NA	NA
392	rs183997311	2	242420971	rs183997311	2	242420971	1	2_8	2	241883621	242881896	127	4695	242000000	28.6595	8.62884e-08	2	13	NA	NA	NA	NA	NA	NA	NA	NA	NA	NA	NA	NA	NA	NA	NA	NA	NA	NA	NA	NA	NA	NA	NA	NA	NA	NA	NA	NA	NA	NA	NA
393	rs76668454	3	87142064	rs143351723	3	87126428	0.929232	3_1	3	86610728	87967323	853	4638	87000000	37.7097	8.20953e-10	3	121	chr3	87126428	87126428	0	0	0	0	0	0	0	0	0	0	0	0	1	0	0	0	0	0	0	0	0	1	TRUE	0	0	0	0	0
394	rs75711918	3	87142064	rs143351723	3	87132698	0.929232	3_1	3	86610728	87967323	853	4638	87000000	36.984	1.191e-09	3	121	NA	NA	NA	NA	NA	NA	NA	NA	NA	NA	NA	NA	NA	NA	NA	NA	NA	NA	NA	NA	NA	NA	NA	NA	NA	NA	NA	NA	NA	NA	NA
395	rs17023900	3	87142064	rs143351723	3	87134800	0.929232	3_1	3	86610728	87967323	853	4638	87000000	36.9217	1.2297e-09	3	121	NA	NA	NA	NA	NA	NA	NA	NA	NA	NA	NA	NA	NA	NA	NA	NA	NA	NA	NA	NA	NA	NA	NA	NA	NA	NA	NA	NA	NA	NA	NA
396	rs17023902	3	87142064	rs143351723	3	87135629	0.929232	3_1	3	86610728	87967323	853	4638	87000000	36.3958	1.61053e-09	3	121	NA	NA	NA	NA	NA	NA	NA	NA	NA	NA	NA	NA	NA	NA	NA	NA	NA	NA	NA	NA	NA	NA	NA	NA	NA	NA	NA	NA	NA	NA	NA
397	rs114250359	3	87142064	rs143351723	3	87137387	0.929232	3_1	3	86610728	87967323	853	4638	87000000	37.2925	1.01675e-09	3	121	NA	NA	NA	NA	NA	NA	NA	NA	NA	NA	NA	NA	NA	NA	NA	NA	NA	NA	NA	NA	NA	NA	NA	NA	NA	NA	NA	NA	NA	NA	NA
398	rs78718649	3	87142064	rs143351723	3	87138882	0.929232	3_1	3	86610728	87967323	853	4638	87000000	38.1148	6.6701e-10	3	121	chr3	87138882	87138882	0	0	0	0	0	1	0	0	0	0	0	0	0	0	0	0	0	0	0	0	0	1	TRUE	0	0	0	0	0
400	rs116802846	3	87142064	rs143351723	3	87139811	0.953405	3_1	3	86610728	87967323	853	4638	87000000	38.2331	6.27784e-10	3	121	NA	NA	NA	NA	NA	NA	NA	NA	NA	NA	NA	NA	NA	NA	NA	NA	NA	NA	NA	NA	NA	NA	NA	NA	NA	NA	NA	NA	NA	NA	NA
401	rs78269931	3	87142064	rs143351723	3	87140314	0.953405	3_1	3	86610728	87967323	853	4638	87000000	38.5114	5.44343e-10	3	121	NA	NA	NA	NA	NA	NA	NA	NA	NA	NA	NA	NA	NA	NA	NA	NA	NA	NA	NA	NA	NA	NA	NA	NA	NA	NA	NA	NA	NA	NA	NA
402	rs116044014	3	87142064	rs143351723	3	87141396	0.953405	3_1	3	86610728	87967323	853	4638	87000000	38.16	6.5176e-10	3	121	NA	NA	NA	NA	NA	NA	NA	NA	NA	NA	NA	NA	NA	NA	NA	NA	NA	NA	NA	NA	NA	NA	NA	NA	NA	NA	NA	NA	NA	NA	NA
404	rs143351723	3	87142064	rs143351723	3	87142064	1	3_1	3	86610728	87967323	853	4638	87000000	39.7556	2.87808e-10	3	121	NA	NA	NA	NA	NA	NA	NA	NA	NA	NA	NA	NA	NA	NA	NA	NA	NA	NA	NA	NA	NA	NA	NA	NA	NA	NA	NA	NA	NA	NA	NA
405	rs139263101	3	87142064	rs143351723	3	87144004	0.881325	3_1	3	86610728	87967323	853	4638	87000000	36.6795	1.39233e-09	3	121	NA	NA	NA	NA	NA	NA	NA	NA	NA	NA	NA	NA	NA	NA	NA	NA	NA	NA	NA	NA	NA	NA	NA	NA	NA	NA	NA	NA	NA	NA	NA
406	rs143745027	3	87142064	rs143351723	3	87144017	0.881325	3_1	3	86610728	87967323	853	4638	87000000	36.7442	1.34692e-09	3	121	NA	NA	NA	NA	NA	NA	NA	NA	NA	NA	NA	NA	NA	NA	NA	NA	NA	NA	NA	NA	NA	NA	NA	NA	NA	NA	NA	NA	NA	NA	NA
407	rs192240291	3	87142064	rs143351723	3	87144032	0.881325	3_1	3	86610728	87967323	853	4638	87000000	36.6145	1.43958e-09	3	121	NA	NA	NA	NA	NA	NA	NA	NA	NA	NA	NA	NA	NA	NA	NA	NA	NA	NA	NA	NA	NA	NA	NA	NA	NA	NA	NA	NA	NA	NA	NA
408	rs146329832	3	87142064	rs143351723	3	87144215	0.953405	3_1	3	86610728	87967323	853	4638	87000000	38.5318	5.38684e-10	3	121	NA	NA	NA	NA	NA	NA	NA	NA	NA	NA	NA	NA	NA	NA	NA	NA	NA	NA	NA	NA	NA	NA	NA	NA	NA	NA	NA	NA	NA	NA	NA
409	rs141749915	3	87142064	rs143351723	3	87145057	0.953405	3_1	3	86610728	87967323	853	4638	87000000	38.316	6.01683e-10	3	121	NA	NA	NA	NA	NA	NA	NA	NA	NA	NA	NA	NA	NA	NA	NA	NA	NA	NA	NA	NA	NA	NA	NA	NA	NA	NA	NA	NA	NA	NA	NA
410	rs146968478	3	87142064	rs143351723	3	87145072	0.953405	3_1	3	86610728	87967323	853	4638	87000000	38.3778	5.82909e-10	3	121	NA	NA	NA	NA	NA	NA	NA	NA	NA	NA	NA	NA	NA	NA	NA	NA	NA	NA	NA	NA	NA	NA	NA	NA	NA	NA	NA	NA	NA	NA	NA
412	rs149578880	3	87142064	rs143351723	3	87146497	0.953405	3_1	3	86610728	87967323	853	4638	87000000	38.3593	5.88463e-10	3	121	NA	NA	NA	NA	NA	NA	NA	NA	NA	NA	NA	NA	NA	NA	NA	NA	NA	NA	NA	NA	NA	NA	NA	NA	NA	NA	NA	NA	NA	NA	NA
413	rs185058905	3	87142064	rs143351723	3	87146588	0.881325	3_1	3	86610728	87967323	853	4638	87000000	38.1248	6.63601e-10	3	121	NA	NA	NA	NA	NA	NA	NA	NA	NA	NA	NA	NA	NA	NA	NA	NA	NA	NA	NA	NA	NA	NA	NA	NA	NA	NA	NA	NA	NA	NA	NA
414	rs145595533	3	87142064	rs143351723	3	87147364	0.870766	3_1	3	86610728	87967323	853	4638	87000000	36.5951	1.45393e-09	3	121	NA	NA	NA	NA	NA	NA	NA	NA	NA	NA	NA	NA	NA	NA	NA	NA	NA	NA	NA	NA	NA	NA	NA	NA	NA	NA	NA	NA	NA	NA	NA
415	rs75219487	3	87142064	rs143351723	3	87147922	0.953405	3_1	3	86610728	87967323	853	4638	87000000	38.3018	6.06055e-10	3	121	NA	NA	NA	NA	NA	NA	NA	NA	NA	NA	NA	NA	NA	NA	NA	NA	NA	NA	NA	NA	NA	NA	NA	NA	NA	NA	NA	NA	NA	NA	NA
416	rs78267036	3	87142064	rs143351723	3	87154582	0.929232	3_1	3	86610728	87967323	853	4638	87000000	39.0879	4.05155e-10	3	121	NA	NA	NA	NA	NA	NA	NA	NA	NA	NA	NA	NA	NA	NA	NA	NA	NA	NA	NA	NA	NA	NA	NA	NA	NA	NA	NA	NA	NA	NA	NA
417	rs78610930	3	87142064	rs143351723	3	87154874	0.953405	3_1	3	86610728	87967323	853	4638	87000000	37.8473	7.65028e-10	3	121	NA	NA	NA	NA	NA	NA	NA	NA	NA	NA	NA	NA	NA	NA	NA	NA	NA	NA	NA	NA	NA	NA	NA	NA	NA	NA	NA	NA	NA	NA	NA
419	rs78525152	3	87142064	rs143351723	3	87157503	0.929232	3_1	3	86610728	87967323	853	4638	87000000	39.2796	3.67255e-10	3	121	NA	NA	NA	NA	NA	NA	NA	NA	NA	NA	NA	NA	NA	NA	NA	NA	NA	NA	NA	NA	NA	NA	NA	NA	NA	NA	NA	NA	NA	NA	NA
420	rs41401348	3	87142064	rs143351723	3	87170956	0.881325	3_1	3	86610728	87967323	853	4638	87000000	36.899	1.24411e-09	3	121	NA	NA	NA	NA	NA	NA	NA	NA	NA	NA	NA	NA	NA	NA	NA	NA	NA	NA	NA	NA	NA	NA	NA	NA	NA	NA	NA	NA	NA	NA	NA
421	rs17023943	3	87142064	rs143351723	3	87171610	0.881325	3_1	3	86610728	87967323	853	4638	87000000	37.1579	1.08939e-09	3	121	NA	NA	NA	NA	NA	NA	NA	NA	NA	NA	NA	NA	NA	NA	NA	NA	NA	NA	NA	NA	NA	NA	NA	NA	NA	NA	NA	NA	NA	NA	NA
422	rs76002310	3	87142064	rs143351723	3	87171929	0.857591	3_1	3	86610728	87967323	853	4638	87000000	35.1244	3.09301e-09	3	121	NA	NA	NA	NA	NA	NA	NA	NA	NA	NA	NA	NA	NA	NA	NA	NA	NA	NA	NA	NA	NA	NA	NA	NA	NA	NA	NA	NA	NA	NA	NA
423	rs79968675	3	87142064	rs143351723	3	87171934	0.857591	3_1	3	86610728	87967323	853	4638	87000000	36.547	1.4903e-09	3	121	NA	NA	NA	NA	NA	NA	NA	NA	NA	NA	NA	NA	NA	NA	NA	NA	NA	NA	NA	NA	NA	NA	NA	NA	NA	NA	NA	NA	NA	NA	NA
424	rs9836404	3	87142064	rs143351723	3	87172005	0.857591	3_1	3	86610728	87967323	853	4638	87000000	37.2927	1.01663e-09	3	121	NA	NA	NA	NA	NA	NA	NA	NA	NA	NA	NA	NA	NA	NA	NA	NA	NA	NA	NA	NA	NA	NA	NA	NA	NA	NA	NA	NA	NA	NA	NA
425	rs7642887	3	87192778	rs2088396	3	87172632	0.913901	3_1	3	86610728	87967323	853	4638	87172632	91.0619	1.359e-21	3	121	NA	NA	NA	NA	NA	NA	NA	NA	NA	NA	NA	NA	NA	NA	NA	NA	NA	NA	NA	NA	NA	NA	NA	NA	NA	NA	NA	NA	NA	NA	NA
426	rs17181170	3	87192778	rs2088396	3	87173324	0.928908	3_1	3	86610728	87967323	853	4638	87173324	94.6473	1.606e-22	3	121	NA	NA	NA	NA	NA	NA	NA	NA	NA	NA	NA	NA	NA	NA	NA	NA	NA	NA	NA	NA	NA	NA	NA	NA	NA	NA	NA	NA	NA	NA	NA
428	rs76557883	3	87142064	rs143351723	3	87173762	0.834	3_1	3	86610728	87967323	853	4638	87000000	33.7713	6.19874e-09	3	121	NA	NA	NA	NA	NA	NA	NA	NA	NA	NA	NA	NA	NA	NA	NA	NA	NA	NA	NA	NA	NA	NA	NA	NA	NA	NA	NA	NA	NA	NA	NA
429	rs77401923	3	87142064	rs143351723	3	87174239	0.834	3_1	3	86610728	87967323	853	4638	87000000	36.8534	1.27356e-09	3	121	NA	NA	NA	NA	NA	NA	NA	NA	NA	NA	NA	NA	NA	NA	NA	NA	NA	NA	NA	NA	NA	NA	NA	NA	NA	NA	NA	NA	NA	NA	NA
432	rs55669402	3	87192778	rs2088396	3	87175085	0.928908	3_1	3	86610728	87967323	853	4638	87175085	93.4444	3.048e-22	3	121	NA	NA	NA	NA	NA	NA	NA	NA	NA	NA	NA	NA	NA	NA	NA	NA	NA	NA	NA	NA	NA	NA	NA	NA	NA	NA	NA	NA	NA	NA	NA
433	rs77171792	3	87142064	rs143351723	3	87175498	0.812367	3_1	3	86610728	87967323	853	4638	87000000	36.3167	1.67724e-09	3	121	chr3	87175498	87175498	0	0	0	0	0	0	0	0	0	0	0	0	1	0	0	0	0	0	0	0	0	1	TRUE	0	0	0	0	0
434	rs7628934	3	87192778	rs2088396	3	87175984	0.94455	3_1	3	86610728	87967323	853	4638	87175984	97.0533	9.733e-23	3	121	NA	NA	NA	NA	NA	NA	NA	NA	NA	NA	NA	NA	NA	NA	NA	NA	NA	NA	NA	NA	NA	NA	NA	NA	NA	NA	NA	NA	NA	NA	NA
435	rs7638889	3	87192778	rs2088396	3	87179509	0.776563	3_1	3	86610728	87967323	853	4638	87000000	37.451	9.37383e-10	3	121	NA	NA	NA	NA	NA	NA	NA	NA	NA	NA	NA	NA	NA	NA	NA	NA	NA	NA	NA	NA	NA	NA	NA	NA	NA	NA	NA	NA	NA	NA	NA
437	rs6791387	3	87192778	rs2088396	3	87181148	0.979368	3_1	3	86610728	87967323	853	4638	87181148	94.6473	1.643e-22	3	121	NA	NA	NA	NA	NA	NA	NA	NA	NA	NA	NA	NA	NA	NA	NA	NA	NA	NA	NA	NA	NA	NA	NA	NA	NA	NA	NA	NA	NA	NA	NA
438	rs62257768	3	87192778	rs2088396	3	87182259	0.979368	3_1	3	86610728	87967323	853	4638	87182259	94.1953	2.044e-22	3	121	NA	NA	NA	NA	NA	NA	NA	NA	NA	NA	NA	NA	NA	NA	NA	NA	NA	NA	NA	NA	NA	NA	NA	NA	NA	NA	NA	NA	NA	NA	NA
441	rs6770433	3	87192778	rs2088396	3	87184311	0.974219	3_1	3	86610728	87967323	853	4638	87184311	94.6473	1.574e-22	3	121	NA	NA	NA	NA	NA	NA	NA	NA	NA	NA	NA	NA	NA	NA	NA	NA	NA	NA	NA	NA	NA	NA	NA	NA	NA	NA	NA	NA	NA	NA	NA
442	rs17023964	3	87192778	rs2088396	3	87185759	0.979368	3_1	3	86610728	87967323	853	4638	87185759	94.9492	1.412e-22	3	121	NA	NA	NA	NA	NA	NA	NA	NA	NA	NA	NA	NA	NA	NA	NA	NA	NA	NA	NA	NA	NA	NA	NA	NA	NA	NA	NA	NA	NA	NA	NA
445	rs60086365	3	87192778	rs2088396	3	87192091	0.944837	3_1	3	86610728	87967323	853	4638	87192091	92.6036	4.727e-22	3	121	NA	NA	NA	NA	NA	NA	NA	NA	NA	NA	NA	NA	NA	NA	NA	NA	NA	NA	NA	NA	NA	NA	NA	NA	NA	NA	NA	NA	NA	NA	NA
447	rs2088396	3	87192778	rs2088396	3	87192778	1	3_1	3	86610728	87967323	853	4638	87192778	96.6182	6.543e-23	3	121	NA	NA	NA	NA	NA	NA	NA	NA	NA	NA	NA	NA	NA	NA	NA	NA	NA	NA	NA	NA	NA	NA	NA	NA	NA	NA	NA	NA	NA	NA	NA
448	rs77843811	3	87142064	rs143351723	3	87196331	0.816417	3_1	3	86610728	87967323	853	4638	87000000	35.9618	2.01225e-09	3	121	NA	NA	NA	NA	NA	NA	NA	NA	NA	NA	NA	NA	NA	NA	NA	NA	NA	NA	NA	NA	NA	NA	NA	NA	NA	NA	NA	NA	NA	NA	NA
449	rs75928944	3	87142064	rs143351723	3	87196419	0.816417	3_1	3	86610728	87967323	853	4638	87000000	37.5559	8.88299e-10	3	121	NA	NA	NA	NA	NA	NA	NA	NA	NA	NA	NA	NA	NA	NA	NA	NA	NA	NA	NA	NA	NA	NA	NA	NA	NA	NA	NA	NA	NA	NA	NA
450	rs80061972	3	87142064	rs143351723	3	87196519	0.796485	3_1	3	86610728	87967323	853	4638	87000000	36.7534	1.34059e-09	3	121	NA	NA	NA	NA	NA	NA	NA	NA	NA	NA	NA	NA	NA	NA	NA	NA	NA	NA	NA	NA	NA	NA	NA	NA	NA	NA	NA	NA	NA	NA	NA
452	rs9856752	3	87192778	rs2088396	3	87198389	0.812027	3_1	3	86610728	87967323	853	4638	87198389	95.5544	1.129e-22	3	121	NA	NA	NA	NA	NA	NA	NA	NA	NA	NA	NA	NA	NA	NA	NA	NA	NA	NA	NA	NA	NA	NA	NA	NA	NA	NA	NA	NA	NA	NA	NA
453	rs2220407	3	87192778	rs2088396	3	87198531	0.812027	3_1	3	86610728	87967323	853	4638	87198531	95.5544	1.133e-22	3	121	NA	NA	NA	NA	NA	NA	NA	NA	NA	NA	NA	NA	NA	NA	NA	NA	NA	NA	NA	NA	NA	NA	NA	NA	NA	NA	NA	NA	NA	NA	NA
454	rs76991069	3	87142064	rs143351723	3	87198942	0.834	3_1	3	86610728	87967323	853	4638	87000000	37.2374	1.0459e-09	3	121	NA	NA	NA	NA	NA	NA	NA	NA	NA	NA	NA	NA	NA	NA	NA	NA	NA	NA	NA	NA	NA	NA	NA	NA	NA	NA	NA	NA	NA	NA	NA
455	rs74942222	3	87142064	rs143351723	3	87198990	0.834	3_1	3	86610728	87967323	853	4638	87000000	37.1037	1.12014e-09	3	121	NA	NA	NA	NA	NA	NA	NA	NA	NA	NA	NA	NA	NA	NA	NA	NA	NA	NA	NA	NA	NA	NA	NA	NA	NA	NA	NA	NA	NA	NA	NA
456	rs79472777	3	87142064	rs143351723	3	87199056	0.787247	3_1	3	86610728	87967323	853	4638	87000000	36.6678	1.40075e-09	3	121	NA	NA	NA	NA	NA	NA	NA	NA	NA	NA	NA	NA	NA	NA	NA	NA	NA	NA	NA	NA	NA	NA	NA	NA	NA	NA	NA	NA	NA	NA	NA
457	rs76998658	3	87142064	rs143351723	3	87199702	0.834	3_1	3	86610728	87967323	853	4638	87000000	37.3772	9.7353e-10	3	121	NA	NA	NA	NA	NA	NA	NA	NA	NA	NA	NA	NA	NA	NA	NA	NA	NA	NA	NA	NA	NA	NA	NA	NA	NA	NA	NA	NA	NA	NA	NA
458	rs4508782	3	87142064	rs143351723	3	87200292	0.834	3_1	3	86610728	87967323	853	4638	87000000	37.0078	1.1766e-09	3	121	NA	NA	NA	NA	NA	NA	NA	NA	NA	NA	NA	NA	NA	NA	NA	NA	NA	NA	NA	NA	NA	NA	NA	NA	NA	NA	NA	NA	NA	NA	NA
460	rs75119017	3	87142064	rs143351723	3	87200962	0.834	3_1	3	86610728	87967323	853	4638	87000000	37.2791	1.02378e-09	3	121	NA	NA	NA	NA	NA	NA	NA	NA	NA	NA	NA	NA	NA	NA	NA	NA	NA	NA	NA	NA	NA	NA	NA	NA	NA	NA	NA	NA	NA	NA	NA
461	rs76277717	3	87142064	rs143351723	3	87201316	0.834	3_1	3	86610728	87967323	853	4638	87000000	37.1477	1.0951e-09	3	121	NA	NA	NA	NA	NA	NA	NA	NA	NA	NA	NA	NA	NA	NA	NA	NA	NA	NA	NA	NA	NA	NA	NA	NA	NA	NA	NA	NA	NA	NA	NA
462	rs75506669	3	87142064	rs143351723	3	87201881	0.834	3_1	3	86610728	87967323	853	4638	87000000	36.6949	1.38138e-09	3	121	NA	NA	NA	NA	NA	NA	NA	NA	NA	NA	NA	NA	NA	NA	NA	NA	NA	NA	NA	NA	NA	NA	NA	NA	NA	NA	NA	NA	NA	NA	NA
463	rs79088356	3	87142064	rs143351723	3	87203963	0.834	3_1	3	86610728	87967323	853	4638	87000000	37.4498	9.37981e-10	3	121	NA	NA	NA	NA	NA	NA	NA	NA	NA	NA	NA	NA	NA	NA	NA	NA	NA	NA	NA	NA	NA	NA	NA	NA	NA	NA	NA	NA	NA	NA	NA
464	rs79308483	3	87142064	rs143351723	3	87204175	0.834	3_1	3	86610728	87967323	853	4638	87000000	37.4374	9.43955e-10	3	121	chr3	87204175	87204175	1	0	0	0	0	1	0	0	0	0	0	0	0	0	0	0	0	0	0	0	0	2	TRUE	0	0	0	0	0
465	rs6788616	3	87192778	rs2088396	3	87205079	0.812027	3_1	3	86610728	87967323	853	4638	87205079	96.3137	7.356e-23	3	121	NA	NA	NA	NA	NA	NA	NA	NA	NA	NA	NA	NA	NA	NA	NA	NA	NA	NA	NA	NA	NA	NA	NA	NA	NA	NA	NA	NA	NA	NA	NA
467	rs115712867	3	87142064	rs143351723	3	87206967	0.834	3_1	3	86610728	87967323	853	4638	87000000	37.4462	9.39712e-10	3	121	NA	NA	NA	NA	NA	NA	NA	NA	NA	NA	NA	NA	NA	NA	NA	NA	NA	NA	NA	NA	NA	NA	NA	NA	NA	NA	NA	NA	NA	NA	NA
468	rs6801665	3	87192778	rs2088396	3	87209149	0.812027	3_1	3	86610728	87967323	853	4638	87209149	95.706	1.053e-22	3	121	NA	NA	NA	NA	NA	NA	NA	NA	NA	NA	NA	NA	NA	NA	NA	NA	NA	NA	NA	NA	NA	NA	NA	NA	NA	NA	NA	NA	NA	NA	NA
469	rs12493488	3	87192778	rs2088396	3	87209236	0.812027	3_1	3	86610728	87967323	853	4638	87209236	95.4029	1.188e-22	3	121	NA	NA	NA	NA	NA	NA	NA	NA	NA	NA	NA	NA	NA	NA	NA	NA	NA	NA	NA	NA	NA	NA	NA	NA	NA	NA	NA	NA	NA	NA	NA
470	rs75735964	3	87142064	rs143351723	3	87212192	0.834	3_1	3	86610728	87967323	853	4638	87000000	36.6862	1.38758e-09	3	121	NA	NA	NA	NA	NA	NA	NA	NA	NA	NA	NA	NA	NA	NA	NA	NA	NA	NA	NA	NA	NA	NA	NA	NA	NA	NA	NA	NA	NA	NA	NA
471	rs79123511	3	87142064	rs143351723	3	87215648	0.834	3_1	3	86610728	87967323	853	4638	87000000	37.0268	1.16516e-09	3	121	chr3	87215648	87215648	0	0	0	0	0	0	0	0	0	0	0	0	1	0	0	0	0	0	0	0	0	1	TRUE	0	0	0	0	0
472	rs78307926	3	87142064	rs143351723	3	87219314	0.78898	3_1	3	86610728	87967323	853	4638	87000000	36.6879	1.38634e-09	3	121	NA	NA	NA	NA	NA	NA	NA	NA	NA	NA	NA	NA	NA	NA	NA	NA	NA	NA	NA	NA	NA	NA	NA	NA	NA	NA	NA	NA	NA	NA	NA
473	rs4527381	3	87192778	rs2088396	3	87221370	0.820455	3_1	3	86610728	87967323	853	4638	87221370	88.5641	3.487e-21	3	121	NA	NA	NA	NA	NA	NA	NA	NA	NA	NA	NA	NA	NA	NA	NA	NA	NA	NA	NA	NA	NA	NA	NA	NA	NA	NA	NA	NA	NA	NA	NA
474	rs77764698	3	87142064	rs143351723	3	87222687	0.78898	3_1	3	86610728	87967323	853	4638	87000000	33.6643	6.54929e-09	3	121	NA	NA	NA	NA	NA	NA	NA	NA	NA	NA	NA	NA	NA	NA	NA	NA	NA	NA	NA	NA	NA	NA	NA	NA	NA	NA	NA	NA	NA	NA	NA
477	rs1846049	3	87142064	rs143351723	3	87228820	0.78898	3_1	3	86610728	87967323	853	4638	87000000	35.3629	2.73652e-09	3	121	NA	NA	NA	NA	NA	NA	NA	NA	NA	NA	NA	NA	NA	NA	NA	NA	NA	NA	NA	NA	NA	NA	NA	NA	NA	NA	NA	NA	NA	NA	NA
479	rs77142279	3	87142064	rs143351723	3	87232991	0.78898	3_1	3	86610728	87967323	853	4638	87000000	34.1046	5.22289e-09	3	121	NA	NA	NA	NA	NA	NA	NA	NA	NA	NA	NA	NA	NA	NA	NA	NA	NA	NA	NA	NA	NA	NA	NA	NA	NA	NA	NA	NA	NA	NA	NA
480	rs114278123	3	87372756	rs114278123	3	87372756	1	3_1	3	86610728	87967323	853	4638	87000000	18.4436	1.75011e-05	3	121	NA	NA	NA	NA	NA	NA	NA	NA	NA	NA	NA	NA	NA	NA	NA	NA	NA	NA	NA	NA	NA	NA	NA	NA	NA	NA	NA	NA	NA	NA	NA
482	rs147254570	3	87372756	rs114278123	3	87392026	1	3_1	3	86610728	87967323	853	4638	87000000	17.3177	3.16229e-05	3	121	NA	NA	NA	NA	NA	NA	NA	NA	NA	NA	NA	NA	NA	NA	NA	NA	NA	NA	NA	NA	NA	NA	NA	NA	NA	NA	NA	NA	NA	NA	NA
483	rs114423020	3	87372756	rs114278123	3	87395326	1	3_1	3	86610728	87967323	853	4638	87000000	17.3191	3.15992e-05	3	121	NA	NA	NA	NA	NA	NA	NA	NA	NA	NA	NA	NA	NA	NA	NA	NA	NA	NA	NA	NA	NA	NA	NA	NA	NA	NA	NA	NA	NA	NA	NA
484	rs140142545	3	87372756	rs114278123	3	87395500	0.967783	3_1	3	86610728	87967323	853	4638	87000000	17.3442	3.11848e-05	3	121	NA	NA	NA	NA	NA	NA	NA	NA	NA	NA	NA	NA	NA	NA	NA	NA	NA	NA	NA	NA	NA	NA	NA	NA	NA	NA	NA	NA	NA	NA	NA
485	rs75358080	3	87372756	rs114278123	3	87398945	0.967783	3_1	3	86610728	87967323	853	4638	87000000	17.7568	2.51017e-05	3	121	chr3	87398945	87398945	0	0	0	1	1	0	0	0	0	0	0	0	0	0	0	0	0	0	0	0	0	2	TRUE	0	0	0	0	0
486	rs75468175	3	87372756	rs114278123	3	87405545	0.967783	3_1	3	86610728	87967323	853	4638	87000000	17.8404	2.40231e-05	3	121	NA	NA	NA	NA	NA	NA	NA	NA	NA	NA	NA	NA	NA	NA	NA	NA	NA	NA	NA	NA	NA	NA	NA	NA	NA	NA	NA	NA	NA	NA	NA
487	rs74670767	3	87372756	rs114278123	3	87407721	1	3_1	3	86610728	87967323	853	4638	87000000	16.8749	3.99252e-05	3	121	chr3	87407721	87407721	0	0	0	1	0	0	0	0	0	0	0	0	0	0	0	0	0	0	0	0	0	1	TRUE	0	0	0	0	0
491	rs7611694	3	113282326	rs6769767	3	113275624	0.842371	3_2	3	112775825	113775563	201	3480	113275624	52.7009	3.142e-13	3	15	NA	NA	NA	NA	NA	NA	NA	NA	NA	NA	NA	NA	NA	NA	NA	NA	NA	NA	NA	NA	NA	NA	NA	NA	NA	NA	NA	NA	NA	NA	NA
492	rs7639565	3	113282326	rs6769767	3	113277105	0.970863	3_2	3	112775825	113775563	201	3480	113277105	58.8558	1.683e-14	3	15	chr3	113277105	113277105	0	0	0	0	0	0	0	0	0	0	0	0	1	0	0	0	0	0	0	0	0	1	TRUE	0	0	0	0	0
493	rs6769767	3	113282326	rs6769767	3	113282326	1	3_2	3	112775825	113775563	201	3480	113282326	63.6396	1.274e-15	3	15	NA	NA	NA	NA	NA	NA	NA	NA	NA	NA	NA	NA	NA	NA	NA	NA	NA	NA	NA	NA	NA	NA	NA	NA	NA	NA	NA	NA	NA	NA	NA
494	rs12629813	3	113282326	rs6769767	3	113284149	0.901901	3_2	3	112775825	113775563	201	3480	113284149	56.6454	6.424e-14	3	15	NA	NA	NA	NA	NA	NA	NA	NA	NA	NA	NA	NA	NA	NA	NA	NA	NA	NA	NA	NA	NA	NA	NA	NA	NA	NA	NA	NA	NA	NA	NA
495	rs12629879	3	113282326	rs6769767	3	113284162	0.721618	3_2	3	112775825	113775563	201	3480	113284162	52.8926	3.746e-13	3	15	NA	NA	NA	NA	NA	NA	NA	NA	NA	NA	NA	NA	NA	NA	NA	NA	NA	NA	NA	NA	NA	NA	NA	NA	NA	NA	NA	NA	NA	NA	NA
497	rs7613082	3	113282326	rs6769767	3	113284745	0.945937	3_2	3	112775825	113775563	201	3480	113284745	61.1023	6.116e-15	3	15	chr3	113284745	113284745	0	0	0	0	0	0	0	0	0	0	0	0	0	0	0	0	1	0	0	0	0	0	FALSE	NA	0	0	0	0
499	rs11921816	3	113282326	rs6769767	3	113288229	0.931346	3_2	3	112775825	113775563	201	3480	113288229	58.894	1.951e-14	3	15	NA	NA	NA	NA	NA	NA	NA	NA	NA	NA	NA	NA	NA	NA	NA	NA	NA	NA	NA	NA	NA	NA	NA	NA	NA	NA	NA	NA	NA	NA	NA
500	rs13092681	3	113282326	rs6769767	3	113290450	0.950687	3_2	3	112775825	113775563	201	3480	113290450	60.507	7.936e-15	3	15	NA	NA	NA	NA	NA	NA	NA	NA	NA	NA	NA	NA	NA	NA	NA	NA	NA	NA	NA	NA	NA	NA	NA	NA	NA	NA	NA	NA	NA	NA	NA
501	rs79984567	3	113282326	rs6769767	3	113290793	0.926285	3_2	3	112775825	113775563	201	3480	113290793	55.856	8.306e-14	3	15	NA	NA	NA	NA	NA	NA	NA	NA	NA	NA	NA	NA	NA	NA	NA	NA	NA	NA	NA	NA	NA	NA	NA	NA	NA	NA	NA	NA	NA	NA	NA
502	rs28674622	3	113282326	rs6769767	3	113292637	0.965559	3_2	3	112775825	113775563	201	3480	113292637	63.1669	1.479e-15	3	15	NA	NA	NA	NA	NA	NA	NA	NA	NA	NA	NA	NA	NA	NA	NA	NA	NA	NA	NA	NA	NA	NA	NA	NA	NA	NA	NA	NA	NA	NA	NA
503	rs1567780	3	113282326	rs6769767	3	113294482	0.945937	3_2	3	112775825	113775563	201	3480	113294482	62.4221	3.461e-15	3	15	NA	NA	NA	NA	NA	NA	NA	NA	NA	NA	NA	NA	NA	NA	NA	NA	NA	NA	NA	NA	NA	NA	NA	NA	NA	NA	NA	NA	NA	NA	NA
504	rs2271494	3	113282326	rs6769767	3	113300183	0.922158	3_2	3	112775825	113775563	201	3480	113300183	58.5457	2.327e-14	3	15	chr3	113300183	113300183	0	0	0	0	0	0	0	0	0	0	0	0	0	0	0	0	1	0	0	0	0	0	FALSE	NA	0	0	0	0
505	rs9827928	3	113282326	rs6769767	3	113304781	0.931344	3_2	3	112775825	113775563	201	3480	113304781	59.1268	1.83e-14	3	15	NA	NA	NA	NA	NA	NA	NA	NA	NA	NA	NA	NA	NA	NA	NA	NA	NA	NA	NA	NA	NA	NA	NA	NA	NA	NA	NA	NA	NA	NA	NA
509	rs12489267	3	113282326	rs6769767	3	113308412	0.955784	3_2	3	112775825	113775563	201	3480	113308412	61.3031	4.056e-15	3	15	NA	NA	NA	NA	NA	NA	NA	NA	NA	NA	NA	NA	NA	NA	NA	NA	NA	NA	NA	NA	NA	NA	NA	NA	NA	NA	NA	NA	NA	NA	NA
511	rs7355887	3	127919046	rs2811485	3	127808502	0.91977	3_3	3	127497893	128497112	607	2766	127808502	56.0928	5.742e-14	3	120	NA	NA	NA	NA	NA	NA	NA	NA	NA	NA	NA	NA	NA	NA	NA	NA	NA	NA	NA	NA	NA	NA	NA	NA	NA	NA	NA	NA	NA	NA	NA
512	rs7632756	3	127919046	rs2811485	3	127817508	0.932613	3_3	3	127497893	128497112	607	2766	127817508	57.3113	4.435e-14	3	120	chr3	127817508	127817508	0	1	0	1	1	0	0	0	0	0	0	0	1	0	0	0	0	0	0	0	0	4	TRUE	0	0	0	0	0
513	rs4857866	3	127919046	rs2811485	3	127819062	0.932613	3_3	3	127497893	128497112	607	2766	127819062	57.418	4.203e-14	3	120	NA	NA	NA	NA	NA	NA	NA	NA	NA	NA	NA	NA	NA	NA	NA	NA	NA	NA	NA	NA	NA	NA	NA	NA	NA	NA	NA	NA	NA	NA	NA
514	rs7641133	3	127919046	rs2811485	3	127822320	0.932613	3_3	3	127497893	128497112	607	2766	127822320	58.1675	2.937e-14	3	120	NA	NA	NA	NA	NA	NA	NA	NA	NA	NA	NA	NA	NA	NA	NA	NA	NA	NA	NA	NA	NA	NA	NA	NA	NA	NA	NA	NA	NA	NA	NA
515	rs4857836	3	127919046	rs2811485	3	127836287	0.91872	3_3	3	127497893	128497112	607	2766	127836287	57.7813	3.28e-14	3	120	NA	NA	NA	NA	NA	NA	NA	NA	NA	NA	NA	NA	NA	NA	NA	NA	NA	NA	NA	NA	NA	NA	NA	NA	NA	NA	NA	NA	NA	NA	NA
516	rs4857837	3	127919046	rs2811485	3	127836319	0.932613	3_3	3	127497893	128497112	607	2766	127836319	57.0395	3.589e-14	3	120	NA	NA	NA	NA	NA	NA	NA	NA	NA	NA	NA	NA	NA	NA	NA	NA	NA	NA	NA	NA	NA	NA	NA	NA	NA	NA	NA	NA	NA	NA	NA
518	rs6414310	3	127919046	rs2811485	3	127856573	0.925634	3_3	3	127497893	128497112	607	2766	127856573	57.0395	3.535e-14	3	120	NA	NA	NA	NA	NA	NA	NA	NA	NA	NA	NA	NA	NA	NA	NA	NA	NA	NA	NA	NA	NA	NA	NA	NA	NA	NA	NA	NA	NA	NA	NA
519	rs2999045	3	127919046	rs2811485	3	127865397	0.906417	3_3	3	127497893	128497112	607	2766	127865397	57.2509	4.046e-14	3	120	NA	NA	NA	NA	NA	NA	NA	NA	NA	NA	NA	NA	NA	NA	NA	NA	NA	NA	NA	NA	NA	NA	NA	NA	NA	NA	NA	NA	NA	NA	NA
520	rs2955102	3	127919046	rs2811485	3	127865510	0.925634	3_3	3	127497893	128497112	607	2766	127865510	56.9339	3.946e-14	3	120	NA	NA	NA	NA	NA	NA	NA	NA	NA	NA	NA	NA	NA	NA	NA	NA	NA	NA	NA	NA	NA	NA	NA	NA	NA	NA	NA	NA	NA	NA	NA
521	rs67451924	3	127919046	rs2811485	3	127867397	0.925634	3_3	3	127497893	128497112	607	2766	127867397	57.4628	2.922e-14	3	120	NA	NA	NA	NA	NA	NA	NA	NA	NA	NA	NA	NA	NA	NA	NA	NA	NA	NA	NA	NA	NA	NA	NA	NA	NA	NA	NA	NA	NA	NA	NA
523	rs144609957	3	127919046	rs2811485	3	127869598	0.739352	3_3	3	127497893	128497112	607	2766	127869598	56.8051	4.343e-14	3	120	NA	NA	NA	NA	NA	NA	NA	NA	NA	NA	NA	NA	NA	NA	NA	NA	NA	NA	NA	NA	NA	NA	NA	NA	NA	NA	NA	NA	NA	NA	NA
524	rs2461794	3	127919046	rs2811485	3	127870060	0.866403	3_3	3	127497893	128497112	607	2766	127870060	53.0962	2.701e-13	3	120	NA	NA	NA	NA	NA	NA	NA	NA	NA	NA	NA	NA	NA	NA	NA	NA	NA	NA	NA	NA	NA	NA	NA	NA	NA	NA	NA	NA	NA	NA	NA
525	rs2999048	3	127919046	rs2811485	3	127878416	0.939994	3_3	3	127497893	128497112	607	2766	127878416	59.2466	1.389e-14	3	120	NA	NA	NA	NA	NA	NA	NA	NA	NA	NA	NA	NA	NA	NA	NA	NA	NA	NA	NA	NA	NA	NA	NA	NA	NA	NA	NA	NA	NA	NA	NA
526	rs2999049	3	127919046	rs2811485	3	127878817	0.925634	3_3	3	127497893	128497112	607	2766	127878817	57.1451	3.579e-14	3	120	NA	NA	NA	NA	NA	NA	NA	NA	NA	NA	NA	NA	NA	NA	NA	NA	NA	NA	NA	NA	NA	NA	NA	NA	NA	NA	NA	NA	NA	NA	NA
527	rs2955117	3	127919046	rs2811485	3	127881613	0.883844	3_3	3	127497893	128497112	607	2766	127881613	56.9436	5.384e-14	3	120	NA	NA	NA	NA	NA	NA	NA	NA	NA	NA	NA	NA	NA	NA	NA	NA	NA	NA	NA	NA	NA	NA	NA	NA	NA	NA	NA	NA	NA	NA	NA
528	rs2955118	3	127919046	rs2811485	3	127882064	0.939994	3_3	3	127497893	128497112	607	2766	127882064	59.3551	1.347e-14	3	120	NA	NA	NA	NA	NA	NA	NA	NA	NA	NA	NA	NA	NA	NA	NA	NA	NA	NA	NA	NA	NA	NA	NA	NA	NA	NA	NA	NA	NA	NA	NA
529	rs872267	3	127919046	rs2811485	3	127888067	0.946443	3_3	3	127497893	128497112	607	2766	127888067	62.2223	2.528e-15	3	120	NA	NA	NA	NA	NA	NA	NA	NA	NA	NA	NA	NA	NA	NA	NA	NA	NA	NA	NA	NA	NA	NA	NA	NA	NA	NA	NA	NA	NA	NA	NA
530	rs2955120	3	127919046	rs2811485	3	127888347	0.946443	3_3	3	127497893	128497112	607	2766	127888347	62.886	1.808e-15	3	120	NA	NA	NA	NA	NA	NA	NA	NA	NA	NA	NA	NA	NA	NA	NA	NA	NA	NA	NA	NA	NA	NA	NA	NA	NA	NA	NA	NA	NA	NA	NA
531	rs3122173	3	127919046	rs2811485	3	127889287	0.872235	3_3	3	127497893	128497112	607	2766	127889287	58.219	2.329e-14	3	120	NA	NA	NA	NA	NA	NA	NA	NA	NA	NA	NA	NA	NA	NA	NA	NA	NA	NA	NA	NA	NA	NA	NA	NA	NA	NA	NA	NA	NA	NA	NA
532	rs2999052	3	127919046	rs2811485	3	127892037	0.932145	3_3	3	127497893	128497112	607	2766	127892037	62.2223	3.476e-15	3	120	NA	NA	NA	NA	NA	NA	NA	NA	NA	NA	NA	NA	NA	NA	NA	NA	NA	NA	NA	NA	NA	NA	NA	NA	NA	NA	NA	NA	NA	NA	NA
533	rs2687729	3	127919046	rs2811485	3	127895226	0.932145	3_3	3	127497893	128497112	607	2766	127895226	61.6719	4.482e-15	3	120	NA	NA	NA	NA	NA	NA	NA	NA	NA	NA	NA	NA	NA	NA	NA	NA	NA	NA	NA	NA	NA	NA	NA	NA	NA	NA	NA	NA	NA	NA	NA
534	rs1554535	3	127919046	rs2811485	3	127895986	0.946443	3_3	3	127497893	128497112	607	2766	127895986	62.5537	2.184e-15	3	120	NA	NA	NA	NA	NA	NA	NA	NA	NA	NA	NA	NA	NA	NA	NA	NA	NA	NA	NA	NA	NA	NA	NA	NA	NA	NA	NA	NA	NA	NA	NA
535	rs2811476	3	127919046	rs2811485	3	127898501	0.925242	3_3	3	127497893	128497112	607	2766	127898501	61.6879	3.627e-15	3	120	NA	NA	NA	NA	NA	NA	NA	NA	NA	NA	NA	NA	NA	NA	NA	NA	NA	NA	NA	NA	NA	NA	NA	NA	NA	NA	NA	NA	NA	NA	NA
539	rs2811479	3	127919046	rs2811485	3	127901786	0.932145	3_3	3	127497893	128497112	607	2766	127901786	61.124	6.155e-15	3	120	NA	NA	NA	NA	NA	NA	NA	NA	NA	NA	NA	NA	NA	NA	NA	NA	NA	NA	NA	NA	NA	NA	NA	NA	NA	NA	NA	NA	NA	NA	NA
540	rs2811480	3	127919046	rs2811485	3	127902091	0.932145	3_3	3	127497893	128497112	607	2766	127902091	61.3429	5.368e-15	3	120	NA	NA	NA	NA	NA	NA	NA	NA	NA	NA	NA	NA	NA	NA	NA	NA	NA	NA	NA	NA	NA	NA	NA	NA	NA	NA	NA	NA	NA	NA	NA
541	rs2811481	3	127919046	rs2811485	3	127904496	0.932145	3_3	3	127497893	128497112	607	2766	127904496	61.7818	4.485e-15	3	120	NA	NA	NA	NA	NA	NA	NA	NA	NA	NA	NA	NA	NA	NA	NA	NA	NA	NA	NA	NA	NA	NA	NA	NA	NA	NA	NA	NA	NA	NA	NA
542	rs2811482	3	127919046	rs2811485	3	127904943	0.946443	3_3	3	127497893	128497112	607	2766	127904943	63.2192	1.591e-15	3	120	chr3	127904943	127904943	0	0	0	0	0	0	0	0	0	0	0	0	0	0	1	0	0	0	0	0	0	1	TRUE	0	0	0	0	0
543	rs2811516	3	127919046	rs2811485	3	127905451	0.932145	3_3	3	127497893	128497112	607	2766	127905451	62.112	3.792e-15	3	120	NA	NA	NA	NA	NA	NA	NA	NA	NA	NA	NA	NA	NA	NA	NA	NA	NA	NA	NA	NA	NA	NA	NA	NA	NA	NA	NA	NA	NA	NA	NA
544	rs2811515	3	127919046	rs2811485	3	127905518	0.932145	3_3	3	127497893	128497112	607	2766	127905518	62.112	3.738e-15	3	120	NA	NA	NA	NA	NA	NA	NA	NA	NA	NA	NA	NA	NA	NA	NA	NA	NA	NA	NA	NA	NA	NA	NA	NA	NA	NA	NA	NA	NA	NA	NA
545	rs2811514	3	127919046	rs2811485	3	127907929	0.946443	3_3	3	127497893	128497112	607	2766	127907929	63.5532	1.291e-15	3	120	chr3	127907929	127907929	0	1	0	0	0	0	0	0	0	0	0	0	0	0	0	0	0	0	0	0	0	1	TRUE	0	0	0	0	0
546	rs2811513	3	127919046	rs2811485	3	127909564	0.932145	3_3	3	127497893	128497112	607	2766	127909564	61.8918	4.17e-15	3	120	NA	NA	NA	NA	NA	NA	NA	NA	NA	NA	NA	NA	NA	NA	NA	NA	NA	NA	NA	NA	NA	NA	NA	NA	NA	NA	NA	NA	NA	NA	NA
547	rs2811512	3	127919046	rs2811485	3	127911820	0.946443	3_3	3	127497893	128497112	607	2766	127911820	63.7764	1.198e-15	3	120	NA	NA	NA	NA	NA	NA	NA	NA	NA	NA	NA	NA	NA	NA	NA	NA	NA	NA	NA	NA	NA	NA	NA	NA	NA	NA	NA	NA	NA	NA	NA
548	rs883238	3	127919046	rs2811485	3	127913263	0.890938	3_3	3	127497893	128497112	607	2766	127913263	60.9055	6.072e-15	3	120	NA	NA	NA	NA	NA	NA	NA	NA	NA	NA	NA	NA	NA	NA	NA	NA	NA	NA	NA	NA	NA	NA	NA	NA	NA	NA	NA	NA	NA	NA	NA
549	rs2811509	3	127919046	rs2811485	3	127916551	0.932145	3_3	3	127497893	128497112	607	2766	127916551	61.7818	4.577e-15	3	120	NA	NA	NA	NA	NA	NA	NA	NA	NA	NA	NA	NA	NA	NA	NA	NA	NA	NA	NA	NA	NA	NA	NA	NA	NA	NA	NA	NA	NA	NA	NA
550	rs2492285	3	127919046	rs2811485	3	127918000	0.932145	3_3	3	127497893	128497112	607	2766	127918000	62.112	3.749e-15	3	120	NA	NA	NA	NA	NA	NA	NA	NA	NA	NA	NA	NA	NA	NA	NA	NA	NA	NA	NA	NA	NA	NA	NA	NA	NA	NA	NA	NA	NA	NA	NA
551	rs2687720	3	127919046	rs2811485	3	127918955	0.952946	3_3	3	127497893	128497112	607	2766	127918955	63.3304	1.448e-15	3	120	NA	NA	NA	NA	NA	NA	NA	NA	NA	NA	NA	NA	NA	NA	NA	NA	NA	NA	NA	NA	NA	NA	NA	NA	NA	NA	NA	NA	NA	NA	NA
553	rs76263556	3	127919046	rs2811485	3	127919045	0.97952	3_3	3	127497893	128497112	607	2766	127919045	63.0039	2.029e-15	3	120	NA	NA	NA	NA	NA	NA	NA	NA	NA	NA	NA	NA	NA	NA	NA	NA	NA	NA	NA	NA	NA	NA	NA	NA	NA	NA	NA	NA	NA	NA	NA
554	rs2811485	3	127919046	rs2811485	3	127919046	1	3_3	3	127497893	128497112	607	2766	127919046	64.4483	1.052e-15	3	120	NA	NA	NA	NA	NA	NA	NA	NA	NA	NA	NA	NA	NA	NA	NA	NA	NA	NA	NA	NA	NA	NA	NA	NA	NA	NA	NA	NA	NA	NA	NA
555	rs2811508	3	127919046	rs2811485	3	127920023	0.932145	3_3	3	127497893	128497112	607	2766	127920023	62.3327	3.266e-15	3	120	chr3	127920023	127920023	0	0	0	0	0	0	0	0	0	0	0	0	1	0	0	0	0	0	0	0	0	1	TRUE	0	0	0	0	0
556	rs6439119	3	127919046	rs2811485	3	127923187	0.932145	3_3	3	127497893	128497112	607	2766	127923187	62.5537	2.956e-15	3	120	NA	NA	NA	NA	NA	NA	NA	NA	NA	NA	NA	NA	NA	NA	NA	NA	NA	NA	NA	NA	NA	NA	NA	NA	NA	NA	NA	NA	NA	NA	NA
557	rs9838120	3	127919046	rs2811485	3	127930459	0.932145	3_3	3	127497893	128497112	607	2766	127930459	63.2192	2.1e-15	3	120	NA	NA	NA	NA	NA	NA	NA	NA	NA	NA	NA	NA	NA	NA	NA	NA	NA	NA	NA	NA	NA	NA	NA	NA	NA	NA	NA	NA	NA	NA	NA
558	rs7374072	3	127919046	rs2811485	3	127930866	0.932145	3_3	3	127497893	128497112	607	2766	127930866	62.5537	2.895e-15	3	120	NA	NA	NA	NA	NA	NA	NA	NA	NA	NA	NA	NA	NA	NA	NA	NA	NA	NA	NA	NA	NA	NA	NA	NA	NA	NA	NA	NA	NA	NA	NA
559	rs7372439	3	127919046	rs2811485	3	127931402	0.932145	3_3	3	127497893	128497112	607	2766	127931402	62.5537	2.893e-15	3	120	NA	NA	NA	NA	NA	NA	NA	NA	NA	NA	NA	NA	NA	NA	NA	NA	NA	NA	NA	NA	NA	NA	NA	NA	NA	NA	NA	NA	NA	NA	NA
560	rs11707297	3	127919046	rs2811485	3	127933203	0.946443	3_3	3	127497893	128497112	607	2766	127933203	64	1.055e-15	3	120	NA	NA	NA	NA	NA	NA	NA	NA	NA	NA	NA	NA	NA	NA	NA	NA	NA	NA	NA	NA	NA	NA	NA	NA	NA	NA	NA	NA	NA	NA	NA
561	rs4857871	3	127919046	rs2811485	3	127933786	0.932145	3_3	3	127497893	128497112	607	2766	127933786	62.6644	2.9e-15	3	120	NA	NA	NA	NA	NA	NA	NA	NA	NA	NA	NA	NA	NA	NA	NA	NA	NA	NA	NA	NA	NA	NA	NA	NA	NA	NA	NA	NA	NA	NA	NA
562	rs4857872	3	127919046	rs2811485	3	127933822	0.932145	3_3	3	127497893	128497112	607	2766	127933822	62.5537	2.948e-15	3	120	NA	NA	NA	NA	NA	NA	NA	NA	NA	NA	NA	NA	NA	NA	NA	NA	NA	NA	NA	NA	NA	NA	NA	NA	NA	NA	NA	NA	NA	NA	NA
563	rs4857873	3	127919046	rs2811485	3	127934218	0.932145	3_3	3	127497893	128497112	607	2766	127934218	62.6644	2.885e-15	3	120	NA	NA	NA	NA	NA	NA	NA	NA	NA	NA	NA	NA	NA	NA	NA	NA	NA	NA	NA	NA	NA	NA	NA	NA	NA	NA	NA	NA	NA	NA	NA
564	rs4857874	3	127919046	rs2811485	3	127934269	0.932145	3_3	3	127497893	128497112	607	2766	127934269	62.5537	2.988e-15	3	120	NA	NA	NA	NA	NA	NA	NA	NA	NA	NA	NA	NA	NA	NA	NA	NA	NA	NA	NA	NA	NA	NA	NA	NA	NA	NA	NA	NA	NA	NA	NA
565	rs4857875	3	127919046	rs2811485	3	127934276	0.932145	3_3	3	127497893	128497112	607	2766	127934276	62.5537	3.02e-15	3	120	NA	NA	NA	NA	NA	NA	NA	NA	NA	NA	NA	NA	NA	NA	NA	NA	NA	NA	NA	NA	NA	NA	NA	NA	NA	NA	NA	NA	NA	NA	NA
566	rs6770140	3	127919046	rs2811485	3	127934329	0.932145	3_3	3	127497893	128497112	607	2766	127934329	62.2223	3.568e-15	3	120	NA	NA	NA	NA	NA	NA	NA	NA	NA	NA	NA	NA	NA	NA	NA	NA	NA	NA	NA	NA	NA	NA	NA	NA	NA	NA	NA	NA	NA	NA	NA
567	rs4384971	3	127919046	rs2811485	3	127934774	0.925242	3_3	3	127497893	128497112	607	2766	127934774	62.3327	3.313e-15	3	120	NA	NA	NA	NA	NA	NA	NA	NA	NA	NA	NA	NA	NA	NA	NA	NA	NA	NA	NA	NA	NA	NA	NA	NA	NA	NA	NA	NA	NA	NA	NA
568	rs6439121	3	127919046	rs2811485	3	127935461	0.932145	3_3	3	127497893	128497112	607	2766	127935461	62.2223	3.421e-15	3	120	NA	NA	NA	NA	NA	NA	NA	NA	NA	NA	NA	NA	NA	NA	NA	NA	NA	NA	NA	NA	NA	NA	NA	NA	NA	NA	NA	NA	NA	NA	NA
569	rs9879865	3	127919046	rs2811485	3	127936527	0.932145	3_3	3	127497893	128497112	607	2766	127936527	62.3327	3.254e-15	3	120	NA	NA	NA	NA	NA	NA	NA	NA	NA	NA	NA	NA	NA	NA	NA	NA	NA	NA	NA	NA	NA	NA	NA	NA	NA	NA	NA	NA	NA	NA	NA
570	rs9879866	3	127919046	rs2811485	3	127936532	0.932145	3_3	3	127497893	128497112	607	2766	127936532	62.3327	3.254e-15	3	120	NA	NA	NA	NA	NA	NA	NA	NA	NA	NA	NA	NA	NA	NA	NA	NA	NA	NA	NA	NA	NA	NA	NA	NA	NA	NA	NA	NA	NA	NA	NA
571	rs9847576	3	127919046	rs2811485	3	127937645	0.932145	3_3	3	127497893	128497112	607	2766	127937645	62.5537	2.937e-15	3	120	NA	NA	NA	NA	NA	NA	NA	NA	NA	NA	NA	NA	NA	NA	NA	NA	NA	NA	NA	NA	NA	NA	NA	NA	NA	NA	NA	NA	NA	NA	NA
572	rs9814834	3	127919046	rs2811485	3	127938137	0.932145	3_3	3	127497893	128497112	607	2766	127938137	62.7751	2.672e-15	3	120	NA	NA	NA	NA	NA	NA	NA	NA	NA	NA	NA	NA	NA	NA	NA	NA	NA	NA	NA	NA	NA	NA	NA	NA	NA	NA	NA	NA	NA	NA	NA
573	rs9857235	3	127919046	rs2811485	3	127939034	0.911625	3_3	3	127497893	128497112	607	2766	127939034	62.112	3.992e-15	3	120	NA	NA	NA	NA	NA	NA	NA	NA	NA	NA	NA	NA	NA	NA	NA	NA	NA	NA	NA	NA	NA	NA	NA	NA	NA	NA	NA	NA	NA	NA	NA
574	rs4323023	3	127919046	rs2811485	3	127939357	0.932145	3_3	3	127497893	128497112	607	2766	127939357	62.5537	2.994e-15	3	120	NA	NA	NA	NA	NA	NA	NA	NA	NA	NA	NA	NA	NA	NA	NA	NA	NA	NA	NA	NA	NA	NA	NA	NA	NA	NA	NA	NA	NA	NA	NA
575	rs9845651	3	127919046	rs2811485	3	127940353	0.932145	3_3	3	127497893	128497112	607	2766	127940353	62.3327	3.308e-15	3	120	NA	NA	NA	NA	NA	NA	NA	NA	NA	NA	NA	NA	NA	NA	NA	NA	NA	NA	NA	NA	NA	NA	NA	NA	NA	NA	NA	NA	NA	NA	NA
576	rs7372902	3	127919046	rs2811485	3	127940440	0.932145	3_3	3	127497893	128497112	607	2766	127940440	62.3327	3.308e-15	3	120	NA	NA	NA	NA	NA	NA	NA	NA	NA	NA	NA	NA	NA	NA	NA	NA	NA	NA	NA	NA	NA	NA	NA	NA	NA	NA	NA	NA	NA	NA	NA
577	rs6439122	3	127919046	rs2811485	3	127940534	0.919176	3_3	3	127497893	128497112	607	2766	127940534	62.3327	3.414e-15	3	120	NA	NA	NA	NA	NA	NA	NA	NA	NA	NA	NA	NA	NA	NA	NA	NA	NA	NA	NA	NA	NA	NA	NA	NA	NA	NA	NA	NA	NA	NA	NA
578	rs6439123	3	127919046	rs2811485	3	127941439	0.932145	3_3	3	127497893	128497112	607	2766	127941439	62.0019	3.898e-15	3	120	NA	NA	NA	NA	NA	NA	NA	NA	NA	NA	NA	NA	NA	NA	NA	NA	NA	NA	NA	NA	NA	NA	NA	NA	NA	NA	NA	NA	NA	NA	NA
579	rs9873786	3	127919046	rs2811485	3	127942379	0.946443	3_3	3	127497893	128497112	607	2766	127942379	63.2192	1.51e-15	3	120	NA	NA	NA	NA	NA	NA	NA	NA	NA	NA	NA	NA	NA	NA	NA	NA	NA	NA	NA	NA	NA	NA	NA	NA	NA	NA	NA	NA	NA	NA	NA
581	rs4857838	3	127919046	rs2811485	3	127943328	0.932145	3_3	3	127497893	128497112	607	2766	127943328	62.5537	2.972e-15	3	120	NA	NA	NA	NA	NA	NA	NA	NA	NA	NA	NA	NA	NA	NA	NA	NA	NA	NA	NA	NA	NA	NA	NA	NA	NA	NA	NA	NA	NA	NA	NA
582	rs6775988	3	127919046	rs2811485	3	127944477	0.932145	3_3	3	127497893	128497112	607	2766	127944477	62.112	3.762e-15	3	120	NA	NA	NA	NA	NA	NA	NA	NA	NA	NA	NA	NA	NA	NA	NA	NA	NA	NA	NA	NA	NA	NA	NA	NA	NA	NA	NA	NA	NA	NA	NA
583	rs6777054	3	127919046	rs2811485	3	127945349	0.932145	3_3	3	127497893	128497112	607	2766	127945349	62.3327	3.343e-15	3	120	NA	NA	NA	NA	NA	NA	NA	NA	NA	NA	NA	NA	NA	NA	NA	NA	NA	NA	NA	NA	NA	NA	NA	NA	NA	NA	NA	NA	NA	NA	NA
584	rs9830294	3	127919046	rs2811485	3	127946788	0.946443	3_3	3	127497893	128497112	607	2766	127946788	63.7764	1.165e-15	3	120	NA	NA	NA	NA	NA	NA	NA	NA	NA	NA	NA	NA	NA	NA	NA	NA	NA	NA	NA	NA	NA	NA	NA	NA	NA	NA	NA	NA	NA	NA	NA
585	rs4857877	3	127919046	rs2811485	3	127948060	0.924878	3_3	3	127497893	128497112	607	2766	127948060	61.5621	5.235e-15	3	120	NA	NA	NA	NA	NA	NA	NA	NA	NA	NA	NA	NA	NA	NA	NA	NA	NA	NA	NA	NA	NA	NA	NA	NA	NA	NA	NA	NA	NA	NA	NA
586	rs4857878	3	127919046	rs2811485	3	127948149	0.932145	3_3	3	127497893	128497112	607	2766	127948149	62.2223	3.763e-15	3	120	NA	NA	NA	NA	NA	NA	NA	NA	NA	NA	NA	NA	NA	NA	NA	NA	NA	NA	NA	NA	NA	NA	NA	NA	NA	NA	NA	NA	NA	NA	NA
588	rs78914317	3	127919046	rs2811485	3	127958013	0.946443	3_3	3	127497893	128497112	607	2766	127958013	63.108	1.631e-15	3	120	chr3	127958013	127958013	0	1	0	1	1	0	0	0	0	0	0	0	0	0	0	0	0	0	0	0	0	3	TRUE	0	0	0	0	0
589	rs9843281	3	127919046	rs2811485	3	127961396	0.946443	3_3	3	127497893	128497112	607	2766	127961396	63.6648	1.282e-15	3	120	chr3	127961396	127961396	0	0	0	1	1	0	0	0	0	0	0	0	0	0	0	0	0	0	0	0	0	2	TRUE	0	0	0	0	0
590	rs13434079	3	127919046	rs2811485	3	127963448	0.946443	3_3	3	127497893	128497112	607	2766	127963448	63.4418	1.418e-15	3	120	NA	NA	NA	NA	NA	NA	NA	NA	NA	NA	NA	NA	NA	NA	NA	NA	NA	NA	NA	NA	NA	NA	NA	NA	NA	NA	NA	NA	NA	NA	NA
591	rs4555544	3	127919046	rs2811485	3	127978795	0.946443	3_3	3	127497893	128497112	607	2766	127978795	62.2223	2.826e-15	3	120	NA	NA	NA	NA	NA	NA	NA	NA	NA	NA	NA	NA	NA	NA	NA	NA	NA	NA	NA	NA	NA	NA	NA	NA	NA	NA	NA	NA	NA	NA	NA
592	rs2811413	3	127919046	rs2811485	3	127991149	0.780418	3_3	3	127497893	128497112	607	2766	127991149	51.9031	4.991e-13	3	120	NA	NA	NA	NA	NA	NA	NA	NA	NA	NA	NA	NA	NA	NA	NA	NA	NA	NA	NA	NA	NA	NA	NA	NA	NA	NA	NA	NA	NA	NA	NA
593	rs2811529	3	127919046	rs2811485	3	127994160	0.946443	3_3	3	127497893	128497112	607	2766	127994160	64.3361	9.921e-16	3	120	chr3	127994160	127994160	1	0	0	0	0	0	0	0	0	0	0	0	0	0	0	0	0	0	0	0	0	1	TRUE	0	0	0	0	0
594	rs10934853	3	127919046	rs2811485	3	128038373	0.867004	3_3	3	127497893	128497112	607	2766	128038373	61.5451	4.738e-15	3	120	chr3	128038373	128038373	0	1	0	1	0	0	0	0	0	0	0	0	0	0	0	0	0	0	0	0	0	2	TRUE	0	0	0	0	0
595	rs4857841	3	127919046	rs2811485	3	128046643	0.867004	3_3	3	127497893	128497112	607	2766	128046643	62.5436	2.746e-15	3	120	chr3	128046643	128046643	0	1	0	0	0	0	0	0	0	0	0	0	0	0	0	0	0	0	0	0	0	1	TRUE	0	0	0	0	0
596	rs3849531	3	127919046	rs2811485	3	128058617	0.837799	3_3	3	127497893	128497112	607	2766	128058617	58.813	1.541e-14	3	120	chr3	128058617	128058617	0	1	0	1	1	0	0	0	0	0	0	0	0	0	0	0	0	0	0	0	0	3	TRUE	0	0	0	0	0
602	rs6803892	3	128252313	rs56325233	3	128246534	0.851214	3_3	3	127497893	128497112	607	2766	128000000	18.3281	1.85947e-05	3	120	NA	NA	NA	NA	NA	NA	NA	NA	NA	NA	NA	NA	NA	NA	NA	NA	NA	NA	NA	NA	NA	NA	NA	NA	NA	NA	NA	NA	NA	NA	NA
603	rs6780022	3	128252313	rs56325233	3	128246668	0.846606	3_3	3	127497893	128497112	607	2766	128000000	18.3332	1.85446e-05	3	120	NA	NA	NA	NA	NA	NA	NA	NA	NA	NA	NA	NA	NA	NA	NA	NA	NA	NA	NA	NA	NA	NA	NA	NA	NA	NA	NA	NA	NA	NA	NA
606	rs35285849	3	128252313	rs56325233	3	128247190	0.921819	3_3	3	127497893	128497112	607	2766	128000000	17.9694	2.24486e-05	3	120	NA	NA	NA	NA	NA	NA	NA	NA	NA	NA	NA	NA	NA	NA	NA	NA	NA	NA	NA	NA	NA	NA	NA	NA	NA	NA	NA	NA	NA	NA	NA
607	rs28767838	3	128252313	rs56325233	3	128247212	0.921819	3_3	3	127497893	128497112	607	2766	128000000	18.334	1.85367e-05	3	120	NA	NA	NA	NA	NA	NA	NA	NA	NA	NA	NA	NA	NA	NA	NA	NA	NA	NA	NA	NA	NA	NA	NA	NA	NA	NA	NA	NA	NA	NA	NA
608	rs4857903	3	128252313	rs56325233	3	128247385	0.888299	3_3	3	127497893	128497112	607	2766	128000000	17.8134	2.43655e-05	3	120	NA	NA	NA	NA	NA	NA	NA	NA	NA	NA	NA	NA	NA	NA	NA	NA	NA	NA	NA	NA	NA	NA	NA	NA	NA	NA	NA	NA	NA	NA	NA
609	rs4857904	3	128252313	rs56325233	3	128247389	0.888299	3_3	3	127497893	128497112	607	2766	128000000	17.8186	2.42993e-05	3	120	NA	NA	NA	NA	NA	NA	NA	NA	NA	NA	NA	NA	NA	NA	NA	NA	NA	NA	NA	NA	NA	NA	NA	NA	NA	NA	NA	NA	NA	NA	NA
610	rs4857905	3	128252313	rs56325233	3	128247534	0.921819	3_3	3	127497893	128497112	607	2766	128000000	17.8771	2.35646e-05	3	120	NA	NA	NA	NA	NA	NA	NA	NA	NA	NA	NA	NA	NA	NA	NA	NA	NA	NA	NA	NA	NA	NA	NA	NA	NA	NA	NA	NA	NA	NA	NA
611	rs4857854	3	128252313	rs56325233	3	128247839	0.893826	3_3	3	127497893	128497112	607	2766	128000000	16.1377	5.89003e-05	3	120	NA	NA	NA	NA	NA	NA	NA	NA	NA	NA	NA	NA	NA	NA	NA	NA	NA	NA	NA	NA	NA	NA	NA	NA	NA	NA	NA	NA	NA	NA	NA
612	rs9834570	3	128252313	rs56325233	3	128248181	0.908639	3_3	3	127497893	128497112	607	2766	128000000	18.0314	2.17296e-05	3	120	NA	NA	NA	NA	NA	NA	NA	NA	NA	NA	NA	NA	NA	NA	NA	NA	NA	NA	NA	NA	NA	NA	NA	NA	NA	NA	NA	NA	NA	NA	NA
613	rs9872187	3	128252313	rs56325233	3	128248190	0.91987	3_3	3	127497893	128497112	607	2766	128000000	17.5111	2.8564e-05	3	120	NA	NA	NA	NA	NA	NA	NA	NA	NA	NA	NA	NA	NA	NA	NA	NA	NA	NA	NA	NA	NA	NA	NA	NA	NA	NA	NA	NA	NA	NA	NA
614	rs7629705	3	128252313	rs56325233	3	128248399	0.921819	3_3	3	127497893	128497112	607	2766	128000000	17.8747	2.35936e-05	3	120	NA	NA	NA	NA	NA	NA	NA	NA	NA	NA	NA	NA	NA	NA	NA	NA	NA	NA	NA	NA	NA	NA	NA	NA	NA	NA	NA	NA	NA	NA	NA
615	rs7641189	3	128252313	rs56325233	3	128248428	0.910209	3_3	3	127497893	128497112	607	2766	128000000	17.8683	2.36727e-05	3	120	NA	NA	NA	NA	NA	NA	NA	NA	NA	NA	NA	NA	NA	NA	NA	NA	NA	NA	NA	NA	NA	NA	NA	NA	NA	NA	NA	NA	NA	NA	NA
616	rs7631797	3	128252313	rs56325233	3	128248492	0.889308	3_3	3	127497893	128497112	607	2766	128000000	17.3358	3.13232e-05	3	120	NA	NA	NA	NA	NA	NA	NA	NA	NA	NA	NA	NA	NA	NA	NA	NA	NA	NA	NA	NA	NA	NA	NA	NA	NA	NA	NA	NA	NA	NA	NA
617	rs7631802	3	128252313	rs56325233	3	128248508	0.882978	3_3	3	127497893	128497112	607	2766	128000000	17.2279	3.31539e-05	3	120	NA	NA	NA	NA	NA	NA	NA	NA	NA	NA	NA	NA	NA	NA	NA	NA	NA	NA	NA	NA	NA	NA	NA	NA	NA	NA	NA	NA	NA	NA	NA
621	rs7610175	3	128252313	rs56325233	3	128248992	0.921819	3_3	3	127497893	128497112	607	2766	128000000	18.1904	1.99885e-05	3	120	NA	NA	NA	NA	NA	NA	NA	NA	NA	NA	NA	NA	NA	NA	NA	NA	NA	NA	NA	NA	NA	NA	NA	NA	NA	NA	NA	NA	NA	NA	NA
622	rs9860081	3	128252313	rs56325233	3	128249273	0.921819	3_3	3	127497893	128497112	607	2766	128000000	18.3597	1.82885e-05	3	120	NA	NA	NA	NA	NA	NA	NA	NA	NA	NA	NA	NA	NA	NA	NA	NA	NA	NA	NA	NA	NA	NA	NA	NA	NA	NA	NA	NA	NA	NA	NA
623	rs12490685	3	128252313	rs56325233	3	128249459	0.921819	3_3	3	127497893	128497112	607	2766	128000000	18.3671	1.82174e-05	3	120	NA	NA	NA	NA	NA	NA	NA	NA	NA	NA	NA	NA	NA	NA	NA	NA	NA	NA	NA	NA	NA	NA	NA	NA	NA	NA	NA	NA	NA	NA	NA
624	rs13094429	3	128252313	rs56325233	3	128249478	0.921819	3_3	3	127497893	128497112	607	2766	128000000	18.3669	1.82193e-05	3	120	NA	NA	NA	NA	NA	NA	NA	NA	NA	NA	NA	NA	NA	NA	NA	NA	NA	NA	NA	NA	NA	NA	NA	NA	NA	NA	NA	NA	NA	NA	NA
626	rs9878263	3	128252313	rs56325233	3	128249667	0.908639	3_3	3	127497893	128497112	607	2766	128000000	17.2397	3.29472e-05	3	120	NA	NA	NA	NA	NA	NA	NA	NA	NA	NA	NA	NA	NA	NA	NA	NA	NA	NA	NA	NA	NA	NA	NA	NA	NA	NA	NA	NA	NA	NA	NA
627	rs6803295	3	128252313	rs56325233	3	128249955	0.921819	3_3	3	127497893	128497112	607	2766	128000000	18.3629	1.82575e-05	3	120	NA	NA	NA	NA	NA	NA	NA	NA	NA	NA	NA	NA	NA	NA	NA	NA	NA	NA	NA	NA	NA	NA	NA	NA	NA	NA	NA	NA	NA	NA	NA
629	rs6439132	3	128252313	rs56325233	3	128250135	0.910209	3_3	3	127497893	128497112	607	2766	128000000	18.1031	2.09262e-05	3	120	NA	NA	NA	NA	NA	NA	NA	NA	NA	NA	NA	NA	NA	NA	NA	NA	NA	NA	NA	NA	NA	NA	NA	NA	NA	NA	NA	NA	NA	NA	NA
630	rs56325233	3	128252313	rs56325233	3	128252313	1	3_3	3	127497893	128497112	607	2766	128000000	22.3997	2.21413e-06	3	120	NA	NA	NA	NA	NA	NA	NA	NA	NA	NA	NA	NA	NA	NA	NA	NA	NA	NA	NA	NA	NA	NA	NA	NA	NA	NA	NA	NA	NA	NA	NA
631	rs13098445	3	128252313	rs56325233	3	128255064	0.80789	3_3	3	127497893	128497112	607	2766	128000000	16.1306	5.91212e-05	3	120	NA	NA	NA	NA	NA	NA	NA	NA	NA	NA	NA	NA	NA	NA	NA	NA	NA	NA	NA	NA	NA	NA	NA	NA	NA	NA	NA	NA	NA	NA	NA
632	rs9869095	3	128252313	rs56325233	3	128256332	0.915523	3_3	3	127497893	128497112	607	2766	128000000	20.5695	5.75042e-06	3	120	NA	NA	NA	NA	NA	NA	NA	NA	NA	NA	NA	NA	NA	NA	NA	NA	NA	NA	NA	NA	NA	NA	NA	NA	NA	NA	NA	NA	NA	NA	NA
633	rs9854612	3	128252313	rs56325233	3	128257214	0.796462	3_3	3	127497893	128497112	607	2766	128000000	16.4894	4.89221e-05	3	120	NA	NA	NA	NA	NA	NA	NA	NA	NA	NA	NA	NA	NA	NA	NA	NA	NA	NA	NA	NA	NA	NA	NA	NA	NA	NA	NA	NA	NA	NA	NA
634	rs13325376	3	128252313	rs56325233	3	128260371	0.799843	3_3	3	127497893	128497112	607	2766	128000000	17.7412	2.53086e-05	3	120	NA	NA	NA	NA	NA	NA	NA	NA	NA	NA	NA	NA	NA	NA	NA	NA	NA	NA	NA	NA	NA	NA	NA	NA	NA	NA	NA	NA	NA	NA	NA
635	rs13317183	3	128252313	rs56325233	3	128262750	0.799843	3_3	3	127497893	128497112	607	2766	128000000	17.9367	2.28379e-05	3	120	NA	NA	NA	NA	NA	NA	NA	NA	NA	NA	NA	NA	NA	NA	NA	NA	NA	NA	NA	NA	NA	NA	NA	NA	NA	NA	NA	NA	NA	NA	NA
636	rs181191979	3	128252313	rs56325233	3	128263438	0.726062	3_3	3	127497893	128497112	607	2766	128000000	16.0497	6.17003e-05	3	120	NA	NA	NA	NA	NA	NA	NA	NA	NA	NA	NA	NA	NA	NA	NA	NA	NA	NA	NA	NA	NA	NA	NA	NA	NA	NA	NA	NA	NA	NA	NA
659	rs78416326	3	170074517	rs78416326	3	170074517	1	3_5	3	169542898	170542730	377	3034	170074517	105.727	6.356e-25	3	9	chr3	170074517	170074517	1	0	1	1	1	1	1	0	0	0	0	0	1	0	0	0	1	0	0	0	0	7	TRUE	1	0	0	0	0
663	rs61436251	3	170074517	rs78416326	3	170083629	0.925288	3_5	3	169542898	170542730	377	3034	170083629	100.347	1.276e-23	3	9	NA	NA	NA	NA	NA	NA	NA	NA	NA	NA	NA	NA	NA	NA	NA	NA	NA	NA	NA	NA	NA	NA	NA	NA	NA	NA	NA	NA	NA	NA	NA
665	rs9843242	3	170092053	rs11288195	3	170084937	0.950271	3_5	3	169542898	170542730	377	3034	170000000	32.9009	9.69769e-09	3	9	NA	NA	NA	NA	NA	NA	NA	NA	NA	NA	NA	NA	NA	NA	NA	NA	NA	NA	NA	NA	NA	NA	NA	NA	NA	NA	NA	NA	NA	NA	NA
668	rs11288195	3	170092053	rs11288195	3	170092053	1	3_5	3	169542898	170542730	377	3034	104415093	32.1629	1.354e-08	10	118	NA	NA	NA	NA	NA	NA	NA	NA	NA	NA	NA	NA	NA	NA	NA	NA	NA	NA	NA	NA	NA	NA	NA	NA	NA	NA	NA	NA	NA	NA	NA
686	rs1894292	4	74349158	rs1894292	4	74349158	1	4_1	4	73692431	74691942	128	2975	74349158	45.2752	1.412e-11	4	38	NA	NA	NA	NA	NA	NA	NA	NA	NA	NA	NA	NA	NA	NA	NA	NA	NA	NA	NA	NA	NA	NA	NA	NA	NA	NA	NA	NA	NA	NA	NA
687	rs6446944	4	74349158	rs1894292	4	74466132	0.72794	4_1	4	73692431	74691942	128	2975	74466132	37.8994	8.379e-10	4	38	NA	NA	NA	NA	NA	NA	NA	NA	NA	NA	NA	NA	NA	NA	NA	NA	NA	NA	NA	NA	NA	NA	NA	NA	NA	NA	NA	NA	NA	NA	NA
688	rs6827519	4	74349158	rs1894292	4	74466409	0.72794	4_1	4	73692431	74691942	128	2975	74466409	38.4788	6.235e-10	4	38	NA	NA	NA	NA	NA	NA	NA	NA	NA	NA	NA	NA	NA	NA	NA	NA	NA	NA	NA	NA	NA	NA	NA	NA	NA	NA	NA	NA	NA	NA	NA
689	rs1957660	4	74349158	rs1894292	4	74471944	0.725134	4_1	4	73692431	74691942	128	2975	74471944	39.6506	3.515e-10	4	38	NA	NA	NA	NA	NA	NA	NA	NA	NA	NA	NA	NA	NA	NA	NA	NA	NA	NA	NA	NA	NA	NA	NA	NA	NA	NA	NA	NA	NA	NA	NA
690	rs1957659	4	74349158	rs1894292	4	74472081	0.725134	4_1	4	73692431	74691942	128	2975	74472081	39.6506	3.476e-10	4	38	NA	NA	NA	NA	NA	NA	NA	NA	NA	NA	NA	NA	NA	NA	NA	NA	NA	NA	NA	NA	NA	NA	NA	NA	NA	NA	NA	NA	NA	NA	NA
691	rs17805665	4	74349158	rs1894292	4	74472268	0.725134	4_1	4	73692431	74691942	128	2975	74472268	39.356	3.957e-10	4	38	chr4	74472268	74472268	0	0	0	0	0	0	0	0	0	0	0	0	1	0	0	0	0	0	0	0	0	1	TRUE	0	0	0	0	0
692	rs2010987	4	74349158	rs1894292	4	74472876	0.725134	4_1	4	73692431	74691942	128	2975	74472876	39.7491	3.188e-10	4	38	NA	NA	NA	NA	NA	NA	NA	NA	NA	NA	NA	NA	NA	NA	NA	NA	NA	NA	NA	NA	NA	NA	NA	NA	NA	NA	NA	NA	NA	NA	NA
693	rs2010989	4	74349158	rs1894292	4	74472896	0.725134	4_1	4	73692431	74691942	128	2975	74472896	39.6506	3.405e-10	4	38	NA	NA	NA	NA	NA	NA	NA	NA	NA	NA	NA	NA	NA	NA	NA	NA	NA	NA	NA	NA	NA	NA	NA	NA	NA	NA	NA	NA	NA	NA	NA
694	rs13131954	4	74349158	rs1894292	4	74476924	0.709158	4_1	4	73692431	74691942	128	2975	74476924	38.1713	6.52e-10	4	38	NA	NA	NA	NA	NA	NA	NA	NA	NA	NA	NA	NA	NA	NA	NA	NA	NA	NA	NA	NA	NA	NA	NA	NA	NA	NA	NA	NA	NA	NA	NA
695	rs13142786	4	74349158	rs1894292	4	74477135	0.709158	4_1	4	73692431	74691942	128	2975	74477135	38.2672	6.6e-10	4	38	NA	NA	NA	NA	NA	NA	NA	NA	NA	NA	NA	NA	NA	NA	NA	NA	NA	NA	NA	NA	NA	NA	NA	NA	NA	NA	NA	NA	NA	NA	NA
696	rs1534642	4	74349158	rs1894292	4	74485985	0.718936	4_1	4	73692431	74691942	128	2975	74485985	37.3039	9.068e-10	4	38	NA	NA	NA	NA	NA	NA	NA	NA	NA	NA	NA	NA	NA	NA	NA	NA	NA	NA	NA	NA	NA	NA	NA	NA	NA	NA	NA	NA	NA	NA	NA
707	rs2452597	4	95505592	rs7682375	4	95493246	0.987394	4_2	4	94810456	95809725	428	3458	95493246	78.049	9.525e-19	4	45	NA	NA	NA	NA	NA	NA	NA	NA	NA	NA	NA	NA	NA	NA	NA	NA	NA	NA	NA	NA	NA	NA	NA	NA	NA	NA	NA	NA	NA	NA	NA
708	rs2452598	4	95505592	rs7682375	4	95493721	0.993674	4_2	4	94810456	95809725	428	3458	95493721	79.5818	4.83e-19	4	45	chr4	95493721	95493721	0	0	0	0	0	0	0	0	0	0	0	0	0	0	0	0	1	0	0	0	0	0	FALSE	NA	0	0	0	0
711	rs2452599	4	95505592	rs7682375	4	95495573	0.987304	4_2	4	94810456	95809725	428	3458	95495573	78.3034	9.371e-19	4	45	NA	NA	NA	NA	NA	NA	NA	NA	NA	NA	NA	NA	NA	NA	NA	NA	NA	NA	NA	NA	NA	NA	NA	NA	NA	NA	NA	NA	NA	NA	NA
712	rs2452009	4	95505592	rs7682375	4	95495908	0.981157	4_2	4	94810456	95809725	428	3458	95495908	77.4147	1.383e-18	4	45	chr4	95495908	95495908	0	0	0	0	0	0	0	0	0	0	0	0	0	0	0	0	1	0	0	0	0	0	FALSE	NA	0	0	0	0
713	rs2452600	4	95505592	rs7682375	4	95496882	0.987373	4_2	4	94810456	95809725	428	3458	95496882	77.6681	1.476e-18	4	45	chr4	95496882	95496882	0	0	0	0	0	0	0	0	0	0	0	0	0	0	0	0	0	1	0	0	0	0	FALSE	0	1	0	0	0
715	rs4699299	4	95505592	rs7682375	4	95501166	0.944984	4_2	4	94810456	95809725	428	3458	95501166	76.6876	2.181e-18	4	45	NA	NA	NA	NA	NA	NA	NA	NA	NA	NA	NA	NA	NA	NA	NA	NA	NA	NA	NA	NA	NA	NA	NA	NA	NA	NA	NA	NA	NA	NA	NA
716	rs4699540	4	95505592	rs7682375	4	95501167	0.95086	4_2	4	94810456	95809725	428	3458	95501167	77.0633	1.552e-18	4	45	NA	NA	NA	NA	NA	NA	NA	NA	NA	NA	NA	NA	NA	NA	NA	NA	NA	NA	NA	NA	NA	NA	NA	NA	NA	NA	NA	NA	NA	NA	NA
717	rs6845201	4	95505592	rs7682375	4	95501719	1	4_2	4	94810456	95809725	428	3458	95501719	78.4308	8.397e-19	4	45	NA	NA	NA	NA	NA	NA	NA	NA	NA	NA	NA	NA	NA	NA	NA	NA	NA	NA	NA	NA	NA	NA	NA	NA	NA	NA	NA	NA	NA	NA	NA
719	rs7682375	4	95505592	rs7682375	4	95505592	1	4_2	4	94810456	95809725	428	3458	95505592	79.9673	3.968e-19	4	45	chr4	95505592	95505592	0	0	0	0	0	0	0	0	0	0	0	0	0	0	0	0	1	0	0	1	0	0	FALSE	NA	0	0	0	0
726	rs35044129	4	95505592	rs7682375	4	95512844	0.987304	4_2	4	94810456	95809725	428	3458	95512844	78.9413	6.509e-19	4	45	NA	NA	NA	NA	NA	NA	NA	NA	NA	NA	NA	NA	NA	NA	NA	NA	NA	NA	NA	NA	NA	NA	NA	NA	NA	NA	NA	NA	NA	NA	NA
729	rs66542996	4	95505592	rs7682375	4	95521086	0.993674	4_2	4	94810456	95809725	428	3458	95521086	79.2226	5.114e-19	4	45	NA	NA	NA	NA	NA	NA	NA	NA	NA	NA	NA	NA	NA	NA	NA	NA	NA	NA	NA	NA	NA	NA	NA	NA	NA	NA	NA	NA	NA	NA	NA
731	rs12510147	4	95505592	rs7682375	4	95521863	0.993674	4_2	4	94810456	95809725	428	3458	95521863	79.7102	4.389e-19	4	45	NA	NA	NA	NA	NA	NA	NA	NA	NA	NA	NA	NA	NA	NA	NA	NA	NA	NA	NA	NA	NA	NA	NA	NA	NA	NA	NA	NA	NA	NA	NA
732	rs10034824	4	95544718	rs6853490	4	95524838	0.82142	4_2	4	94810456	95809725	428	3458	95524838	67.619	1.761e-16	4	45	chr4	95524838	95524838	0	1	0	0	0	0	0	0	0	0	0	0	0	0	0	0	0	0	0	0	0	1	TRUE	0	0	0	0	0
733	rs12639623	4	95544718	rs6853490	4	95525186	0.828743	4_2	4	94810456	95809725	428	3458	95525186	69.4879	9.468e-17	4	45	NA	NA	NA	NA	NA	NA	NA	NA	NA	NA	NA	NA	NA	NA	NA	NA	NA	NA	NA	NA	NA	NA	NA	NA	NA	NA	NA	NA	NA	NA	NA
734	rs10033326	4	95544718	rs6853490	4	95526241	0.846389	4_2	4	94810456	95809725	428	3458	95526241	68.3206	1.664e-16	4	45	NA	NA	NA	NA	NA	NA	NA	NA	NA	NA	NA	NA	NA	NA	NA	NA	NA	NA	NA	NA	NA	NA	NA	NA	NA	NA	NA	NA	NA	NA	NA
735	rs13135257	4	95544718	rs6853490	4	95527759	0.715419	4_2	4	94810456	95809725	428	3458	95527759	66.8845	2.848e-16	4	45	NA	NA	NA	NA	NA	NA	NA	NA	NA	NA	NA	NA	NA	NA	NA	NA	NA	NA	NA	NA	NA	NA	NA	NA	NA	NA	NA	NA	NA	NA	NA
738	rs6854173	4	95544718	rs6853490	4	95537849	0.841947	4_2	4	94810456	95809725	428	3458	95537849	69.8792	7.976e-17	4	45	NA	NA	NA	NA	NA	NA	NA	NA	NA	NA	NA	NA	NA	NA	NA	NA	NA	NA	NA	NA	NA	NA	NA	NA	NA	NA	NA	NA	NA	NA	NA
739	rs12649976	4	95544718	rs6853490	4	95544285	0.736628	4_2	4	94810456	95809725	428	3458	95544285	68.9286	8.91e-17	4	45	chr4	95544285	95544285	0	1	0	0	1	0	0	1	1	0	0	0	0	0	0	0	0	0	0	0	0	4	TRUE	0	0	0	0	0
740	rs6853490	4	95544718	rs6853490	4	95544718	1	4_2	4	94810456	95809725	428	3458	95544718	78.3906	8.849e-19	4	45	chr4	95544718	95544718	1	1	0	0	1	0	0	1	1	0	0	0	1	0	0	0	0	0	0	0	0	6	TRUE	0	0	0	0	0
741	rs7674144	4	95505592	rs7682375	4	95554249	0.708323	4_2	4	94810456	95809725	428	3458	95554249	74.0875	6.015e-18	4	45	NA	NA	NA	NA	NA	NA	NA	NA	NA	NA	NA	NA	NA	NA	NA	NA	NA	NA	NA	NA	NA	NA	NA	NA	NA	NA	NA	NA	NA	NA	NA
744	rs2280003	4	95505592	rs7682375	4	95575601	0.70375	4_2	4	94810456	95809725	428	3458	95575601	71.1836	2.7e-17	4	45	NA	NA	NA	NA	NA	NA	NA	NA	NA	NA	NA	NA	NA	NA	NA	NA	NA	NA	NA	NA	NA	NA	NA	NA	NA	NA	NA	NA	NA	NA	NA
745	rs13121500	4	95505592	rs7682375	4	95577290	0.706303	4_2	4	94810456	95809725	428	3458	95577290	70.4356	4.061e-17	4	45	NA	NA	NA	NA	NA	NA	NA	NA	NA	NA	NA	NA	NA	NA	NA	NA	NA	NA	NA	NA	NA	NA	NA	NA	NA	NA	NA	NA	NA	NA	NA
746	rs61597100	4	95505592	rs7682375	4	95582026	0.701717	4_2	4	94810456	95809725	428	3458	95582026	69.9845	5.481e-17	4	45	NA	NA	NA	NA	NA	NA	NA	NA	NA	NA	NA	NA	NA	NA	NA	NA	NA	NA	NA	NA	NA	NA	NA	NA	NA	NA	NA	NA	NA	NA	NA
747	rs6817664	4	95505592	rs7682375	4	95582213	0.701717	4_2	4	94810456	95809725	428	3458	95582213	69.9845	5.62e-17	4	45	NA	NA	NA	NA	NA	NA	NA	NA	NA	NA	NA	NA	NA	NA	NA	NA	NA	NA	NA	NA	NA	NA	NA	NA	NA	NA	NA	NA	NA	NA	NA
748	rs6822544	4	95505592	rs7682375	4	95582359	0.701717	4_2	4	94810456	95809725	428	3458	95582359	70.1094	5.484e-17	4	45	NA	NA	NA	NA	NA	NA	NA	NA	NA	NA	NA	NA	NA	NA	NA	NA	NA	NA	NA	NA	NA	NA	NA	NA	NA	NA	NA	NA	NA	NA	NA
749	rs17021972	4	95505592	rs7682375	4	95590158	0.701717	4_2	4	94810456	95809725	428	3458	95590158	69.6104	6.605e-17	4	45	chr4	95590158	95590158	0	0	0	0	1	0	0	0	0	0	0	0	0	0	0	0	0	0	0	0	0	1	TRUE	0	0	0	0	0
750	rs998071	4	95505592	rs7682375	4	95591976	0.701717	4_2	4	94810456	95809725	428	3458	95591976	69.8597	6.502e-17	4	45	chr4	95591976	95591976	0	0	0	1	1	0	0	0	0	0	0	0	1	0	0	0	0	0	0	0	0	3	TRUE	0	0	0	0	0
751	rs7679673	4	106064626	rs34480284	4	106061534	0.982178	4_3	4	105561718	106561058	603	3059	106061534	121	3.684e-28	4	13	NA	NA	NA	NA	NA	NA	NA	NA	NA	NA	NA	NA	NA	NA	NA	NA	NA	NA	NA	NA	NA	NA	NA	NA	NA	NA	NA	NA	NA	NA	NA
752	rs34480284	4	106064626	rs34480284	4	106064626	1	4_3	4	105561718	106561058	603	3059	170000000	33.402	7.49467e-09	3	9	NA	NA	NA	NA	NA	NA	NA	NA	NA	NA	NA	NA	NA	NA	NA	NA	NA	NA	NA	NA	NA	NA	NA	NA	NA	NA	NA	NA	NA	NA	NA
753	rs10007915	4	106064626	rs34480284	4	106065308	0.988107	4_3	4	105561718	106561058	603	3059	106065308	119.505	7.32e-28	4	13	chr4	106065308	106065308	1	0	0	0	0	0	0	0	1	0	0	0	0	0	0	0	0	0	0	0	0	2	TRUE	0	0	0	0	0
757	rs7663401	4	106064626	rs34480284	4	106128954	0.776662	4_3	4	105561718	106561058	603	3059	106128954	118.063	1.559e-27	4	13	chr4	106128954	106128954	0	0	0	1	1	0	0	0	0	0	0	0	1	0	0	0	0	0	0	0	0	3	TRUE	0	0	0	0	0
758	rs2007403	4	106064626	rs34480284	4	106131210	0.822042	4_3	4	105561718	106561058	603	3059	106131210	115.643	4.391e-27	4	13	NA	NA	NA	NA	NA	NA	NA	NA	NA	NA	NA	NA	NA	NA	NA	NA	NA	NA	NA	NA	NA	NA	NA	NA	NA	NA	NA	NA	NA	NA	NA
759	rs6533183	4	106064626	rs34480284	4	106133184	0.769746	4_3	4	105561718	106561058	603	3059	106133184	116.48	4.191e-27	4	13	NA	NA	NA	NA	NA	NA	NA	NA	NA	NA	NA	NA	NA	NA	NA	NA	NA	NA	NA	NA	NA	NA	NA	NA	NA	NA	NA	NA	NA	NA	NA
760	rs2047409	4	106064626	rs34480284	4	106137033	0.822042	4_3	4	105561718	106561058	603	3059	106137033	114.842	6.307e-27	4	13	NA	NA	NA	NA	NA	NA	NA	NA	NA	NA	NA	NA	NA	NA	NA	NA	NA	NA	NA	NA	NA	NA	NA	NA	NA	NA	NA	NA	NA	NA	NA
761	rs11735256	4	106064626	rs34480284	4	106138146	0.827755	4_3	4	105561718	106561058	603	3059	106138146	115.482	4.552e-27	4	13	NA	NA	NA	NA	NA	NA	NA	NA	NA	NA	NA	NA	NA	NA	NA	NA	NA	NA	NA	NA	NA	NA	NA	NA	NA	NA	NA	NA	NA	NA	NA
762	rs11097882	4	106064626	rs34480284	4	106142960	0.816262	4_3	4	105561718	106561058	603	3059	106142960	117.577	2.596e-27	4	13	NA	NA	NA	NA	NA	NA	NA	NA	NA	NA	NA	NA	NA	NA	NA	NA	NA	NA	NA	NA	NA	NA	NA	NA	NA	NA	NA	NA	NA	NA	NA
763	rs13147502	4	106064626	rs34480284	4	106143797	0.733336	4_3	4	105561718	106561058	603	3059	106143797	113.147	1.751e-26	4	13	NA	NA	NA	NA	NA	NA	NA	NA	NA	NA	NA	NA	NA	NA	NA	NA	NA	NA	NA	NA	NA	NA	NA	NA	NA	NA	NA	NA	NA	NA	NA
764	rs6839705	4	106064626	rs34480284	4	106144735	0.768631	4_3	4	105561718	106561058	603	3059	106144735	118.568	1.57e-27	4	13	NA	NA	NA	NA	NA	NA	NA	NA	NA	NA	NA	NA	NA	NA	NA	NA	NA	NA	NA	NA	NA	NA	NA	NA	NA	NA	NA	NA	NA	NA	NA
765	rs7674220	4	106064626	rs34480284	4	106148758	0.766653	4_3	4	105561718	106561058	603	3059	106148758	117.901	2.182e-27	4	13	NA	NA	NA	NA	NA	NA	NA	NA	NA	NA	NA	NA	NA	NA	NA	NA	NA	NA	NA	NA	NA	NA	NA	NA	NA	NA	NA	NA	NA	NA	NA
766	rs1391439	4	106064626	rs34480284	4	106151642	0.827755	4_3	4	105561718	106561058	603	3059	106151642	114.842	6.871e-27	4	13	NA	NA	NA	NA	NA	NA	NA	NA	NA	NA	NA	NA	NA	NA	NA	NA	NA	NA	NA	NA	NA	NA	NA	NA	NA	NA	NA	NA	NA	NA	NA
767	rs4975758	5	1891800	rs10866527	5	1891174	1	5_2	5	1396112	2395482	365	5946	1891174	31.4084	1.925e-08	5	13	NA	NA	NA	NA	NA	NA	NA	NA	NA	NA	NA	NA	NA	NA	NA	NA	NA	NA	NA	NA	NA	NA	NA	NA	NA	NA	NA	NA	NA	NA	NA
768	rs10866527	5	1891800	rs10866527	5	1891800	1	5_2	5	1396112	2395482	365	5946	1891800	32.7118	1.072e-08	5	13	chr5	1891800	1891800	1	0	0	0	0	0	0	0	0	0	0	0	0	0	0	0	0	0	0	0	0	1	TRUE	0	0	0	0	0
769	rs10866528	5	1891800	rs10866527	5	1891821	0.988618	5_2	5	1396112	2395482	365	5946	1891821	32.7942	1.059e-08	5	13	chr5	1891821	1891821	1	0	0	0	0	0	0	0	0	0	0	0	0	0	0	0	0	0	0	0	0	1	TRUE	0	0	0	0	0
770	rs4975759	5	1891800	rs10866527	5	1892455	0.711758	5_2	5	1396112	2395482	365	5946	1892455	20.3125	6.201e-06	5	13	NA	NA	NA	NA	NA	NA	NA	NA	NA	NA	NA	NA	NA	NA	NA	NA	NA	NA	NA	NA	NA	NA	NA	NA	NA	NA	NA	NA	NA	NA	NA
771	rs34695572	5	1891800	rs10866527	5	1892876	0.708796	5_2	5	1396112	2395482	365	5946	1892876	20.0629	7.245e-06	5	13	chr5	1892876	1892876	1	0	0	0	0	0	0	0	0	0	0	0	0	0	0	0	0	0	0	0	0	1	TRUE	0	0	0	0	0
772	rs12653946	5	1891800	rs10866527	5	1895829	0.818282	5_2	5	1396112	2395482	365	5946	1895829	25.9372	3.795e-07	5	13	NA	NA	NA	NA	NA	NA	NA	NA	NA	NA	NA	NA	NA	NA	NA	NA	NA	NA	NA	NA	NA	NA	NA	NA	NA	NA	NA	NA	NA	NA	NA
773	rs6883160	5	44385415	rs1482679	5	44267175	0.794154	5_3	5	43687710	44686471	316	3786	44267175	27.1419	2.07e-07	5	107	NA	NA	NA	NA	NA	NA	NA	NA	NA	NA	NA	NA	NA	NA	NA	NA	NA	NA	NA	NA	NA	NA	NA	NA	NA	NA	NA	NA	NA	NA	NA
774	rs6866891	5	44385415	rs1482679	5	44267744	0.794154	5_3	5	43687710	44686471	316	3786	44267744	26.7788	2.455e-07	5	107	NA	NA	NA	NA	NA	NA	NA	NA	NA	NA	NA	NA	NA	NA	NA	NA	NA	NA	NA	NA	NA	NA	NA	NA	NA	NA	NA	NA	NA	NA	NA
775	rs1374964	5	44385415	rs1482679	5	44272596	0.789041	5_3	5	43687710	44686471	316	3786	44272596	26.9238	2.303e-07	5	107	NA	NA	NA	NA	NA	NA	NA	NA	NA	NA	NA	NA	NA	NA	NA	NA	NA	NA	NA	NA	NA	NA	NA	NA	NA	NA	NA	NA	NA	NA	NA
776	rs2034347	5	44385415	rs1482679	5	44273673	0.834823	5_3	5	43687710	44686471	316	3786	44273673	25.8522	3.702e-07	5	107	NA	NA	NA	NA	NA	NA	NA	NA	NA	NA	NA	NA	NA	NA	NA	NA	NA	NA	NA	NA	NA	NA	NA	NA	NA	NA	NA	NA	NA	NA	NA
777	rs2034346	5	44385415	rs1482679	5	44273923	0.789884	5_3	5	43687710	44686471	316	3786	44273923	25.1381	5.081e-07	5	107	NA	NA	NA	NA	NA	NA	NA	NA	NA	NA	NA	NA	NA	NA	NA	NA	NA	NA	NA	NA	NA	NA	NA	NA	NA	NA	NA	NA	NA	NA	NA
778	rs3849694	5	44385415	rs1482679	5	44274058	0.834823	5_3	5	43687710	44686471	316	3786	44274058	25.8522	3.717e-07	5	107	NA	NA	NA	NA	NA	NA	NA	NA	NA	NA	NA	NA	NA	NA	NA	NA	NA	NA	NA	NA	NA	NA	NA	NA	NA	NA	NA	NA	NA	NA	NA
779	rs1349052	5	44385415	rs1482679	5	44275232	0.823604	5_3	5	43687710	44686471	316	3786	44275232	26.3559	2.878e-07	5	107	NA	NA	NA	NA	NA	NA	NA	NA	NA	NA	NA	NA	NA	NA	NA	NA	NA	NA	NA	NA	NA	NA	NA	NA	NA	NA	NA	NA	NA	NA	NA
780	rs1542219	5	44385415	rs1482679	5	44279496	0.823604	5_3	5	43687710	44686471	316	3786	44279496	25.141	5.004e-07	5	107	NA	NA	NA	NA	NA	NA	NA	NA	NA	NA	NA	NA	NA	NA	NA	NA	NA	NA	NA	NA	NA	NA	NA	NA	NA	NA	NA	NA	NA	NA	NA
781	rs2053786	5	44385415	rs1482679	5	44280735	0.834823	5_3	5	43687710	44686471	316	3786	44280735	27.1573	1.7e-07	5	107	NA	NA	NA	NA	NA	NA	NA	NA	NA	NA	NA	NA	NA	NA	NA	NA	NA	NA	NA	NA	NA	NA	NA	NA	NA	NA	NA	NA	NA	NA	NA
782	rs28676336	5	44385415	rs1482679	5	44281803	0.795107	5_3	5	43687710	44686471	316	3786	44281803	26.5511	2.503e-07	5	107	NA	NA	NA	NA	NA	NA	NA	NA	NA	NA	NA	NA	NA	NA	NA	NA	NA	NA	NA	NA	NA	NA	NA	NA	NA	NA	NA	NA	NA	NA	NA
783	rs10941663	5	44385415	rs1482679	5	44283001	0.800387	5_3	5	43687710	44686471	316	3786	44283001	26.4082	2.578e-07	5	107	NA	NA	NA	NA	NA	NA	NA	NA	NA	NA	NA	NA	NA	NA	NA	NA	NA	NA	NA	NA	NA	NA	NA	NA	NA	NA	NA	NA	NA	NA	NA
784	rs7709596	5	44385415	rs1482679	5	44283508	0.834823	5_3	5	43687710	44686471	316	3786	44283508	26.0675	3.14e-07	5	107	NA	NA	NA	NA	NA	NA	NA	NA	NA	NA	NA	NA	NA	NA	NA	NA	NA	NA	NA	NA	NA	NA	NA	NA	NA	NA	NA	NA	NA	NA	NA
785	rs4242111	5	44385415	rs1482679	5	44284854	0.834823	5_3	5	43687710	44686471	316	3786	44284854	26.2837	2.806e-07	5	107	NA	NA	NA	NA	NA	NA	NA	NA	NA	NA	NA	NA	NA	NA	NA	NA	NA	NA	NA	NA	NA	NA	NA	NA	NA	NA	NA	NA	NA	NA	NA
786	rs4410644	5	44385415	rs1482679	5	44286562	0.803297	5_3	5	43687710	44686471	316	3786	44286562	25.07	5.441e-07	5	107	NA	NA	NA	NA	NA	NA	NA	NA	NA	NA	NA	NA	NA	NA	NA	NA	NA	NA	NA	NA	NA	NA	NA	NA	NA	NA	NA	NA	NA	NA	NA
787	rs16873923	5	44385415	rs1482679	5	44290311	0.832194	5_3	5	43687710	44686471	316	3786	44290311	28.9653	7.593e-08	5	107	NA	NA	NA	NA	NA	NA	NA	NA	NA	NA	NA	NA	NA	NA	NA	NA	NA	NA	NA	NA	NA	NA	NA	NA	NA	NA	NA	NA	NA	NA	NA
788	rs10472392	5	44385415	rs1482679	5	44290574	0.865439	5_3	5	43687710	44686471	316	3786	44290574	28.7961	8.598e-08	5	107	NA	NA	NA	NA	NA	NA	NA	NA	NA	NA	NA	NA	NA	NA	NA	NA	NA	NA	NA	NA	NA	NA	NA	NA	NA	NA	NA	NA	NA	NA	NA
789	rs13156213	5	44385415	rs1482679	5	44291404	0.859235	5_3	5	43687710	44686471	316	3786	44291404	29.4803	5.841e-08	5	107	NA	NA	NA	NA	NA	NA	NA	NA	NA	NA	NA	NA	NA	NA	NA	NA	NA	NA	NA	NA	NA	NA	NA	NA	NA	NA	NA	NA	NA	NA	NA
790	rs1374977	5	44385415	rs1482679	5	44294003	0.865439	5_3	5	43687710	44686471	316	3786	44294003	29.6335	5.391e-08	5	107	NA	NA	NA	NA	NA	NA	NA	NA	NA	NA	NA	NA	NA	NA	NA	NA	NA	NA	NA	NA	NA	NA	NA	NA	NA	NA	NA	NA	NA	NA	NA
791	rs1448044	5	44385415	rs1482679	5	44296986	0.871684	5_3	5	43687710	44686471	316	3786	44296986	28.7205	8.808e-08	5	107	NA	NA	NA	NA	NA	NA	NA	NA	NA	NA	NA	NA	NA	NA	NA	NA	NA	NA	NA	NA	NA	NA	NA	NA	NA	NA	NA	NA	NA	NA	NA
792	rs1374978	5	44385415	rs1482679	5	44297042	0.871684	5_3	5	43687710	44686471	316	3786	44297042	29.4803	5.847e-08	5	107	NA	NA	NA	NA	NA	NA	NA	NA	NA	NA	NA	NA	NA	NA	NA	NA	NA	NA	NA	NA	NA	NA	NA	NA	NA	NA	NA	NA	NA	NA	NA
793	rs10072476	5	44385415	rs1482679	5	44299400	0.871684	5_3	5	43687710	44686471	316	3786	44299400	28.6451	9.054e-08	5	107	NA	NA	NA	NA	NA	NA	NA	NA	NA	NA	NA	NA	NA	NA	NA	NA	NA	NA	NA	NA	NA	NA	NA	NA	NA	NA	NA	NA	NA	NA	NA
794	rs9292903	5	44385415	rs1482679	5	44299998	0.827415	5_3	5	43687710	44686471	316	3786	44299998	28.5672	8.104e-08	5	107	NA	NA	NA	NA	NA	NA	NA	NA	NA	NA	NA	NA	NA	NA	NA	NA	NA	NA	NA	NA	NA	NA	NA	NA	NA	NA	NA	NA	NA	NA	NA
795	rs10074405	5	44385415	rs1482679	5	44300025	0.838687	5_3	5	43687710	44686471	316	3786	44300025	29.19	6.468e-08	5	107	NA	NA	NA	NA	NA	NA	NA	NA	NA	NA	NA	NA	NA	NA	NA	NA	NA	NA	NA	NA	NA	NA	NA	NA	NA	NA	NA	NA	NA	NA	NA
799	rs1374961	5	44385415	rs1482679	5	44303760	0.871684	5_3	5	43687710	44686471	316	3786	44303760	28.6451	8.836e-08	5	107	NA	NA	NA	NA	NA	NA	NA	NA	NA	NA	NA	NA	NA	NA	NA	NA	NA	NA	NA	NA	NA	NA	NA	NA	NA	NA	NA	NA	NA	NA	NA
801	rs1374962	5	44385415	rs1482679	5	44311070	0.856224	5_3	5	43687710	44686471	316	3786	44311070	30.8642	2.674e-08	5	107	NA	NA	NA	NA	NA	NA	NA	NA	NA	NA	NA	NA	NA	NA	NA	NA	NA	NA	NA	NA	NA	NA	NA	NA	NA	NA	NA	NA	NA	NA	NA
802	rs1448035	5	44385415	rs1482679	5	44311768	0.856224	5_3	5	43687710	44686471	316	3786	44311768	31.3289	1.951e-08	5	107	NA	NA	NA	NA	NA	NA	NA	NA	NA	NA	NA	NA	NA	NA	NA	NA	NA	NA	NA	NA	NA	NA	NA	NA	NA	NA	NA	NA	NA	NA	NA
803	rs1839090	5	44385415	rs1482679	5	44313282	0.891206	5_3	5	43687710	44686471	316	3786	44313282	28.2694	9.94e-08	5	107	NA	NA	NA	NA	NA	NA	NA	NA	NA	NA	NA	NA	NA	NA	NA	NA	NA	NA	NA	NA	NA	NA	NA	NA	NA	NA	NA	NA	NA	NA	NA
804	rs1839091	5	44385415	rs1482679	5	44313303	0.889414	5_3	5	43687710	44686471	316	3786	44313303	28.7205	7.97e-08	5	107	NA	NA	NA	NA	NA	NA	NA	NA	NA	NA	NA	NA	NA	NA	NA	NA	NA	NA	NA	NA	NA	NA	NA	NA	NA	NA	NA	NA	NA	NA	NA
805	rs10473353	5	44385415	rs1482679	5	44315108	0.856224	5_3	5	43687710	44686471	316	3786	44315108	31.0961	2.388e-08	5	107	NA	NA	NA	NA	NA	NA	NA	NA	NA	NA	NA	NA	NA	NA	NA	NA	NA	NA	NA	NA	NA	NA	NA	NA	NA	NA	NA	NA	NA	NA	NA
806	rs980510	5	44385415	rs1482679	5	44318532	0.879072	5_3	5	43687710	44686471	316	3786	44318532	29.5568	5.662e-08	5	107	NA	NA	NA	NA	NA	NA	NA	NA	NA	NA	NA	NA	NA	NA	NA	NA	NA	NA	NA	NA	NA	NA	NA	NA	NA	NA	NA	NA	NA	NA	NA
807	rs4498258	5	44385415	rs1482679	5	44325322	0.850906	5_3	5	43687710	44686471	316	3786	44325322	30.975	2.339e-08	5	107	NA	NA	NA	NA	NA	NA	NA	NA	NA	NA	NA	NA	NA	NA	NA	NA	NA	NA	NA	NA	NA	NA	NA	NA	NA	NA	NA	NA	NA	NA	NA
808	rs13159800	5	44385415	rs1482679	5	44325469	0.741013	5_3	5	43687710	44686471	316	3786	44325469	29.2651	6.162e-08	5	107	NA	NA	NA	NA	NA	NA	NA	NA	NA	NA	NA	NA	NA	NA	NA	NA	NA	NA	NA	NA	NA	NA	NA	NA	NA	NA	NA	NA	NA	NA	NA
809	rs4410645	5	44385415	rs1482679	5	44325507	0.738579	5_3	5	43687710	44686471	316	3786	44325507	31.8631	1.657e-08	5	107	NA	NA	NA	NA	NA	NA	NA	NA	NA	NA	NA	NA	NA	NA	NA	NA	NA	NA	NA	NA	NA	NA	NA	NA	NA	NA	NA	NA	NA	NA	NA
810	rs4866891	5	44385415	rs1482679	5	44328270	0.908106	5_3	5	43687710	44686471	316	3786	44328270	28.9765	8e-08	5	107	NA	NA	NA	NA	NA	NA	NA	NA	NA	NA	NA	NA	NA	NA	NA	NA	NA	NA	NA	NA	NA	NA	NA	NA	NA	NA	NA	NA	NA	NA	NA
811	rs13185276	5	44385415	rs1482679	5	44328325	0.908106	5_3	5	43687710	44686471	316	3786	44328325	28.9765	7.935e-08	5	107	NA	NA	NA	NA	NA	NA	NA	NA	NA	NA	NA	NA	NA	NA	NA	NA	NA	NA	NA	NA	NA	NA	NA	NA	NA	NA	NA	NA	NA	NA	NA
812	rs10055386	5	44385415	rs1482679	5	44328731	0.895836	5_3	5	43687710	44686471	316	3786	44328731	29.7102	4.561e-08	5	107	NA	NA	NA	NA	NA	NA	NA	NA	NA	NA	NA	NA	NA	NA	NA	NA	NA	NA	NA	NA	NA	NA	NA	NA	NA	NA	NA	NA	NA	NA	NA
813	rs13165847	5	44385415	rs1482679	5	44328829	0.908106	5_3	5	43687710	44686471	316	3786	44328829	29.0529	7.604e-08	5	107	NA	NA	NA	NA	NA	NA	NA	NA	NA	NA	NA	NA	NA	NA	NA	NA	NA	NA	NA	NA	NA	NA	NA	NA	NA	NA	NA	NA	NA	NA	NA
814	rs13170645	5	44385415	rs1482679	5	44329203	0.908106	5_3	5	43687710	44686471	316	3786	44329203	29.5905	5.453e-08	5	107	NA	NA	NA	NA	NA	NA	NA	NA	NA	NA	NA	NA	NA	NA	NA	NA	NA	NA	NA	NA	NA	NA	NA	NA	NA	NA	NA	NA	NA	NA	NA
815	rs6451760	5	44385415	rs1482679	5	44329432	0.883696	5_3	5	43687710	44686471	316	3786	44329432	29.787	5.425e-08	5	107	NA	NA	NA	NA	NA	NA	NA	NA	NA	NA	NA	NA	NA	NA	NA	NA	NA	NA	NA	NA	NA	NA	NA	NA	NA	NA	NA	NA	NA	NA	NA
816	rs13180550	5	44385415	rs1482679	5	44330995	0.865663	5_3	5	43687710	44686471	316	3786	44330995	27.084	1.87e-07	5	107	NA	NA	NA	NA	NA	NA	NA	NA	NA	NA	NA	NA	NA	NA	NA	NA	NA	NA	NA	NA	NA	NA	NA	NA	NA	NA	NA	NA	NA	NA	NA
817	rs12652957	5	44385415	rs1482679	5	44331751	0.908106	5_3	5	43687710	44686471	316	3786	44331751	28.9765	7.747e-08	5	107	NA	NA	NA	NA	NA	NA	NA	NA	NA	NA	NA	NA	NA	NA	NA	NA	NA	NA	NA	NA	NA	NA	NA	NA	NA	NA	NA	NA	NA	NA	NA
818	rs987642	5	44385415	rs1482679	5	44331905	0.861597	5_3	5	43687710	44686471	316	3786	44331905	31.0187	2.269e-08	5	107	NA	NA	NA	NA	NA	NA	NA	NA	NA	NA	NA	NA	NA	NA	NA	NA	NA	NA	NA	NA	NA	NA	NA	NA	NA	NA	NA	NA	NA	NA	NA
819	rs67412235	5	44385415	rs1482679	5	44333212	0.810963	5_3	5	43687710	44686471	316	3786	44333212	33.8947	6.348e-09	5	107	NA	NA	NA	NA	NA	NA	NA	NA	NA	NA	NA	NA	NA	NA	NA	NA	NA	NA	NA	NA	NA	NA	NA	NA	NA	NA	NA	NA	NA	NA	NA
820	rs983373	5	44385415	rs1482679	5	44335338	0.861597	5_3	5	43687710	44686471	316	3786	44335338	30.9414	2.483e-08	5	107	NA	NA	NA	NA	NA	NA	NA	NA	NA	NA	NA	NA	NA	NA	NA	NA	NA	NA	NA	NA	NA	NA	NA	NA	NA	NA	NA	NA	NA	NA	NA
821	rs1011814	5	44385415	rs1482679	5	44335820	0.902292	5_3	5	43687710	44686471	316	3786	44335820	29.5905	5.607e-08	5	107	NA	NA	NA	NA	NA	NA	NA	NA	NA	NA	NA	NA	NA	NA	NA	NA	NA	NA	NA	NA	NA	NA	NA	NA	NA	NA	NA	NA	NA	NA	NA
823	rs72763188	5	44385415	rs1482679	5	44337690	0.861597	5_3	5	43687710	44686471	316	3786	44337690	30.7871	2.687e-08	5	107	NA	NA	NA	NA	NA	NA	NA	NA	NA	NA	NA	NA	NA	NA	NA	NA	NA	NA	NA	NA	NA	NA	NA	NA	NA	NA	NA	NA	NA	NA	NA
824	rs10512844	5	44385415	rs1482679	5	44338759	0.861597	5_3	5	43687710	44686471	316	3786	44338759	32.4024	1.382e-08	5	107	NA	NA	NA	NA	NA	NA	NA	NA	NA	NA	NA	NA	NA	NA	NA	NA	NA	NA	NA	NA	NA	NA	NA	NA	NA	NA	NA	NA	NA	NA	NA
825	rs2330544	5	44385415	rs1482679	5	44339764	0.908106	5_3	5	43687710	44686471	316	3786	44339764	29.6677	5.321e-08	5	107	NA	NA	NA	NA	NA	NA	NA	NA	NA	NA	NA	NA	NA	NA	NA	NA	NA	NA	NA	NA	NA	NA	NA	NA	NA	NA	NA	NA	NA	NA	NA
826	rs2330545	5	44385415	rs1482679	5	44339810	0.908106	5_3	5	43687710	44686471	316	3786	44339810	29.6677	5.45e-08	5	107	NA	NA	NA	NA	NA	NA	NA	NA	NA	NA	NA	NA	NA	NA	NA	NA	NA	NA	NA	NA	NA	NA	NA	NA	NA	NA	NA	NA	NA	NA	NA
827	rs4866893	5	44385415	rs1482679	5	44339984	0.908106	5_3	5	43687710	44686471	316	3786	44339984	29.745	5.203e-08	5	107	NA	NA	NA	NA	NA	NA	NA	NA	NA	NA	NA	NA	NA	NA	NA	NA	NA	NA	NA	NA	NA	NA	NA	NA	NA	NA	NA	NA	NA	NA	NA
828	rs4866894	5	44385415	rs1482679	5	44340200	0.908106	5_3	5	43687710	44686471	316	3786	44340200	29.6677	5.536e-08	5	107	NA	NA	NA	NA	NA	NA	NA	NA	NA	NA	NA	NA	NA	NA	NA	NA	NA	NA	NA	NA	NA	NA	NA	NA	NA	NA	NA	NA	NA	NA	NA
829	rs16873982	5	44385415	rs1482679	5	44340261	0.861597	5_3	5	43687710	44686471	316	3786	44340261	31.0961	2.287e-08	5	107	NA	NA	NA	NA	NA	NA	NA	NA	NA	NA	NA	NA	NA	NA	NA	NA	NA	NA	NA	NA	NA	NA	NA	NA	NA	NA	NA	NA	NA	NA	NA
830	rs16873983	5	44385415	rs1482679	5	44340975	0.861597	5_3	5	43687710	44686471	316	3786	44340975	31.1736	2.166e-08	5	107	NA	NA	NA	NA	NA	NA	NA	NA	NA	NA	NA	NA	NA	NA	NA	NA	NA	NA	NA	NA	NA	NA	NA	NA	NA	NA	NA	NA	NA	NA	NA
831	rs61032851	5	44385415	rs1482679	5	44341125	0.861597	5_3	5	43687710	44686471	316	3786	44341125	31.1736	2.153e-08	5	107	NA	NA	NA	NA	NA	NA	NA	NA	NA	NA	NA	NA	NA	NA	NA	NA	NA	NA	NA	NA	NA	NA	NA	NA	NA	NA	NA	NA	NA	NA	NA
832	rs10512845	5	44385415	rs1482679	5	44341336	0.861597	5_3	5	43687710	44686471	316	3786	44341336	31.4846	1.907e-08	5	107	NA	NA	NA	NA	NA	NA	NA	NA	NA	NA	NA	NA	NA	NA	NA	NA	NA	NA	NA	NA	NA	NA	NA	NA	NA	NA	NA	NA	NA	NA	NA
833	rs6451761	5	44385415	rs1482679	5	44341979	0.873236	5_3	5	43687710	44686471	316	3786	44341979	31.0631	2.572e-08	5	107	NA	NA	NA	NA	NA	NA	NA	NA	NA	NA	NA	NA	NA	NA	NA	NA	NA	NA	NA	NA	NA	NA	NA	NA	NA	NA	NA	NA	NA	NA	NA
834	rs1448040	5	44385415	rs1482679	5	44345200	0.908106	5_3	5	43687710	44686471	316	3786	44345200	30.6021	3.403e-08	5	107	NA	NA	NA	NA	NA	NA	NA	NA	NA	NA	NA	NA	NA	NA	NA	NA	NA	NA	NA	NA	NA	NA	NA	NA	NA	NA	NA	NA	NA	NA	NA
835	rs10073166	5	44385415	rs1482679	5	44345540	0.873236	5_3	5	43687710	44686471	316	3786	44345540	32.0055	1.623e-08	5	107	NA	NA	NA	NA	NA	NA	NA	NA	NA	NA	NA	NA	NA	NA	NA	NA	NA	NA	NA	NA	NA	NA	NA	NA	NA	NA	NA	NA	NA	NA	NA
836	rs16874002	5	44385415	rs1482679	5	44346381	0.861597	5_3	5	43687710	44686471	316	3786	44346381	31.3289	2.022e-08	5	107	NA	NA	NA	NA	NA	NA	NA	NA	NA	NA	NA	NA	NA	NA	NA	NA	NA	NA	NA	NA	NA	NA	NA	NA	NA	NA	NA	NA	NA	NA	NA
837	rs7708529	5	44385415	rs1482679	5	44347131	0.902707	5_3	5	43687710	44686471	316	3786	44347131	29.206	6.477e-08	5	107	NA	NA	NA	NA	NA	NA	NA	NA	NA	NA	NA	NA	NA	NA	NA	NA	NA	NA	NA	NA	NA	NA	NA	NA	NA	NA	NA	NA	NA	NA	NA
838	rs12657059	5	44385415	rs1482679	5	44347791	0.849818	5_3	5	43687710	44686471	316	3786	44347791	29.7934	5.135e-08	5	107	NA	NA	NA	NA	NA	NA	NA	NA	NA	NA	NA	NA	NA	NA	NA	NA	NA	NA	NA	NA	NA	NA	NA	NA	NA	NA	NA	NA	NA	NA	NA
839	rs12523512	5	44385415	rs1482679	5	44348652	0.844491	5_3	5	43687710	44686471	316	3786	44348652	30.25	4.051e-08	5	107	NA	NA	NA	NA	NA	NA	NA	NA	NA	NA	NA	NA	NA	NA	NA	NA	NA	NA	NA	NA	NA	NA	NA	NA	NA	NA	NA	NA	NA	NA	NA
840	rs996935	5	44385415	rs1482679	5	44348789	0.862402	5_3	5	43687710	44686471	316	3786	44348789	29.4156	5.815e-08	5	107	NA	NA	NA	NA	NA	NA	NA	NA	NA	NA	NA	NA	NA	NA	NA	NA	NA	NA	NA	NA	NA	NA	NA	NA	NA	NA	NA	NA	NA	NA	NA
841	rs12516566	5	44385415	rs1482679	5	44348901	0.861597	5_3	5	43687710	44686471	316	3786	44348901	31.1736	2.193e-08	5	107	NA	NA	NA	NA	NA	NA	NA	NA	NA	NA	NA	NA	NA	NA	NA	NA	NA	NA	NA	NA	NA	NA	NA	NA	NA	NA	NA	NA	NA	NA	NA
842	rs12513830	5	44385415	rs1482679	5	44348987	0.861597	5_3	5	43687710	44686471	316	3786	44348987	31.1736	2.194e-08	5	107	NA	NA	NA	NA	NA	NA	NA	NA	NA	NA	NA	NA	NA	NA	NA	NA	NA	NA	NA	NA	NA	NA	NA	NA	NA	NA	NA	NA	NA	NA	NA
843	rs1448039	5	44385415	rs1482679	5	44349141	0.908106	5_3	5	43687710	44686471	316	3786	44349141	29.9	4.867e-08	5	107	NA	NA	NA	NA	NA	NA	NA	NA	NA	NA	NA	NA	NA	NA	NA	NA	NA	NA	NA	NA	NA	NA	NA	NA	NA	NA	NA	NA	NA	NA	NA
846	rs72763202	5	44385415	rs1482679	5	44350684	0.815304	5_3	5	43687710	44686471	316	3786	44350684	30.5521	3.457e-08	5	107	NA	NA	NA	NA	NA	NA	NA	NA	NA	NA	NA	NA	NA	NA	NA	NA	NA	NA	NA	NA	NA	NA	NA	NA	NA	NA	NA	NA	NA	NA	NA
847	rs1448038	5	44385415	rs1482679	5	44350727	0.86142	5_3	5	43687710	44686471	316	3786	44350727	32.5058	1.167e-08	5	107	NA	NA	NA	NA	NA	NA	NA	NA	NA	NA	NA	NA	NA	NA	NA	NA	NA	NA	NA	NA	NA	NA	NA	NA	NA	NA	NA	NA	NA	NA	NA
848	rs1448037	5	44385415	rs1482679	5	44352344	0.873236	5_3	5	43687710	44686471	316	3786	44352344	32.903	8.912e-09	5	107	NA	NA	NA	NA	NA	NA	NA	NA	NA	NA	NA	NA	NA	NA	NA	NA	NA	NA	NA	NA	NA	NA	NA	NA	NA	NA	NA	NA	NA	NA	NA
849	rs10060548	5	44385415	rs1482679	5	44353621	0.873236	5_3	5	43687710	44686471	316	3786	44353621	33.1424	7.699e-09	5	107	NA	NA	NA	NA	NA	NA	NA	NA	NA	NA	NA	NA	NA	NA	NA	NA	NA	NA	NA	NA	NA	NA	NA	NA	NA	NA	NA	NA	NA	NA	NA
850	rs1374970	5	44385415	rs1482679	5	44353985	0.902005	5_3	5	43687710	44686471	316	3786	44353985	31.3442	1.99e-08	5	107	NA	NA	NA	NA	NA	NA	NA	NA	NA	NA	NA	NA	NA	NA	NA	NA	NA	NA	NA	NA	NA	NA	NA	NA	NA	NA	NA	NA	NA	NA	NA
851	rs1374967	5	44385415	rs1482679	5	44355363	0.873236	5_3	5	43687710	44686471	316	3786	44355363	32.9827	8.636e-09	5	107	NA	NA	NA	NA	NA	NA	NA	NA	NA	NA	NA	NA	NA	NA	NA	NA	NA	NA	NA	NA	NA	NA	NA	NA	NA	NA	NA	NA	NA	NA	NA
852	rs1550937	5	44385415	rs1482679	5	44356347	0.873236	5_3	5	43687710	44686471	316	3786	44356347	33.0625	8.229e-09	5	107	NA	NA	NA	NA	NA	NA	NA	NA	NA	NA	NA	NA	NA	NA	NA	NA	NA	NA	NA	NA	NA	NA	NA	NA	NA	NA	NA	NA	NA	NA	NA
853	rs593307	5	44385415	rs1482679	5	44358915	0.896281	5_3	5	43687710	44686471	316	3786	44358915	33.6887	6.948e-09	5	107	NA	NA	NA	NA	NA	NA	NA	NA	NA	NA	NA	NA	NA	NA	NA	NA	NA	NA	NA	NA	NA	NA	NA	NA	NA	NA	NA	NA	NA	NA	NA
854	rs1351635	5	44385415	rs1482679	5	44359299	0.932031	5_3	5	43687710	44686471	316	3786	44359299	32.0308	1.628e-08	5	107	NA	NA	NA	NA	NA	NA	NA	NA	NA	NA	NA	NA	NA	NA	NA	NA	NA	NA	NA	NA	NA	NA	NA	NA	NA	NA	NA	NA	NA	NA	NA
855	rs1482689	5	44385415	rs1482679	5	44359428	0.884469	5_3	5	43687710	44686471	316	3786	44359428	33.463	6.73e-09	5	107	NA	NA	NA	NA	NA	NA	NA	NA	NA	NA	NA	NA	NA	NA	NA	NA	NA	NA	NA	NA	NA	NA	NA	NA	NA	NA	NA	NA	NA	NA	NA
856	rs339509	5	44385415	rs1482679	5	44360892	0.896281	5_3	5	43687710	44686471	316	3786	44360892	33.5265	7.379e-09	5	107	NA	NA	NA	NA	NA	NA	NA	NA	NA	NA	NA	NA	NA	NA	NA	NA	NA	NA	NA	NA	NA	NA	NA	NA	NA	NA	NA	NA	NA	NA	NA
857	rs10941664	5	44385415	rs1482679	5	44362134	0.884469	5_3	5	43687710	44686471	316	3786	44362134	33.5434	6.61e-09	5	107	NA	NA	NA	NA	NA	NA	NA	NA	NA	NA	NA	NA	NA	NA	NA	NA	NA	NA	NA	NA	NA	NA	NA	NA	NA	NA	NA	NA	NA	NA	NA
858	rs1482671	5	44385415	rs1482679	5	44362538	0.932031	5_3	5	43687710	44686471	316	3786	44362538	31.7105	1.912e-08	5	107	NA	NA	NA	NA	NA	NA	NA	NA	NA	NA	NA	NA	NA	NA	NA	NA	NA	NA	NA	NA	NA	NA	NA	NA	NA	NA	NA	NA	NA	NA	NA
859	rs339505	5	44385415	rs1482679	5	44362560	0.878038	5_3	5	43687710	44686471	316	3786	44362560	33.3648	8.075e-09	5	107	NA	NA	NA	NA	NA	NA	NA	NA	NA	NA	NA	NA	NA	NA	NA	NA	NA	NA	NA	NA	NA	NA	NA	NA	NA	NA	NA	NA	NA	NA	NA
860	rs1482672	5	44385415	rs1482679	5	44362769	0.932031	5_3	5	43687710	44686471	316	3786	44362769	31.7105	1.897e-08	5	107	NA	NA	NA	NA	NA	NA	NA	NA	NA	NA	NA	NA	NA	NA	NA	NA	NA	NA	NA	NA	NA	NA	NA	NA	NA	NA	NA	NA	NA	NA	NA
861	rs339502	5	44385415	rs1482679	5	44364007	0.896281	5_3	5	43687710	44686471	316	3786	44364007	33.3648	7.976e-09	5	107	NA	NA	NA	NA	NA	NA	NA	NA	NA	NA	NA	NA	NA	NA	NA	NA	NA	NA	NA	NA	NA	NA	NA	NA	NA	NA	NA	NA	NA	NA	NA
862	rs2121875	5	44385415	rs1482679	5	44365545	0.932031	5_3	5	43687710	44686471	316	3786	44365545	31.7904	1.847e-08	5	107	NA	NA	NA	NA	NA	NA	NA	NA	NA	NA	NA	NA	NA	NA	NA	NA	NA	NA	NA	NA	NA	NA	NA	NA	NA	NA	NA	NA	NA	NA	NA
863	rs16874036	5	44385415	rs1482679	5	44366552	0.884469	5_3	5	43687710	44686471	316	3786	44366552	33.5434	6.661e-09	5	107	NA	NA	NA	NA	NA	NA	NA	NA	NA	NA	NA	NA	NA	NA	NA	NA	NA	NA	NA	NA	NA	NA	NA	NA	NA	NA	NA	NA	NA	NA	NA
864	rs6859730	5	44385415	rs1482679	5	44367221	0.926039	5_3	5	43687710	44686471	316	3786	44367221	32.1377	1.39e-08	5	107	NA	NA	NA	NA	NA	NA	NA	NA	NA	NA	NA	NA	NA	NA	NA	NA	NA	NA	NA	NA	NA	NA	NA	NA	NA	NA	NA	NA	NA	NA	NA
865	rs1482673	5	44385415	rs1482679	5	44368123	0.932031	5_3	5	43687710	44686471	316	3786	44368123	31.7904	1.8e-08	5	107	NA	NA	NA	NA	NA	NA	NA	NA	NA	NA	NA	NA	NA	NA	NA	NA	NA	NA	NA	NA	NA	NA	NA	NA	NA	NA	NA	NA	NA	NA	NA
866	rs1482675	5	44385415	rs1482679	5	44368506	0.896281	5_3	5	43687710	44686471	316	3786	44368506	33.4456	7.737e-09	5	107	NA	NA	NA	NA	NA	NA	NA	NA	NA	NA	NA	NA	NA	NA	NA	NA	NA	NA	NA	NA	NA	NA	NA	NA	NA	NA	NA	NA	NA	NA	NA
867	rs900379	5	44385415	rs1482679	5	44369656	0.932031	5_3	5	43687710	44686471	316	3786	44369656	31.9506	1.71e-08	5	107	NA	NA	NA	NA	NA	NA	NA	NA	NA	NA	NA	NA	NA	NA	NA	NA	NA	NA	NA	NA	NA	NA	NA	NA	NA	NA	NA	NA	NA	NA	NA
868	rs2170582	5	44385415	rs1482679	5	44371669	0.932031	5_3	5	43687710	44686471	316	3786	44371669	31.233	2.161e-08	5	107	NA	NA	NA	NA	NA	NA	NA	NA	NA	NA	NA	NA	NA	NA	NA	NA	NA	NA	NA	NA	NA	NA	NA	NA	NA	NA	NA	NA	NA	NA	NA
869	rs1482679	5	44385415	rs1482679	5	44385415	1	5_3	5	43687710	44686471	316	3786	44385415	35.154	2.701e-09	5	107	NA	NA	NA	NA	NA	NA	NA	NA	NA	NA	NA	NA	NA	NA	NA	NA	NA	NA	NA	NA	NA	NA	NA	NA	NA	NA	NA	NA	NA	NA	NA
870	rs1482680	5	44385415	rs1482679	5	44392142	0.974861	5_3	5	43687710	44686471	316	3786	44392142	34.5677	3.723e-09	5	107	NA	NA	NA	NA	NA	NA	NA	NA	NA	NA	NA	NA	NA	NA	NA	NA	NA	NA	NA	NA	NA	NA	NA	NA	NA	NA	NA	NA	NA	NA	NA
871	rs2596546	6	31329386	rs2596546	6	31329386	1	6_1	6	30548676	31548176	688	14279	31329386	36.9863	1.047e-09	6	121	NA	NA	NA	NA	NA	NA	NA	NA	NA	NA	NA	NA	NA	NA	NA	NA	NA	NA	NA	NA	NA	NA	NA	NA	NA	NA	NA	NA	NA	NA	NA
872	rs116711116	6	32400939	rs115306967	6	32395835	0.873192	6_2	6	31711572	32711433	444	20585	32395835	17.1714	3.53e-05	6	1023	NA	NA	NA	NA	NA	NA	NA	NA	NA	NA	NA	NA	NA	NA	NA	NA	NA	NA	NA	NA	NA	NA	NA	NA	NA	NA	NA	NA	NA	NA	NA
873	rs116015457	6	32400939	rs115306967	6	32396277	0.866803	6_2	6	31711572	32711433	444	20585	32396277	17.058	3.491e-05	6	1023	NA	NA	NA	NA	NA	NA	NA	NA	NA	NA	NA	NA	NA	NA	NA	NA	NA	NA	NA	NA	NA	NA	NA	NA	NA	NA	NA	NA	NA	NA	NA
874	rs116309065	6	32400939	rs115306967	6	32396313	0.866803	6_2	6	31711572	32711433	444	20585	32396313	17.058	3.487e-05	6	1023	NA	NA	NA	NA	NA	NA	NA	NA	NA	NA	NA	NA	NA	NA	NA	NA	NA	NA	NA	NA	NA	NA	NA	NA	NA	NA	NA	NA	NA	NA	NA
875	rs116815305	6	32400939	rs115306967	6	32396475	0.866803	6_2	6	31711572	32711433	444	20585	32396475	17.058	3.47e-05	6	1023	NA	NA	NA	NA	NA	NA	NA	NA	NA	NA	NA	NA	NA	NA	NA	NA	NA	NA	NA	NA	NA	NA	NA	NA	NA	NA	NA	NA	NA	NA	NA
876	rs115614773	6	32400939	rs115306967	6	32396506	0.873192	6_2	6	31711572	32711433	444	20585	32396506	17.2282	3.407e-05	6	1023	NA	NA	NA	NA	NA	NA	NA	NA	NA	NA	NA	NA	NA	NA	NA	NA	NA	NA	NA	NA	NA	NA	NA	NA	NA	NA	NA	NA	NA	NA	NA
877	rs115191715	6	32400939	rs115306967	6	32396615	0.873192	6_2	6	31711572	32711433	444	20585	32396615	17.2282	3.431e-05	6	1023	NA	NA	NA	NA	NA	NA	NA	NA	NA	NA	NA	NA	NA	NA	NA	NA	NA	NA	NA	NA	NA	NA	NA	NA	NA	NA	NA	NA	NA	NA	NA
878	rs115946072	6	32400939	rs115306967	6	32397049	0.873192	6_2	6	31711572	32711433	444	20585	32397049	17.2282	3.373e-05	6	1023	NA	NA	NA	NA	NA	NA	NA	NA	NA	NA	NA	NA	NA	NA	NA	NA	NA	NA	NA	NA	NA	NA	NA	NA	NA	NA	NA	NA	NA	NA	NA
879	rs115265921	6	32400939	rs115306967	6	32397712	0.84157	6_2	6	31711572	32711433	444	20585	32397712	18.1745	2.059e-05	6	1023	NA	NA	NA	NA	NA	NA	NA	NA	NA	NA	NA	NA	NA	NA	NA	NA	NA	NA	NA	NA	NA	NA	NA	NA	NA	NA	NA	NA	NA	NA	NA
880	rs114952662	6	32400939	rs115306967	6	32398648	0.873192	6_2	6	31711572	32711433	444	20585	32398648	17.2282	3.356e-05	6	1023	NA	NA	NA	NA	NA	NA	NA	NA	NA	NA	NA	NA	NA	NA	NA	NA	NA	NA	NA	NA	NA	NA	NA	NA	NA	NA	NA	NA	NA	NA	NA
881	rs114473420	6	32400939	rs115306967	6	32398872	0.863316	6_2	6	31711572	32711433	444	20585	32398872	16.4902	4.908e-05	6	1023	NA	NA	NA	NA	NA	NA	NA	NA	NA	NA	NA	NA	NA	NA	NA	NA	NA	NA	NA	NA	NA	NA	NA	NA	NA	NA	NA	NA	NA	NA	NA
882	rs115673568	6	32400939	rs115306967	6	32398975	0.873192	6_2	6	31711572	32711433	444	20585	32398975	17.2282	3.352e-05	6	1023	NA	NA	NA	NA	NA	NA	NA	NA	NA	NA	NA	NA	NA	NA	NA	NA	NA	NA	NA	NA	NA	NA	NA	NA	NA	NA	NA	NA	NA	NA	NA
883	rs116195008	6	32400939	rs115306967	6	32399022	0.873192	6_2	6	31711572	32711433	444	20585	32399022	17.2282	3.342e-05	6	1023	NA	NA	NA	NA	NA	NA	NA	NA	NA	NA	NA	NA	NA	NA	NA	NA	NA	NA	NA	NA	NA	NA	NA	NA	NA	NA	NA	NA	NA	NA	NA
884	rs114860194	6	32400939	rs115306967	6	32399158	0.786103	6_2	6	31711572	32711433	444	20585	32399158	16.0517	6.341e-05	6	1023	NA	NA	NA	NA	NA	NA	NA	NA	NA	NA	NA	NA	NA	NA	NA	NA	NA	NA	NA	NA	NA	NA	NA	NA	NA	NA	NA	NA	NA	NA	NA
885	rs115995134	6	32400939	rs115306967	6	32399261	0.873192	6_2	6	31711572	32711433	444	20585	32399261	17.2851	3.303e-05	6	1023	NA	NA	NA	NA	NA	NA	NA	NA	NA	NA	NA	NA	NA	NA	NA	NA	NA	NA	NA	NA	NA	NA	NA	NA	NA	NA	NA	NA	NA	NA	NA
886	rs115350716	6	32400939	rs115306967	6	32399785	0.873192	6_2	6	31711572	32711433	444	20585	32399785	16.8887	4.141e-05	6	1023	NA	NA	NA	NA	NA	NA	NA	NA	NA	NA	NA	NA	NA	NA	NA	NA	NA	NA	NA	NA	NA	NA	NA	NA	NA	NA	NA	NA	NA	NA	NA
887	rs115764855	6	32400939	rs115306967	6	32399842	0.861832	6_2	6	31711572	32711433	444	20585	32399842	16.6597	4.401e-05	6	1023	NA	NA	NA	NA	NA	NA	NA	NA	NA	NA	NA	NA	NA	NA	NA	NA	NA	NA	NA	NA	NA	NA	NA	NA	NA	NA	NA	NA	NA	NA	NA
888	rs114010757	6	32400939	rs115306967	6	32400520	0.873192	6_2	6	31711572	32711433	444	20585	32400520	17.2282	3.388e-05	6	1023	NA	NA	NA	NA	NA	NA	NA	NA	NA	NA	NA	NA	NA	NA	NA	NA	NA	NA	NA	NA	NA	NA	NA	NA	NA	NA	NA	NA	NA	NA	NA
889	rs115306967	6	32400939	rs115306967	6	32400939	1	6_2	6	31711572	32711433	444	20585	32400939	24.723	6.426e-07	6	1023	NA	NA	NA	NA	NA	NA	NA	NA	NA	NA	NA	NA	NA	NA	NA	NA	NA	NA	NA	NA	NA	NA	NA	NA	NA	NA	NA	NA	NA	NA	NA
890	rs115499148	6	32400939	rs115306967	6	32401534	0.873192	6_2	6	31711572	32711433	444	20585	32401534	17.2851	3.284e-05	6	1023	NA	NA	NA	NA	NA	NA	NA	NA	NA	NA	NA	NA	NA	NA	NA	NA	NA	NA	NA	NA	NA	NA	NA	NA	NA	NA	NA	NA	NA	NA	NA
892	rs114401079	6	32400939	rs115306967	6	32403655	0.873192	6_2	6	31711572	32711433	444	20585	32403655	17.2851	3.326e-05	6	1023	NA	NA	NA	NA	NA	NA	NA	NA	NA	NA	NA	NA	NA	NA	NA	NA	NA	NA	NA	NA	NA	NA	NA	NA	NA	NA	NA	NA	NA	NA	NA
893	rs114138821	6	32400939	rs115306967	6	32403934	0.873192	6_2	6	31711572	32711433	444	20585	32403934	17.2851	3.325e-05	6	1023	NA	NA	NA	NA	NA	NA	NA	NA	NA	NA	NA	NA	NA	NA	NA	NA	NA	NA	NA	NA	NA	NA	NA	NA	NA	NA	NA	NA	NA	NA	NA
894	rs116690491	6	32400939	rs115306967	6	32404043	0.868231	6_2	6	31711572	32711433	444	20585	32404043	17.2851	3.322e-05	6	1023	NA	NA	NA	NA	NA	NA	NA	NA	NA	NA	NA	NA	NA	NA	NA	NA	NA	NA	NA	NA	NA	NA	NA	NA	NA	NA	NA	NA	NA	NA	NA
895	rs114412519	6	32400939	rs115306967	6	32404135	0.868231	6_2	6	31711572	32711433	444	20585	32404135	17.2851	3.314e-05	6	1023	NA	NA	NA	NA	NA	NA	NA	NA	NA	NA	NA	NA	NA	NA	NA	NA	NA	NA	NA	NA	NA	NA	NA	NA	NA	NA	NA	NA	NA	NA	NA
896	rs115933107	6	32400939	rs115306967	6	32404213	0.868231	6_2	6	31711572	32711433	444	20585	32404213	17.2851	3.3e-05	6	1023	NA	NA	NA	NA	NA	NA	NA	NA	NA	NA	NA	NA	NA	NA	NA	NA	NA	NA	NA	NA	NA	NA	NA	NA	NA	NA	NA	NA	NA	NA	NA
897	rs114395978	6	32400939	rs115306967	6	32404878	0.873192	6_2	6	31711572	32711433	444	20585	32404878	17.3421	3.189e-05	6	1023	NA	NA	NA	NA	NA	NA	NA	NA	NA	NA	NA	NA	NA	NA	NA	NA	NA	NA	NA	NA	NA	NA	NA	NA	NA	NA	NA	NA	NA	NA	NA
898	rs115535932	6	32400939	rs115306967	6	32405062	0.873192	6_2	6	31711572	32711433	444	20585	32405062	17.3421	3.185e-05	6	1023	NA	NA	NA	NA	NA	NA	NA	NA	NA	NA	NA	NA	NA	NA	NA	NA	NA	NA	NA	NA	NA	NA	NA	NA	NA	NA	NA	NA	NA	NA	NA
899	rs115041320	6	32400939	rs115306967	6	32405076	0.873192	6_2	6	31711572	32711433	444	20585	32405076	17.3421	3.15e-05	6	1023	NA	NA	NA	NA	NA	NA	NA	NA	NA	NA	NA	NA	NA	NA	NA	NA	NA	NA	NA	NA	NA	NA	NA	NA	NA	NA	NA	NA	NA	NA	NA
900	rs112199628	6	32400939	rs115306967	6	32406100	0.800756	6_2	6	31711572	32711433	444	20585	32406100	16.2058	5.578e-05	6	1023	NA	NA	NA	NA	NA	NA	NA	NA	NA	NA	NA	NA	NA	NA	NA	NA	NA	NA	NA	NA	NA	NA	NA	NA	NA	NA	NA	NA	NA	NA	NA
901	rs115752302	6	32400939	rs115306967	6	32406412	0.873192	6_2	6	31711572	32711433	444	20585	32406412	17.3992	3.082e-05	6	1023	NA	NA	NA	NA	NA	NA	NA	NA	NA	NA	NA	NA	NA	NA	NA	NA	NA	NA	NA	NA	NA	NA	NA	NA	NA	NA	NA	NA	NA	NA	NA
902	rs115055349	6	32400939	rs115306967	6	32406887	0.873192	6_2	6	31711572	32711433	444	20585	32406887	17.4564	3.019e-05	6	1023	chr6	32406887	32406887	0	0	0	0	0	0	0	0	0	0	0	0	0	0	0	0	1	0	0	0	0	0	FALSE	NA	0	0	0	0
903	rs114369580	6	32400939	rs115306967	6	32407153	0.873192	6_2	6	31711572	32711433	444	20585	32407153	17.4564	2.962e-05	6	1023	chr6	32407153	32407153	0	0	0	0	0	0	0	0	0	0	0	0	0	0	0	0	1	0	0	0	0	0	FALSE	NA	0	0	0	0
904	rs115874709	6	32400939	rs115306967	6	32407302	0.866803	6_2	6	31711572	32711433	444	20585	32407302	20.3432	6.826e-06	6	1023	chr6	32407302	32407302	0	0	0	0	0	0	0	0	0	0	0	0	0	0	0	0	1	0	0	0	0	0	FALSE	NA	0	0	0	0
905	rs114809735	6	32400939	rs115306967	6	32407310	0.866803	6_2	6	31711572	32711433	444	20585	32407310	20.3432	6.815e-06	6	1023	chr6	32407310	32407310	0	0	0	0	0	0	0	0	0	0	0	0	0	0	0	0	1	0	0	0	0	0	FALSE	NA	0	0	0	0
906	rs114351193	6	32400939	rs115306967	6	32407404	0.866803	6_2	6	31711572	32711433	444	20585	32407404	20.3432	6.788e-06	6	1023	chr6	32407404	32407404	0	0	0	0	0	0	0	0	0	0	0	0	0	0	0	0	1	0	0	0	0	0	FALSE	NA	0	0	0	0
907	rs115480485	6	32400939	rs115306967	6	32407433	0.873192	6_2	6	31711572	32711433	444	20585	32407433	17.5137	2.91e-05	6	1023	chr6	32407433	32407433	0	0	0	0	0	0	0	0	0	0	0	0	0	0	0	0	1	0	0	0	0	0	FALSE	NA	0	0	0	0
908	rs116656355	6	32400939	rs115306967	6	32407440	0.873192	6_2	6	31711572	32711433	444	20585	32407440	17.5137	2.907e-05	6	1023	chr6	32407440	32407440	0	0	0	0	0	0	0	0	0	0	0	0	0	0	0	0	1	0	0	0	0	0	FALSE	NA	0	0	0	0
909	rs116801443	6	32400939	rs115306967	6	32407468	0.866803	6_2	6	31711572	32711433	444	20585	32407468	20.3432	6.761e-06	6	1023	chr6	32407468	32407468	0	0	0	0	0	0	0	0	0	0	0	0	0	0	0	0	1	0	0	0	0	0	FALSE	NA	0	0	0	0
910	rs114647167	6	32400939	rs115306967	6	32408012	0.845047	6_2	6	31711572	32711433	444	20585	32408012	21.2347	4.064e-06	6	1023	NA	NA	NA	NA	NA	NA	NA	NA	NA	NA	NA	NA	NA	NA	NA	NA	NA	NA	NA	NA	NA	NA	NA	NA	NA	NA	NA	NA	NA	NA	NA
911	rs115053476	6	32400939	rs115306967	6	32408597	0.860462	6_2	6	31711572	32711433	444	20585	32408597	16.8325	4.055e-05	6	1023	NA	NA	NA	NA	NA	NA	NA	NA	NA	NA	NA	NA	NA	NA	NA	NA	NA	NA	NA	NA	NA	NA	NA	NA	NA	NA	NA	NA	NA	NA	NA
912	rs114598145	6	32400939	rs115306967	6	32408735	0.817376	6_2	6	31711572	32711433	444	20585	32408735	23.8334	1.074e-06	6	1023	NA	NA	NA	NA	NA	NA	NA	NA	NA	NA	NA	NA	NA	NA	NA	NA	NA	NA	NA	NA	NA	NA	NA	NA	NA	NA	NA	NA	NA	NA	NA
913	rs142588662	6	32400939	rs115306967	6	32408907	0.814708	6_2	6	31711572	32711433	444	20585	32408907	19.4566	9.959e-06	6	1023	NA	NA	NA	NA	NA	NA	NA	NA	NA	NA	NA	NA	NA	NA	NA	NA	NA	NA	NA	NA	NA	NA	NA	NA	NA	NA	NA	NA	NA	NA	NA
914	rs114965450	6	32400939	rs115306967	6	32409484	0.873192	6_2	6	31711572	32711433	444	20585	32409484	16.8383	4.1e-05	6	1023	chr6	32409484	32409484	0	0	0	0	0	0	0	0	0	0	0	0	1	0	0	0	0	0	0	0	0	1	TRUE	0	0	0	0	0
915	rs12203518	6	41543793	rs6458228	6	41510291	0.802489	6_3	6	41036770	42036395	279	3860	41510291	23.1849	1.477e-06	6	55	NA	NA	NA	NA	NA	NA	NA	NA	NA	NA	NA	NA	NA	NA	NA	NA	NA	NA	NA	NA	NA	NA	NA	NA	NA	NA	NA	NA	NA	NA	NA
917	rs2395779	6	41543793	rs6458228	6	41511950	0.830576	6_3	6	41036770	42036395	279	3860	41511950	25.2102	5.115e-07	6	55	NA	NA	NA	NA	NA	NA	NA	NA	NA	NA	NA	NA	NA	NA	NA	NA	NA	NA	NA	NA	NA	NA	NA	NA	NA	NA	NA	NA	NA	NA	NA
918	rs1326322	6	41543793	rs6458228	6	41512462	0.807848	6_3	6	41036770	42036395	279	3860	41512462	25.9886	3.587e-07	6	55	NA	NA	NA	NA	NA	NA	NA	NA	NA	NA	NA	NA	NA	NA	NA	NA	NA	NA	NA	NA	NA	NA	NA	NA	NA	NA	NA	NA	NA	NA	NA
919	rs4714476	6	41543793	rs6458228	6	41513740	0.829452	6_3	6	41036770	42036395	279	3860	41513740	25	5.974e-07	6	55	chr6	41513740	41513740	1	0	1	0	1	0	1	0	0	0	0	0	0	0	0	0	1	0	0	0	0	4	TRUE	1	0	0	0	0
920	rs6935446	6	41543793	rs6458228	6	41514372	0.773343	6_3	6	41036770	42036395	279	3860	41514372	24.3874	8.64e-07	6	55	chr6	41514372	41514372	1	0	1	0	1	1	1	0	0	0	0	0	0	0	0	0	0	0	0	1	0	5	TRUE	0	0	0	0	0
921	rs6935737	6	41543793	rs6458228	6	41514411	0.822193	6_3	6	41036770	42036395	279	3860	41514411	24.8613	5.961e-07	6	55	chr6	41514411	41514411	1	0	1	0	1	0	1	0	0	0	0	0	0	0	0	0	0	0	1	1	0	4	TRUE	0	0	0	1	0
922	rs9381075	6	41543793	rs6458228	6	41515224	0.7261	6_3	6	41036770	42036395	279	3860	41515224	22.2887	2.486e-06	6	55	chr6	41515224	41515224	1	0	1	0	1	0	0	0	0	0	0	0	0	0	0	0	0	0	0	0	0	3	TRUE	0	0	0	0	0
923	rs3747744	6	41543793	rs6458228	6	41516351	0.829452	6_3	6	41036770	42036395	279	3860	41516351	26.06	3.575e-07	6	55	chr6	41516351	41516351	0	1	0	0	0	0	0	0	0	0	0	0	0	0	0	0	0	0	0	0	0	1	TRUE	0	0	0	0	0
924	rs9394807	6	41543793	rs6458228	6	41517484	0.822071	6_3	6	41036770	42036395	279	3860	41517484	26.4796	2.772e-07	6	55	NA	NA	NA	NA	NA	NA	NA	NA	NA	NA	NA	NA	NA	NA	NA	NA	NA	NA	NA	NA	NA	NA	NA	NA	NA	NA	NA	NA	NA	NA	NA
925	rs9381076	6	41543793	rs6458228	6	41517564	0.833038	6_3	6	41036770	42036395	279	3860	41517564	26.9102	2.113e-07	6	55	NA	NA	NA	NA	NA	NA	NA	NA	NA	NA	NA	NA	NA	NA	NA	NA	NA	NA	NA	NA	NA	NA	NA	NA	NA	NA	NA	NA	NA	NA	NA
926	rs4714479	6	41543793	rs6458228	6	41518807	0.833038	6_3	6	41036770	42036395	279	3860	41518807	26.9102	2.051e-07	6	55	NA	NA	NA	NA	NA	NA	NA	NA	NA	NA	NA	NA	NA	NA	NA	NA	NA	NA	NA	NA	NA	NA	NA	NA	NA	NA	NA	NA	NA	NA	NA
927	rs2148342	6	41543793	rs6458228	6	41519522	0.833038	6_3	6	41036770	42036395	279	3860	41519522	27.4169	1.509e-07	6	55	NA	NA	NA	NA	NA	NA	NA	NA	NA	NA	NA	NA	NA	NA	NA	NA	NA	NA	NA	NA	NA	NA	NA	NA	NA	NA	NA	NA	NA	NA	NA
928	rs2025645	6	41543793	rs6458228	6	41519654	0.833038	6_3	6	41036770	42036395	279	3860	41519654	27.6355	1.353e-07	6	55	NA	NA	NA	NA	NA	NA	NA	NA	NA	NA	NA	NA	NA	NA	NA	NA	NA	NA	NA	NA	NA	NA	NA	NA	NA	NA	NA	NA	NA	NA	NA
929	rs4714480	6	41543793	rs6458228	6	41520891	0.871663	6_3	6	41036770	42036395	279	3860	41520891	26.4693	2.433e-07	6	55	NA	NA	NA	NA	NA	NA	NA	NA	NA	NA	NA	NA	NA	NA	NA	NA	NA	NA	NA	NA	NA	NA	NA	NA	NA	NA	NA	NA	NA	NA	NA
930	rs4714481	6	41543793	rs6458228	6	41521110	0.871985	6_3	6	41036770	42036395	279	3860	41521110	26.4693	2.451e-07	6	55	NA	NA	NA	NA	NA	NA	NA	NA	NA	NA	NA	NA	NA	NA	NA	NA	NA	NA	NA	NA	NA	NA	NA	NA	NA	NA	NA	NA	NA	NA	NA
931	rs10947980	6	41543793	rs6458228	6	41525739	0.822228	6_3	6	41036770	42036395	279	3860	41525739	25.616	4.267e-07	6	55	NA	NA	NA	NA	NA	NA	NA	NA	NA	NA	NA	NA	NA	NA	NA	NA	NA	NA	NA	NA	NA	NA	NA	NA	NA	NA	NA	NA	NA	NA	NA
932	rs9381080	6	41543793	rs6458228	6	41527698	0.911661	6_3	6	41036770	42036395	279	3860	41527698	27.6544	1.562e-07	6	55	NA	NA	NA	NA	NA	NA	NA	NA	NA	NA	NA	NA	NA	NA	NA	NA	NA	NA	NA	NA	NA	NA	NA	NA	NA	NA	NA	NA	NA	NA	NA
933	rs4714482	6	41543793	rs6458228	6	41528199	0.88863	6_3	6	41036770	42036395	279	3860	41528199	28.0017	1.152e-07	6	55	NA	NA	NA	NA	NA	NA	NA	NA	NA	NA	NA	NA	NA	NA	NA	NA	NA	NA	NA	NA	NA	NA	NA	NA	NA	NA	NA	NA	NA	NA	NA
934	rs4714483	6	41543793	rs6458228	6	41528214	0.88863	6_3	6	41036770	42036395	279	3860	41528214	28.0017	1.151e-07	6	55	NA	NA	NA	NA	NA	NA	NA	NA	NA	NA	NA	NA	NA	NA	NA	NA	NA	NA	NA	NA	NA	NA	NA	NA	NA	NA	NA	NA	NA	NA	NA
936	rs9369290	6	41543793	rs6458228	6	41533046	0.88863	6_3	6	41036770	42036395	279	3860	41533046	28.2965	9.809e-08	6	55	chr6	41533046	41533046	0	0	0	0	0	0	0	0	0	0	0	0	0	0	0	0	1	0	0	0	0	0	FALSE	NA	0	0	0	0
937	rs2104506	6	41543793	rs6458228	6	41533579	0.88863	6_3	6	41036770	42036395	279	3860	41533579	28.4444	8.871e-08	6	55	chr6	41533579	41533579	0	0	0	0	0	0	0	0	0	0	0	0	0	0	0	0	0	1	0	0	0	0	FALSE	0	1	0	0	0
938	rs9296365	6	41543793	rs6458228	6	41535379	0.911661	6_3	6	41036770	42036395	279	3860	41535379	28.1716	1.203e-07	6	55	NA	NA	NA	NA	NA	NA	NA	NA	NA	NA	NA	NA	NA	NA	NA	NA	NA	NA	NA	NA	NA	NA	NA	NA	NA	NA	NA	NA	NA	NA	NA
939	rs1983891	6	41543793	rs6458228	6	41536427	0.911661	6_3	6	41036770	42036395	279	3860	41536427	28.1716	1.162e-07	6	55	chr6	41536427	41536427	1	1	0	0	0	0	0	0	0	0	0	0	1	0	0	0	0	0	0	0	0	3	TRUE	0	0	0	0	0
940	rs4714485	6	41543793	rs6458228	6	41536587	0.911661	6_3	6	41036770	42036395	279	3860	41536587	28.0974	1.215e-07	6	55	chr6	41536587	41536587	1	1	0	0	0	0	0	0	0	0	0	0	1	0	0	0	0	0	0	0	0	3	TRUE	0	0	0	0	0
941	rs913074	6	41543793	rs6458228	6	41538545	0.911661	6_3	6	41036770	42036395	279	3860	41538545	28.6451	9.442e-08	6	55	NA	NA	NA	NA	NA	NA	NA	NA	NA	NA	NA	NA	NA	NA	NA	NA	NA	NA	NA	NA	NA	NA	NA	NA	NA	NA	NA	NA	NA	NA	NA
942	rs9381082	6	41543793	rs6458228	6	41542214	0.905698	6_3	6	41036770	42036395	279	3860	41542214	28.4693	1.019e-07	6	55	NA	NA	NA	NA	NA	NA	NA	NA	NA	NA	NA	NA	NA	NA	NA	NA	NA	NA	NA	NA	NA	NA	NA	NA	NA	NA	NA	NA	NA	NA	NA
943	rs4714486	6	41543793	rs6458228	6	41542417	0.911661	6_3	6	41036770	42036395	279	3860	41542417	27.6544	1.566e-07	6	55	NA	NA	NA	NA	NA	NA	NA	NA	NA	NA	NA	NA	NA	NA	NA	NA	NA	NA	NA	NA	NA	NA	NA	NA	NA	NA	NA	NA	NA	NA	NA
944	rs6458228	6	41543793	rs6458228	6	41543793	1	6_3	6	41036770	42036395	279	3860	41543793	29.7996	4.681e-08	6	55	chr6	41543793	41543793	0	1	0	0	0	0	0	0	0	0	0	0	0	0	0	0	0	0	0	0	0	1	TRUE	0	0	0	0	0
945	rs1886816	6	41543793	rs6458228	6	41544494	0.911661	6_3	6	41036770	42036395	279	3860	41544494	27.2878	1.852e-07	6	55	chr6	41544494	41544494	0	1	0	1	0	0	0	0	0	0	0	0	0	0	0	0	0	0	0	0	0	2	TRUE	0	0	0	0	0
946	rs4714487	6	41543793	rs6458228	6	41547312	0.911661	6_3	6	41036770	42036395	279	3860	41547312	27.0691	2.125e-07	6	55	chr6	41547312	41547312	0	1	0	1	1	0	0	0	0	0	0	0	0	0	0	0	0	0	0	0	0	3	TRUE	0	0	0	0	0
947	rs7753653	6	41543793	rs6458228	6	41548430	0.911661	6_3	6	41036770	42036395	279	3860	41548430	26.6944	2.241e-07	6	55	NA	NA	NA	NA	NA	NA	NA	NA	NA	NA	NA	NA	NA	NA	NA	NA	NA	NA	NA	NA	NA	NA	NA	NA	NA	NA	NA	NA	NA	NA	NA
948	rs6917029	6	41543793	rs6458228	6	41548540	0.911661	6_3	6	41036770	42036395	279	3860	41548540	26.6227	2.275e-07	6	55	NA	NA	NA	NA	NA	NA	NA	NA	NA	NA	NA	NA	NA	NA	NA	NA	NA	NA	NA	NA	NA	NA	NA	NA	NA	NA	NA	NA	NA	NA	NA
949	rs6917270	6	41543793	rs6458228	6	41548755	0.911661	6_3	6	41036770	42036395	279	3860	41548755	26.6944	2.423e-07	6	55	NA	NA	NA	NA	NA	NA	NA	NA	NA	NA	NA	NA	NA	NA	NA	NA	NA	NA	NA	NA	NA	NA	NA	NA	NA	NA	NA	NA	NA	NA	NA
950	rs12195728	6	109279211	rs12209480	6	109278873	0.704526	6_4	6	108785991	109784474	202	3297	109278873	20.8576	4.826e-06	6	301	NA	NA	NA	NA	NA	NA	NA	NA	NA	NA	NA	NA	NA	NA	NA	NA	NA	NA	NA	NA	NA	NA	NA	NA	NA	NA	NA	NA	NA	NA	NA
951	rs12195848	6	109279211	rs12209480	6	109279105	0.704526	6_4	6	108785991	109784474	202	3297	109279105	20.7166	5.26e-06	6	301	NA	NA	NA	NA	NA	NA	NA	NA	NA	NA	NA	NA	NA	NA	NA	NA	NA	NA	NA	NA	NA	NA	NA	NA	NA	NA	NA	NA	NA	NA	NA
952	rs12209480	6	109279211	rs12209480	6	109279211	1	6_4	6	108785991	109784474	202	3297	109279211	24.1664	8.925e-07	6	301	NA	NA	NA	NA	NA	NA	NA	NA	NA	NA	NA	NA	NA	NA	NA	NA	NA	NA	NA	NA	NA	NA	NA	NA	NA	NA	NA	NA	NA	NA	NA
959	rs561114	6	117166035	rs200820108	6	117110948	0.760437	6_5	6	116827662	117827493	251	3814	117110948	27.1729	1.786e-07	6	108	NA	NA	NA	NA	NA	NA	NA	NA	NA	NA	NA	NA	NA	NA	NA	NA	NA	NA	NA	NA	NA	NA	NA	NA	NA	NA	NA	NA	NA	NA	NA
960	rs585957	6	117166035	rs200820108	6	117111708	0.835582	6_5	6	116827662	117827493	251	3814	117111708	34.6068	3.888e-09	6	108	NA	NA	NA	NA	NA	NA	NA	NA	NA	NA	NA	NA	NA	NA	NA	NA	NA	NA	NA	NA	NA	NA	NA	NA	NA	NA	NA	NA	NA	NA	NA
961	rs600928	6	117166035	rs200820108	6	117112730	0.860378	6_5	6	116827662	117827493	251	3814	117112730	36.4948	1.42e-09	6	108	NA	NA	NA	NA	NA	NA	NA	NA	NA	NA	NA	NA	NA	NA	NA	NA	NA	NA	NA	NA	NA	NA	NA	NA	NA	NA	NA	NA	NA	NA	NA
962	rs6901971	6	117166035	rs200820108	6	117114403	0.860378	6_5	6	116827662	117827493	251	3814	117114403	36.6605	1.323e-09	6	108	chr6	117114403	117114403	0	0	0	0	0	0	0	0	0	0	0	0	0	0	0	0	0	1	1	0	0	0	FALSE	0	1	0	0	0
963	rs1512655	6	117166035	rs200820108	6	117116427	0.860378	6_5	6	116827662	117827493	251	3814	117116427	36.6605	1.305e-09	6	108	NA	NA	NA	NA	NA	NA	NA	NA	NA	NA	NA	NA	NA	NA	NA	NA	NA	NA	NA	NA	NA	NA	NA	NA	NA	NA	NA	NA	NA	NA	NA
964	rs1512657	6	117166035	rs200820108	6	117117628	0.860378	6_5	6	116827662	117827493	251	3814	117117628	36.6605	1.283e-09	6	108	NA	NA	NA	NA	NA	NA	NA	NA	NA	NA	NA	NA	NA	NA	NA	NA	NA	NA	NA	NA	NA	NA	NA	NA	NA	NA	NA	NA	NA	NA	NA
966	rs1512658	6	117166035	rs200820108	6	117122495	0.860378	6_5	6	116827662	117827493	251	3814	117122495	36.247	1.582e-09	6	108	chr6	117122495	117122495	1	0	0	0	0	0	0	0	0	0	0	0	0	0	0	0	0	0	0	0	0	1	TRUE	0	0	0	0	0
967	rs2274911	6	117166035	rs200820108	6	117130704	0.860378	6_5	6	116827662	117827493	251	3814	117130704	36	1.741e-09	6	108	chr6	117130704	117130704	0	0	0	0	0	0	0	0	0	0	0	0	0	0	0	0	0	1	0	0	0	0	FALSE	0	1	0	0	0
968	rs9400959	6	117166035	rs200820108	6	117133634	0.860378	6_5	6	116827662	117827493	251	3814	117133634	36	1.79e-09	6	108	NA	NA	NA	NA	NA	NA	NA	NA	NA	NA	NA	NA	NA	NA	NA	NA	NA	NA	NA	NA	NA	NA	NA	NA	NA	NA	NA	NA	NA	NA	NA
969	rs2203192	6	117166035	rs200820108	6	117134124	0.847074	6_5	6	116827662	117827493	251	3814	117134124	36.4948	1.499e-09	6	108	NA	NA	NA	NA	NA	NA	NA	NA	NA	NA	NA	NA	NA	NA	NA	NA	NA	NA	NA	NA	NA	NA	NA	NA	NA	NA	NA	NA	NA	NA	NA
970	rs7756165	6	117166035	rs200820108	6	117144925	0.860378	6_5	6	116827662	117827493	251	3814	117144925	36.0822	1.723e-09	6	108	NA	NA	NA	NA	NA	NA	NA	NA	NA	NA	NA	NA	NA	NA	NA	NA	NA	NA	NA	NA	NA	NA	NA	NA	NA	NA	NA	NA	NA	NA	NA
972	rs339358	6	117166035	rs200820108	6	117160010	0.845771	6_5	6	116827662	117827493	251	3814	117160010	36.3295	1.593e-09	6	108	NA	NA	NA	NA	NA	NA	NA	NA	NA	NA	NA	NA	NA	NA	NA	NA	NA	NA	NA	NA	NA	NA	NA	NA	NA	NA	NA	NA	NA	NA	NA
973	rs339359	6	117166035	rs200820108	6	117160693	0.860378	6_5	6	116827662	117827493	251	3814	117160693	35.8358	1.96e-09	6	108	NA	NA	NA	NA	NA	NA	NA	NA	NA	NA	NA	NA	NA	NA	NA	NA	NA	NA	NA	NA	NA	NA	NA	NA	NA	NA	NA	NA	NA	NA	NA
976	rs200820108	6	117166035	rs200820108	6	117166035	1	6_5	6	116827662	117827493	251	3814	106064626	124.356	7.975e-29	4	13	NA	NA	NA	NA	NA	NA	NA	NA	NA	NA	NA	NA	NA	NA	NA	NA	NA	NA	NA	NA	NA	NA	NA	NA	NA	NA	NA	NA	NA	NA	NA
977	rs339365	6	117166035	rs200820108	6	117172218	0.860378	6_5	6	116827662	117827493	251	3814	117172218	36	1.819e-09	6	108	NA	NA	NA	NA	NA	NA	NA	NA	NA	NA	NA	NA	NA	NA	NA	NA	NA	NA	NA	NA	NA	NA	NA	NA	NA	NA	NA	NA	NA	NA	NA
978	rs143357	6	117166035	rs200820108	6	117173577	0.860378	6_5	6	116827662	117827493	251	3814	117173577	36.0822	1.802e-09	6	108	NA	NA	NA	NA	NA	NA	NA	NA	NA	NA	NA	NA	NA	NA	NA	NA	NA	NA	NA	NA	NA	NA	NA	NA	NA	NA	NA	NA	NA	NA	NA
979	rs339366	6	117166035	rs200820108	6	117174591	0.855059	6_5	6	116827662	117827493	251	3814	117174591	35.8358	2.05e-09	6	108	NA	NA	NA	NA	NA	NA	NA	NA	NA	NA	NA	NA	NA	NA	NA	NA	NA	NA	NA	NA	NA	NA	NA	NA	NA	NA	NA	NA	NA	NA	NA
980	rs9481676	6	117166035	rs200820108	6	117176258	0.837028	6_5	6	116827662	117827493	251	3814	117176258	35.1772	3.078e-09	6	108	NA	NA	NA	NA	NA	NA	NA	NA	NA	NA	NA	NA	NA	NA	NA	NA	NA	NA	NA	NA	NA	NA	NA	NA	NA	NA	NA	NA	NA	NA	NA
981	rs339305	6	117166035	rs200820108	6	117176757	0.860378	6_5	6	116827662	117827493	251	3814	117176757	36.0822	1.76e-09	6	108	NA	NA	NA	NA	NA	NA	NA	NA	NA	NA	NA	NA	NA	NA	NA	NA	NA	NA	NA	NA	NA	NA	NA	NA	NA	NA	NA	NA	NA	NA	NA
982	rs339306	6	117166035	rs200820108	6	117176974	0.837876	6_5	6	116827662	117827493	251	3814	117176974	36.5776	1.585e-09	6	108	NA	NA	NA	NA	NA	NA	NA	NA	NA	NA	NA	NA	NA	NA	NA	NA	NA	NA	NA	NA	NA	NA	NA	NA	NA	NA	NA	NA	NA	NA	NA
983	rs339309	6	117166035	rs200820108	6	117178329	0.860378	6_5	6	116827662	117827493	251	3814	117178329	36.1646	1.74e-09	6	108	NA	NA	NA	NA	NA	NA	NA	NA	NA	NA	NA	NA	NA	NA	NA	NA	NA	NA	NA	NA	NA	NA	NA	NA	NA	NA	NA	NA	NA	NA	NA
984	rs339310	6	117166035	rs200820108	6	117178383	0.860378	6_5	6	116827662	117827493	251	3814	117178383	36.1646	1.74e-09	6	108	NA	NA	NA	NA	NA	NA	NA	NA	NA	NA	NA	NA	NA	NA	NA	NA	NA	NA	NA	NA	NA	NA	NA	NA	NA	NA	NA	NA	NA	NA	NA
985	rs339311	6	117166035	rs200820108	6	117178401	0.860378	6_5	6	116827662	117827493	251	3814	117178401	36	1.823e-09	6	108	NA	NA	NA	NA	NA	NA	NA	NA	NA	NA	NA	NA	NA	NA	NA	NA	NA	NA	NA	NA	NA	NA	NA	NA	NA	NA	NA	NA	NA	NA	NA
986	rs339312	6	117166035	rs200820108	6	117178688	0.860378	6_5	6	116827662	117827493	251	3814	117178688	35.672	2.181e-09	6	108	NA	NA	NA	NA	NA	NA	NA	NA	NA	NA	NA	NA	NA	NA	NA	NA	NA	NA	NA	NA	NA	NA	NA	NA	NA	NA	NA	NA	NA	NA	NA
987	rs88520	6	117166035	rs200820108	6	117181666	0.860378	6_5	6	116827662	117827493	251	3814	117181666	35.672	2.153e-09	6	108	NA	NA	NA	NA	NA	NA	NA	NA	NA	NA	NA	NA	NA	NA	NA	NA	NA	NA	NA	NA	NA	NA	NA	NA	NA	NA	NA	NA	NA	NA	NA
988	rs339314	6	117166035	rs200820108	6	117182678	0.860378	6_5	6	116827662	117827493	251	3814	117182678	36.1646	1.707e-09	6	108	NA	NA	NA	NA	NA	NA	NA	NA	NA	NA	NA	NA	NA	NA	NA	NA	NA	NA	NA	NA	NA	NA	NA	NA	NA	NA	NA	NA	NA	NA	NA
989	rs339315	6	117166035	rs200820108	6	117183607	0.860378	6_5	6	116827662	117827493	251	3814	117183607	36.1646	1.702e-09	6	108	NA	NA	NA	NA	NA	NA	NA	NA	NA	NA	NA	NA	NA	NA	NA	NA	NA	NA	NA	NA	NA	NA	NA	NA	NA	NA	NA	NA	NA	NA	NA
990	rs339316	6	117166035	rs200820108	6	117187178	0.847079	6_5	6	116827662	117827493	251	3814	117187178	34.0804	4.873e-09	6	108	NA	NA	NA	NA	NA	NA	NA	NA	NA	NA	NA	NA	NA	NA	NA	NA	NA	NA	NA	NA	NA	NA	NA	NA	NA	NA	NA	NA	NA	NA	NA
991	rs339318	6	117166035	rs200820108	6	117187910	0.860378	6_5	6	116827662	117827493	251	3814	117187910	34.4553	4.417e-09	6	108	NA	NA	NA	NA	NA	NA	NA	NA	NA	NA	NA	NA	NA	NA	NA	NA	NA	NA	NA	NA	NA	NA	NA	NA	NA	NA	NA	NA	NA	NA	NA
992	rs339319	6	117166035	rs200820108	6	117188735	0.860378	6_5	6	116827662	117827493	251	3814	117188735	34.4553	4.403e-09	6	108	NA	NA	NA	NA	NA	NA	NA	NA	NA	NA	NA	NA	NA	NA	NA	NA	NA	NA	NA	NA	NA	NA	NA	NA	NA	NA	NA	NA	NA	NA	NA
993	rs339320	6	117166035	rs200820108	6	117191249	0.860378	6_5	6	116827662	117827493	251	3814	117191249	34.9394	3.538e-09	6	108	NA	NA	NA	NA	NA	NA	NA	NA	NA	NA	NA	NA	NA	NA	NA	NA	NA	NA	NA	NA	NA	NA	NA	NA	NA	NA	NA	NA	NA	NA	NA
994	rs339321	6	117166035	rs200820108	6	117192190	0.860378	6_5	6	116827662	117827493	251	3814	117192190	34.9394	3.514e-09	6	108	NA	NA	NA	NA	NA	NA	NA	NA	NA	NA	NA	NA	NA	NA	NA	NA	NA	NA	NA	NA	NA	NA	NA	NA	NA	NA	NA	NA	NA	NA	NA
995	rs339323	6	117166035	rs200820108	6	117193512	0.860378	6_5	6	116827662	117827493	251	3814	117193512	34.5357	4.312e-09	6	108	NA	NA	NA	NA	NA	NA	NA	NA	NA	NA	NA	NA	NA	NA	NA	NA	NA	NA	NA	NA	NA	NA	NA	NA	NA	NA	NA	NA	NA	NA	NA
996	rs339356	6	117166035	rs200820108	6	117197378	0.860378	6_5	6	116827662	117827493	251	3814	117197378	35.1016	3.313e-09	6	108	chr6	117197378	117197378	0	0	0	0	0	0	0	0	0	0	0	0	0	0	0	0	1	0	0	0	0	0	FALSE	NA	0	0	0	0
998	rs7740777	6	153432566	rs3968480	6	153413309	0.973595	6_6	6	152941182	153941032	287	4069	153413309	67.0662	2.922e-16	6	58	NA	NA	NA	NA	NA	NA	NA	NA	NA	NA	NA	NA	NA	NA	NA	NA	NA	NA	NA	NA	NA	NA	NA	NA	NA	NA	NA	NA	NA	NA	NA
999	rs9371280	6	153432566	rs3968480	6	153414273	0.973618	6_6	6	152941182	153941032	287	4069	153414273	67.0662	3.355e-16	6	58	NA	NA	NA	NA	NA	NA	NA	NA	NA	NA	NA	NA	NA	NA	NA	NA	NA	NA	NA	NA	NA	NA	NA	NA	NA	NA	NA	NA	NA	NA	NA
1000	rs9397586	6	153432566	rs3968480	6	153414287	0.984179	6_6	6	152941182	153941032	287	4069	153414287	66.5708	3.808e-16	6	58	NA	NA	NA	NA	NA	NA	NA	NA	NA	NA	NA	NA	NA	NA	NA	NA	NA	NA	NA	NA	NA	NA	NA	NA	NA	NA	NA	NA	NA	NA	NA
1001	rs6557261	6	153432566	rs3968480	6	153415368	0.984179	6_6	6	152941182	153941032	287	4069	153415368	66.6944	2.916e-16	6	58	NA	NA	NA	NA	NA	NA	NA	NA	NA	NA	NA	NA	NA	NA	NA	NA	NA	NA	NA	NA	NA	NA	NA	NA	NA	NA	NA	NA	NA	NA	NA
1002	rs9479505	6	153432566	rs3968480	6	153415651	0.984179	6_6	6	152941182	153941032	287	4069	153415651	66.6944	2.989e-16	6	58	NA	NA	NA	NA	NA	NA	NA	NA	NA	NA	NA	NA	NA	NA	NA	NA	NA	NA	NA	NA	NA	NA	NA	NA	NA	NA	NA	NA	NA	NA	NA
1003	rs7756810	6	153432566	rs3968480	6	153416133	0.984179	6_6	6	152941182	153941032	287	4069	153416133	66.6944	2.869e-16	6	58	NA	NA	NA	NA	NA	NA	NA	NA	NA	NA	NA	NA	NA	NA	NA	NA	NA	NA	NA	NA	NA	NA	NA	NA	NA	NA	NA	NA	NA	NA	NA
1004	rs9397587	6	153432566	rs3968480	6	153416912	0.978958	6_6	6	152941182	153941032	287	4069	153416912	67.0662	2.774e-16	6	58	NA	NA	NA	NA	NA	NA	NA	NA	NA	NA	NA	NA	NA	NA	NA	NA	NA	NA	NA	NA	NA	NA	NA	NA	NA	NA	NA	NA	NA	NA	NA
1005	rs11155895	6	153432566	rs3968480	6	153421545	0.978856	6_6	6	152941182	153941032	287	4069	153421545	66.5708	3.599e-16	6	58	NA	NA	NA	NA	NA	NA	NA	NA	NA	NA	NA	NA	NA	NA	NA	NA	NA	NA	NA	NA	NA	NA	NA	NA	NA	NA	NA	NA	NA	NA	NA
1006	rs7750498	6	153432566	rs3968480	6	153424055	0.978958	6_6	6	152941182	153941032	287	4069	153424055	67.3146	2.247e-16	6	58	NA	NA	NA	NA	NA	NA	NA	NA	NA	NA	NA	NA	NA	NA	NA	NA	NA	NA	NA	NA	NA	NA	NA	NA	NA	NA	NA	NA	NA	NA	NA
1007	rs1971152	6	153432566	rs3968480	6	153425244	0.984179	6_6	6	152941182	153941032	287	4069	153425244	68.5634	1.326e-16	6	58	NA	NA	NA	NA	NA	NA	NA	NA	NA	NA	NA	NA	NA	NA	NA	NA	NA	NA	NA	NA	NA	NA	NA	NA	NA	NA	NA	NA	NA	NA	NA
1008	rs3870364	6	153432566	rs3968480	6	153426679	0.994672	6_6	6	152941182	153941032	287	4069	153426679	68.8146	1.174e-16	6	58	NA	NA	NA	NA	NA	NA	NA	NA	NA	NA	NA	NA	NA	NA	NA	NA	NA	NA	NA	NA	NA	NA	NA	NA	NA	NA	NA	NA	NA	NA	NA
1009	rs3870365	6	153432566	rs3968480	6	153426932	0.989376	6_6	6	152941182	153941032	287	4069	153426932	67.4389	2.102e-16	6	58	NA	NA	NA	NA	NA	NA	NA	NA	NA	NA	NA	NA	NA	NA	NA	NA	NA	NA	NA	NA	NA	NA	NA	NA	NA	NA	NA	NA	NA	NA	NA
1011	rs9479510	6	153432566	rs3968480	6	153427517	1	6_6	6	152941182	153941032	287	4069	153427517	69.3182	8.499e-17	6	58	NA	NA	NA	NA	NA	NA	NA	NA	NA	NA	NA	NA	NA	NA	NA	NA	NA	NA	NA	NA	NA	NA	NA	NA	NA	NA	NA	NA	NA	NA	NA
1012	rs4083914	6	153432566	rs3968480	6	153427706	0.978958	6_6	6	152941182	153941032	287	4069	153427706	65.7082	4.253e-16	6	58	NA	NA	NA	NA	NA	NA	NA	NA	NA	NA	NA	NA	NA	NA	NA	NA	NA	NA	NA	NA	NA	NA	NA	NA	NA	NA	NA	NA	NA	NA	NA
1013	rs28642896	6	153432566	rs3968480	6	153428068	0.968606	6_6	6	152941182	153941032	287	4069	153428068	66.8182	2.569e-16	6	58	NA	NA	NA	NA	NA	NA	NA	NA	NA	NA	NA	NA	NA	NA	NA	NA	NA	NA	NA	NA	NA	NA	NA	NA	NA	NA	NA	NA	NA	NA	NA
1014	rs9383649	6	153432566	rs3968480	6	153428102	0.978958	6_6	6	152941182	153941032	287	4069	153428102	65.9541	3.866e-16	6	58	NA	NA	NA	NA	NA	NA	NA	NA	NA	NA	NA	NA	NA	NA	NA	NA	NA	NA	NA	NA	NA	NA	NA	NA	NA	NA	NA	NA	NA	NA	NA
1015	rs9383650	6	153432566	rs3968480	6	153428297	0.963081	6_6	6	152941182	153941032	287	4069	153428297	67.4389	2.758e-16	6	58	NA	NA	NA	NA	NA	NA	NA	NA	NA	NA	NA	NA	NA	NA	NA	NA	NA	NA	NA	NA	NA	NA	NA	NA	NA	NA	NA	NA	NA	NA	NA
1016	rs7742238	6	153432566	rs3968480	6	153428611	0.978958	6_6	6	152941182	153941032	287	4069	153428611	65.8311	4.082e-16	6	58	NA	NA	NA	NA	NA	NA	NA	NA	NA	NA	NA	NA	NA	NA	NA	NA	NA	NA	NA	NA	NA	NA	NA	NA	NA	NA	NA	NA	NA	NA	NA
1017	rs7747003	6	153432566	rs3968480	6	153428982	0.978958	6_6	6	152941182	153941032	287	4069	153428982	65.7082	4.143e-16	6	58	NA	NA	NA	NA	NA	NA	NA	NA	NA	NA	NA	NA	NA	NA	NA	NA	NA	NA	NA	NA	NA	NA	NA	NA	NA	NA	NA	NA	NA	NA	NA
1018	rs17083581	6	153432566	rs3968480	6	153429447	0.978958	6_6	6	152941182	153941032	287	4069	153429447	65.9541	3.815e-16	6	58	NA	NA	NA	NA	NA	NA	NA	NA	NA	NA	NA	NA	NA	NA	NA	NA	NA	NA	NA	NA	NA	NA	NA	NA	NA	NA	NA	NA	NA	NA	NA
1019	rs6931160	6	153432566	rs3968480	6	153430451	0.978958	6_6	6	152941182	153941032	287	4069	153430451	65.9541	3.781e-16	6	58	NA	NA	NA	NA	NA	NA	NA	NA	NA	NA	NA	NA	NA	NA	NA	NA	NA	NA	NA	NA	NA	NA	NA	NA	NA	NA	NA	NA	NA	NA	NA
1023	rs73016339	6	153432566	rs3968480	6	153430867	0.898156	6_6	6	152941182	153941032	287	4069	153430867	62.9219	1.924e-15	6	58	NA	NA	NA	NA	NA	NA	NA	NA	NA	NA	NA	NA	NA	NA	NA	NA	NA	NA	NA	NA	NA	NA	NA	NA	NA	NA	NA	NA	NA	NA	NA
1024	rs63739861	6	153432566	rs3968480	6	153430868	0.878079	6_6	6	152941182	153941032	287	4069	153430868	59.6583	1.251e-14	6	58	NA	NA	NA	NA	NA	NA	NA	NA	NA	NA	NA	NA	NA	NA	NA	NA	NA	NA	NA	NA	NA	NA	NA	NA	NA	NA	NA	NA	NA	NA	NA
1025	rs12055786	6	153432566	rs3968480	6	153431125	0.973493	6_6	6	152941182	153941032	287	4069	153431125	65.4628	5.229e-16	6	58	NA	NA	NA	NA	NA	NA	NA	NA	NA	NA	NA	NA	NA	NA	NA	NA	NA	NA	NA	NA	NA	NA	NA	NA	NA	NA	NA	NA	NA	NA	NA
1026	rs4267963	6	153432566	rs3968480	6	153432259	0.968339	6_6	6	152941182	153941032	287	4069	153432259	67.0662	2.501e-16	6	58	NA	NA	NA	NA	NA	NA	NA	NA	NA	NA	NA	NA	NA	NA	NA	NA	NA	NA	NA	NA	NA	NA	NA	NA	NA	NA	NA	NA	NA	NA	NA
1027	rs3968480	6	153432566	rs3968480	6	153432566	1	6_6	6	152941182	153941032	287	4069	153432566	70.5855	5.276e-17	6	58	NA	NA	NA	NA	NA	NA	NA	NA	NA	NA	NA	NA	NA	NA	NA	NA	NA	NA	NA	NA	NA	NA	NA	NA	NA	NA	NA	NA	NA	NA	NA
1028	rs4631302	6	153432566	rs3968480	6	153432697	0.952331	6_6	6	152941182	153941032	287	4069	153432697	63.1543	2.35e-15	6	58	NA	NA	NA	NA	NA	NA	NA	NA	NA	NA	NA	NA	NA	NA	NA	NA	NA	NA	NA	NA	NA	NA	NA	NA	NA	NA	NA	NA	NA	NA	NA
1029	rs7743683	6	153432566	rs3968480	6	153432985	0.978958	6_6	6	152941182	153941032	287	4069	153432985	65.7082	4.217e-16	6	58	NA	NA	NA	NA	NA	NA	NA	NA	NA	NA	NA	NA	NA	NA	NA	NA	NA	NA	NA	NA	NA	NA	NA	NA	NA	NA	NA	NA	NA	NA	NA
1030	rs7745216	6	153432566	rs3968480	6	153433208	0.922021	6_6	6	152941182	153941032	287	4069	153433208	62.6736	2.642e-15	6	58	NA	NA	NA	NA	NA	NA	NA	NA	NA	NA	NA	NA	NA	NA	NA	NA	NA	NA	NA	NA	NA	NA	NA	NA	NA	NA	NA	NA	NA	NA	NA
1031	rs6557265	6	153432566	rs3968480	6	153433402	0.978958	6_6	6	152941182	153941032	287	4069	153433402	65.8311	3.869e-16	6	58	NA	NA	NA	NA	NA	NA	NA	NA	NA	NA	NA	NA	NA	NA	NA	NA	NA	NA	NA	NA	NA	NA	NA	NA	NA	NA	NA	NA	NA	NA	NA
1032	rs6557266	6	153432566	rs3968480	6	153433534	0.978958	6_6	6	152941182	153941032	287	4069	153433534	65.7082	4.067e-16	6	58	NA	NA	NA	NA	NA	NA	NA	NA	NA	NA	NA	NA	NA	NA	NA	NA	NA	NA	NA	NA	NA	NA	NA	NA	NA	NA	NA	NA	NA	NA	NA
1033	rs6907823	6	153432566	rs3968480	6	153433542	0.978958	6_6	6	152941182	153941032	287	4069	153433542	65.8311	3.917e-16	6	58	NA	NA	NA	NA	NA	NA	NA	NA	NA	NA	NA	NA	NA	NA	NA	NA	NA	NA	NA	NA	NA	NA	NA	NA	NA	NA	NA	NA	NA	NA	NA
1034	rs6557267	6	153432566	rs3968480	6	153433701	0.978958	6_6	6	152941182	153941032	287	4069	153433701	63.8788	1.14e-15	6	58	NA	NA	NA	NA	NA	NA	NA	NA	NA	NA	NA	NA	NA	NA	NA	NA	NA	NA	NA	NA	NA	NA	NA	NA	NA	NA	NA	NA	NA	NA	NA
1035	rs6557268	6	153432566	rs3968480	6	153433726	0.92165	6_6	6	152941182	153941032	287	4069	153433726	61.9712	3.739e-15	6	58	NA	NA	NA	NA	NA	NA	NA	NA	NA	NA	NA	NA	NA	NA	NA	NA	NA	NA	NA	NA	NA	NA	NA	NA	NA	NA	NA	NA	NA	NA	NA
1036	rs6557269	6	153432566	rs3968480	6	153433763	0.907225	6_6	6	152941182	153941032	287	4069	153433763	61.9712	3.268e-15	6	58	NA	NA	NA	NA	NA	NA	NA	NA	NA	NA	NA	NA	NA	NA	NA	NA	NA	NA	NA	NA	NA	NA	NA	NA	NA	NA	NA	NA	NA	NA	NA
1037	rs6557270	6	153432566	rs3968480	6	153433764	0.907225	6_6	6	152941182	153941032	287	4069	153433764	61.7347	3.628e-15	6	58	NA	NA	NA	NA	NA	NA	NA	NA	NA	NA	NA	NA	NA	NA	NA	NA	NA	NA	NA	NA	NA	NA	NA	NA	NA	NA	NA	NA	NA	NA	NA
1038	rs4470859	6	153432566	rs3968480	6	153433932	0.978958	6_6	6	152941182	153941032	287	4069	153433932	64.8513	7.501e-16	6	58	NA	NA	NA	NA	NA	NA	NA	NA	NA	NA	NA	NA	NA	NA	NA	NA	NA	NA	NA	NA	NA	NA	NA	NA	NA	NA	NA	NA	NA	NA	NA
1039	rs4481443	6	153432566	rs3968480	6	153434070	0.973915	6_6	6	152941182	153941032	287	4069	153434070	64.4858	8.444e-16	6	58	NA	NA	NA	NA	NA	NA	NA	NA	NA	NA	NA	NA	NA	NA	NA	NA	NA	NA	NA	NA	NA	NA	NA	NA	NA	NA	NA	NA	NA	NA	NA
1040	rs4634469	6	153432566	rs3968480	6	153435639	0.978958	6_6	6	152941182	153941032	287	4069	153435639	64.7293	6.702e-16	6	58	NA	NA	NA	NA	NA	NA	NA	NA	NA	NA	NA	NA	NA	NA	NA	NA	NA	NA	NA	NA	NA	NA	NA	NA	NA	NA	NA	NA	NA	NA	NA
1041	rs6557272	6	153432566	rs3968480	6	153438114	0.978958	6_6	6	152941182	153941032	287	4069	153438114	64.8513	6.394e-16	6	58	NA	NA	NA	NA	NA	NA	NA	NA	NA	NA	NA	NA	NA	NA	NA	NA	NA	NA	NA	NA	NA	NA	NA	NA	NA	NA	NA	NA	NA	NA	NA
1042	rs3870366	6	153432566	rs3968480	6	153439767	0.978958	6_6	6	152941182	153941032	287	4069	153439767	65.0956	5.754e-16	6	58	NA	NA	NA	NA	NA	NA	NA	NA	NA	NA	NA	NA	NA	NA	NA	NA	NA	NA	NA	NA	NA	NA	NA	NA	NA	NA	NA	NA	NA	NA	NA
1043	rs6939447	6	153432566	rs3968480	6	153439999	0.978958	6_6	6	152941182	153941032	287	4069	153439999	65.0956	5.686e-16	6	58	chr6	153439999	153439999	0	0	0	0	0	1	0	0	0	0	0	0	0	0	0	0	0	0	0	0	0	1	TRUE	0	0	0	0	0
1044	rs6901126	6	153432566	rs3968480	6	153440062	0.978958	6_6	6	152941182	153941032	287	4069	153440062	65.0956	5.656e-16	6	58	NA	NA	NA	NA	NA	NA	NA	NA	NA	NA	NA	NA	NA	NA	NA	NA	NA	NA	NA	NA	NA	NA	NA	NA	NA	NA	NA	NA	NA	NA	NA
1045	rs6917538	6	153432566	rs3968480	6	153440197	0.978958	6_6	6	152941182	153941032	287	4069	153440197	65.0956	5.59e-16	6	58	NA	NA	NA	NA	NA	NA	NA	NA	NA	NA	NA	NA	NA	NA	NA	NA	NA	NA	NA	NA	NA	NA	NA	NA	NA	NA	NA	NA	NA	NA	NA
1046	rs9384082	6	153432566	rs3968480	6	153440515	0.978958	6_6	6	152941182	153941032	287	4069	153440515	65.0956	5.438e-16	6	58	chr6	153440515	153440515	0	0	0	0	0	1	0	0	0	0	0	0	0	0	0	0	0	0	0	0	0	1	TRUE	0	0	0	0	0
1047	rs7740380	6	153432566	rs3968480	6	153440711	0.973767	6_6	6	152941182	153941032	287	4069	153440711	65.0956	5.739e-16	6	58	NA	NA	NA	NA	NA	NA	NA	NA	NA	NA	NA	NA	NA	NA	NA	NA	NA	NA	NA	NA	NA	NA	NA	NA	NA	NA	NA	NA	NA	NA	NA
1048	rs7758002	6	153432566	rs3968480	6	153440770	0.953747	6_6	6	152941182	153941032	287	4069	153440770	62.9137	2.368e-15	6	58	NA	NA	NA	NA	NA	NA	NA	NA	NA	NA	NA	NA	NA	NA	NA	NA	NA	NA	NA	NA	NA	NA	NA	NA	NA	NA	NA	NA	NA	NA	NA
1049	rs1933488	6	153432566	rs3968480	6	153441079	0.978958	6_6	6	152941182	153941032	287	4069	153441079	65.0956	5.424e-16	6	58	NA	NA	NA	NA	NA	NA	NA	NA	NA	NA	NA	NA	NA	NA	NA	NA	NA	NA	NA	NA	NA	NA	NA	NA	NA	NA	NA	NA	NA	NA	NA
1050	rs1442744	6	153432566	rs3968480	6	153441733	0.978958	6_6	6	152941182	153941032	287	4069	153441733	65.7082	4.157e-16	6	58	NA	NA	NA	NA	NA	NA	NA	NA	NA	NA	NA	NA	NA	NA	NA	NA	NA	NA	NA	NA	NA	NA	NA	NA	NA	NA	NA	NA	NA	NA	NA
1051	rs6927516	6	153432566	rs3968480	6	153441831	0.978958	6_6	6	152941182	153941032	287	4069	153441831	65.8311	3.927e-16	6	58	NA	NA	NA	NA	NA	NA	NA	NA	NA	NA	NA	NA	NA	NA	NA	NA	NA	NA	NA	NA	NA	NA	NA	NA	NA	NA	NA	NA	NA	NA	NA
1053	rs9479517	6	153432566	rs3968480	6	153442789	0.978958	6_6	6	152941182	153941032	287	4069	153442789	67.0899	3.284e-16	6	58	NA	NA	NA	NA	NA	NA	NA	NA	NA	NA	NA	NA	NA	NA	NA	NA	NA	NA	NA	NA	NA	NA	NA	NA	NA	NA	NA	NA	NA	NA	NA
1054	rs13215402	6	153432566	rs3968480	6	153447550	0.978958	6_6	6	152941182	153941032	287	4069	153447550	65.9541	3.783e-16	6	58	chr6	153447550	153447550	1	0	0	0	0	0	0	0	0	0	0	0	1	0	0	0	0	0	0	0	0	2	TRUE	0	0	0	0	0
1055	rs6934121	6	153432566	rs3968480	6	153448252	0.978958	6_6	6	152941182	153941032	287	4069	153448252	64.9734	6.612e-16	6	58	chr6	153448252	153448252	1	1	0	0	0	0	0	0	0	0	0	0	0	0	0	0	0	0	0	0	0	2	TRUE	0	0	0	0	0
1056	rs2119992	6	153432566	rs3968480	6	153449670	0.978958	6_6	6	152941182	153941032	287	4069	153449670	64.8513	7.127e-16	6	58	NA	NA	NA	NA	NA	NA	NA	NA	NA	NA	NA	NA	NA	NA	NA	NA	NA	NA	NA	NA	NA	NA	NA	NA	NA	NA	NA	NA	NA	NA	NA
1057	rs4646284	6	160581543	rs4646284	6	160581543	1	6_7	6	160349018	161348708	741	3280	117166035	40.3505	1.975e-10	6	108	chr6	160581543	160581543	1	0	0	1	1	0	0	0	0	0	0	0	0	0	1	0	0	0	0	0	0	4	TRUE	0	0	0	0	0
1058	rs10455782	6	160882029	rs2063347	6	160839350	0.837106	6_7	6	160349018	161348708	741	3280	160800000	17.2728	3.23788e-05	6	29	chr6	160839350	160839350	0	1	0	1	0	0	0	0	0	0	0	0	1	0	0	0	0	0	0	0	0	3	TRUE	0	0	0	0	0
1059	rs7758229	6	160882029	rs2063347	6	160840252	0.851486	6_7	6	160349018	161348708	741	3280	160800000	16.9168	3.9054e-05	6	29	chr6	160840252	160840252	0	0	0	1	0	0	0	0	0	0	0	0	0	0	0	0	0	0	0	0	0	1	TRUE	0	0	0	0	0
1060	rs3123636	6	160882029	rs2063347	6	160842537	0.841663	6_7	6	160349018	161348708	741	3280	160800000	17.427	2.98561e-05	6	29	chr6	160842537	160842537	0	0	0	1	0	0	0	0	0	0	0	0	0	0	0	0	0	0	0	0	0	1	TRUE	0	0	0	0	0
1061	rs2661839	6	160882029	rs2063347	6	160849140	0.837106	6_7	6	160349018	161348708	741	3280	160800000	17.4059	3.01895e-05	6	29	chr6	160849140	160849140	0	1	0	0	0	0	0	0	0	0	0	0	0	0	0	0	0	0	0	0	0	1	TRUE	0	0	0	0	0
1062	rs3106164	6	160882029	rs2063347	6	160850273	0.92293	6_7	6	160349018	161348708	741	3280	160800000	20.2863	6.66759e-06	6	29	NA	NA	NA	NA	NA	NA	NA	NA	NA	NA	NA	NA	NA	NA	NA	NA	NA	NA	NA	NA	NA	NA	NA	NA	NA	NA	NA	NA	NA	NA	NA
1063	rs388170	6	160882029	rs2063347	6	160853286	0.912061	6_7	6	160349018	161348708	741	3280	160800000	19.9864	7.79964e-06	6	29	chr6	160853286	160853286	1	0	0	0	0	0	0	0	0	0	0	0	0	0	0	0	0	0	0	0	0	1	TRUE	0	0	0	0	0
1064	rs9365164	6	160882029	rs2063347	6	160856843	0.875579	6_7	6	160349018	161348708	741	3280	160800000	20.8976	4.84499e-06	6	29	NA	NA	NA	NA	NA	NA	NA	NA	NA	NA	NA	NA	NA	NA	NA	NA	NA	NA	NA	NA	NA	NA	NA	NA	NA	NA	NA	NA	NA	NA	NA
1065	rs2292334	6	160882029	rs2063347	6	160858188	0.97758	6_7	6	160349018	161348708	741	3280	160800000	23.7684	1.08653e-06	6	29	chr6	160858188	160858188	0	0	0	0	0	0	0	0	0	0	0	0	0	0	0	0	0	1	0	0	0	0	FALSE	0	1	0	0	0
1066	rs2048327	6	160882029	rs2063347	6	160863532	0.988733	6_7	6	160349018	161348708	741	3280	160800000	24.6532	6.86312e-07	6	29	NA	NA	NA	NA	NA	NA	NA	NA	NA	NA	NA	NA	NA	NA	NA	NA	NA	NA	NA	NA	NA	NA	NA	NA	NA	NA	NA	NA	NA	NA	NA
1067	rs7769879	6	160882029	rs2063347	6	160865645	0.949755	6_7	6	160349018	161348708	741	3280	160800000	24.1902	8.72759e-07	6	29	NA	NA	NA	NA	NA	NA	NA	NA	NA	NA	NA	NA	NA	NA	NA	NA	NA	NA	NA	NA	NA	NA	NA	NA	NA	NA	NA	NA	NA	NA	NA
1068	rs9355288	6	160882029	rs2063347	6	160867159	0.983175	6_7	6	160349018	161348708	741	3280	160800000	24.6063	7.03225e-07	6	29	NA	NA	NA	NA	NA	NA	NA	NA	NA	NA	NA	NA	NA	NA	NA	NA	NA	NA	NA	NA	NA	NA	NA	NA	NA	NA	NA	NA	NA	NA	NA
1069	rs3918285	6	160882029	rs2063347	6	160868654	0.977459	6_7	6	160349018	161348708	741	3280	160800000	24.7861	6.40592e-07	6	29	NA	NA	NA	NA	NA	NA	NA	NA	NA	NA	NA	NA	NA	NA	NA	NA	NA	NA	NA	NA	NA	NA	NA	NA	NA	NA	NA	NA	NA	NA	NA
1070	rs3918286	6	160882029	rs2063347	6	160868668	0.977459	6_7	6	160349018	161348708	741	3280	160800000	24.786	6.40613e-07	6	29	NA	NA	NA	NA	NA	NA	NA	NA	NA	NA	NA	NA	NA	NA	NA	NA	NA	NA	NA	NA	NA	NA	NA	NA	NA	NA	NA	NA	NA	NA	NA
1074	rs1810126	6	160882029	rs2063347	6	160872151	0.988733	6_7	6	160349018	161348708	741	3280	160800000	24.9299	5.94545e-07	6	29	chr6	160872151	160872151	0	0	0	0	0	0	0	0	0	0	0	0	0	0	0	0	0	0	1	0	1	0	FALSE	0	0	0	0	1
1075	rs3088442	6	160882029	rs2063347	6	160872652	0.988733	6_7	6	160349018	161348708	741	3280	160800000	24.5688	7.17033e-07	6	29	chr6	160872652	160872652	0	0	0	1	0	0	0	0	0	0	0	0	0	0	0	0	0	0	0	0	1	1	TRUE	0	0	0	0	0
1076	rs2063347	6	160882029	rs2063347	6	160882029	1	6_7	6	160349018	161348708	741	3280	160800000	25.4336	4.57872e-07	6	29	NA	NA	NA	NA	NA	NA	NA	NA	NA	NA	NA	NA	NA	NA	NA	NA	NA	NA	NA	NA	NA	NA	NA	NA	NA	NA	NA	NA	NA	NA	NA
1077	rs3106162	6	160882029	rs2063347	6	160883294	0.994365	6_7	6	160349018	161348708	741	3280	160800000	24.7918	6.387e-07	6	29	NA	NA	NA	NA	NA	NA	NA	NA	NA	NA	NA	NA	NA	NA	NA	NA	NA	NA	NA	NA	NA	NA	NA	NA	NA	NA	NA	NA	NA	NA	NA
1078	rs2063346	6	160882029	rs2063347	6	160884275	0.994365	6_7	6	160349018	161348708	741	3280	160800000	25.095	5.45736e-07	6	29	NA	NA	NA	NA	NA	NA	NA	NA	NA	NA	NA	NA	NA	NA	NA	NA	NA	NA	NA	NA	NA	NA	NA	NA	NA	NA	NA	NA	NA	NA	NA
1080	rs12155172	7	20996952	rs10713532	7	20994491	0.992421	7_1	7	20529474	21529302	350	3933	20994491	53.9697	1.865e-13	7	6	NA	NA	NA	NA	NA	NA	NA	NA	NA	NA	NA	NA	NA	NA	NA	NA	NA	NA	NA	NA	NA	NA	NA	NA	NA	NA	NA	NA	NA	NA	NA
1081	rs10713532	7	20996952	rs10713532	7	20996952	1	7_1	7	20529474	21529302	350	3933	160581543	208.419	3.245e-47	6	29	NA	NA	NA	NA	NA	NA	NA	NA	NA	NA	NA	NA	NA	NA	NA	NA	NA	NA	NA	NA	NA	NA	NA	NA	NA	NA	NA	NA	NA	NA	NA
1083	rs9655205	7	20996952	rs10713532	7	20999211	0.992421	7_1	7	20529474	21529302	350	3933	20999211	57.1852	4.515e-14	7	6	chr7	20999211	20999211	0	0	0	0	0	0	0	0	1	0	0	0	1	0	0	0	0	0	0	0	0	2	TRUE	0	0	0	0	0
1084	rs6966918	7	27591214	rs200362064	7	27559430	0.888636	7_2	7	27326739	28326596	678	3397	27559430	36.8421	1.216e-09	7	199	chr7	27559430	27559430	0	1	0	0	0	0	0	0	0	0	0	0	0	0	0	0	0	0	0	0	0	1	TRUE	0	0	0	0	0
1085	rs940525	7	27591214	rs200362064	7	27560822	0.918832	7_2	7	27326739	28326596	678	3397	27560822	37.5038	8.157e-10	7	199	NA	NA	NA	NA	NA	NA	NA	NA	NA	NA	NA	NA	NA	NA	NA	NA	NA	NA	NA	NA	NA	NA	NA	NA	NA	NA	NA	NA	NA	NA	NA
1086	rs940526	7	27591214	rs200362064	7	27560990	0.909309	7_2	7	27326739	28326596	678	3397	27560990	36.6541	1.397e-09	7	199	NA	NA	NA	NA	NA	NA	NA	NA	NA	NA	NA	NA	NA	NA	NA	NA	NA	NA	NA	NA	NA	NA	NA	NA	NA	NA	NA	NA	NA	NA	NA
1087	rs7779240	7	27591214	rs200362064	7	27562660	0.904762	7_2	7	27326739	28326596	678	3397	27562660	36.8421	1.211e-09	7	199	NA	NA	NA	NA	NA	NA	NA	NA	NA	NA	NA	NA	NA	NA	NA	NA	NA	NA	NA	NA	NA	NA	NA	NA	NA	NA	NA	NA	NA	NA	NA
1090	rs12700813	7	27591214	rs200362064	7	27566053	0.910471	7_2	7	27326739	28326596	678	3397	27566053	37.4089	8.995e-10	7	199	chr7	27566053	27566053	0	0	0	1	1	0	0	1	0	0	0	0	1	0	0	0	0	0	0	0	0	4	TRUE	0	0	0	0	0
1091	rs12700815	7	27591214	rs200362064	7	27572184	0.915001	7_2	7	27326739	28326596	678	3397	27572184	39.3294	3.264e-10	7	199	chr7	27572184	27572184	0	0	0	0	0	0	0	0	0	0	0	0	1	0	0	0	0	0	0	0	0	1	TRUE	0	0	0	0	0
1092	rs6964190	7	27591214	rs200362064	7	27576731	0.924478	7_2	7	27326739	28326596	678	3397	27576731	38.4592	5.122e-10	7	199	NA	NA	NA	NA	NA	NA	NA	NA	NA	NA	NA	NA	NA	NA	NA	NA	NA	NA	NA	NA	NA	NA	NA	NA	NA	NA	NA	NA	NA	NA	NA
1093	rs11526176	7	27591214	rs200362064	7	27579773	0.924478	7_2	7	27326739	28326596	678	3397	27579773	37.8845	6.742e-10	7	199	chr7	27579773	27579773	0	0	0	0	0	0	0	0	0	0	0	0	0	0	0	0	0	0	0	0	1	0	FALSE	NA	0	0	0	0
1094	rs1851911	7	27591214	rs200362064	7	27584872	0.901212	7_2	7	27326739	28326596	678	3397	27584872	33.64	6.086e-09	7	199	NA	NA	NA	NA	NA	NA	NA	NA	NA	NA	NA	NA	NA	NA	NA	NA	NA	NA	NA	NA	NA	NA	NA	NA	NA	NA	NA	NA	NA	NA	NA
1095	rs1851912	7	27591214	rs200362064	7	27585015	0.891504	7_2	7	27326739	28326596	678	3397	27585015	38.9184	4.074e-10	7	199	NA	NA	NA	NA	NA	NA	NA	NA	NA	NA	NA	NA	NA	NA	NA	NA	NA	NA	NA	NA	NA	NA	NA	NA	NA	NA	NA	NA	NA	NA	NA
1096	rs6462032	7	27591214	rs200362064	7	27589674	0.901604	7_2	7	27326739	28326596	678	3397	27589674	38.4592	5.514e-10	7	199	chr7	27589674	27589674	0	0	0	1	0	0	0	0	0	0	0	0	0	0	0	0	0	0	0	0	0	1	TRUE	0	0	0	0	0
1097	rs200362064	7	27591214	rs200362064	7	27591214	1	7_2	7	27326739	28326596	678	3397	20996952	57.2841	4.136e-14	7	6	NA	NA	NA	NA	NA	NA	NA	NA	NA	NA	NA	NA	NA	NA	NA	NA	NA	NA	NA	NA	NA	NA	NA	NA	NA	NA	NA	NA	NA	NA	NA
1099	rs12540276	7	27591214	rs200362064	7	27591532	0.910471	7_2	7	27326739	28326596	678	3397	27591532	37.3141	9.169e-10	7	199	NA	NA	NA	NA	NA	NA	NA	NA	NA	NA	NA	NA	NA	NA	NA	NA	NA	NA	NA	NA	NA	NA	NA	NA	NA	NA	NA	NA	NA	NA	NA
1100	rs7778320	7	27591214	rs200362064	7	27653913	0.868885	7_2	7	27326739	28326596	678	3397	27653913	35.6289	2.34e-09	7	199	NA	NA	NA	NA	NA	NA	NA	NA	NA	NA	NA	NA	NA	NA	NA	NA	NA	NA	NA	NA	NA	NA	NA	NA	NA	NA	NA	NA	NA	NA	NA
1101	rs10951176	7	27591214	rs200362064	7	27674274	0.885772	7_2	7	27326739	28326596	678	3397	27674274	37.4089	9.387e-10	7	199	chr7	27674274	27674274	0	1	0	0	0	0	0	0	0	0	0	0	0	0	0	0	0	0	0	0	0	1	TRUE	0	0	0	0	0
1102	rs12666442	7	27976563	rs10486567	7	27937203	0.702694	7_2	7	27326739	28326596	678	3397	27937203	52.4249	4.747e-13	7	199	chr7	27937203	27937203	1	1	0	0	0	0	0	0	0	0	0	0	0	0	0	0	0	0	0	0	0	2	TRUE	0	0	0	0	0
1103	rs12666447	7	27976563	rs10486567	7	27937267	0.702694	7_2	7	27326739	28326596	678	3397	27937267	53.0685	3.431e-13	7	199	chr7	27937267	27937267	1	1	0	0	0	0	0	0	0	0	0	0	0	0	0	0	0	0	0	0	0	2	TRUE	0	0	0	0	0
1104	rs62451116	7	27976563	rs10486567	7	27938980	0.702694	7_2	7	27326739	28326596	678	3397	27938980	52.7002	3.839e-13	7	199	NA	NA	NA	NA	NA	NA	NA	NA	NA	NA	NA	NA	NA	NA	NA	NA	NA	NA	NA	NA	NA	NA	NA	NA	NA	NA	NA	NA	NA	NA	NA
1105	rs72598551	7	27976563	rs10486567	7	27939885	0.702694	7_2	7	27326739	28326596	678	3397	27939885	52.5166	4.619e-13	7	199	NA	NA	NA	NA	NA	NA	NA	NA	NA	NA	NA	NA	NA	NA	NA	NA	NA	NA	NA	NA	NA	NA	NA	NA	NA	NA	NA	NA	NA	NA	NA
1106	rs72598552	7	27976563	rs10486567	7	27939961	0.702694	7_2	7	27326739	28326596	678	3397	27939961	52.7002	4.278e-13	7	199	NA	NA	NA	NA	NA	NA	NA	NA	NA	NA	NA	NA	NA	NA	NA	NA	NA	NA	NA	NA	NA	NA	NA	NA	NA	NA	NA	NA	NA	NA	NA
1108	rs62451117	7	27976563	rs10486567	7	27942357	0.702694	7_2	7	27326739	28326596	678	3397	27942357	52.4249	4.48e-13	7	199	NA	NA	NA	NA	NA	NA	NA	NA	NA	NA	NA	NA	NA	NA	NA	NA	NA	NA	NA	NA	NA	NA	NA	NA	NA	NA	NA	NA	NA	NA	NA
1109	rs9791862	7	27976563	rs10486567	7	27950760	0.721241	7_2	7	27326739	28326596	678	3397	27950760	52.1503	4.437e-13	7	199	NA	NA	NA	NA	NA	NA	NA	NA	NA	NA	NA	NA	NA	NA	NA	NA	NA	NA	NA	NA	NA	NA	NA	NA	NA	NA	NA	NA	NA	NA	NA
1111	rs2040668	7	27976563	rs10486567	7	27958773	0.79032	7_2	7	27326739	28326596	678	3397	27958773	60.0866	8.545e-15	7	199	chr7	27958773	27958773	0	0	0	0	1	0	0	0	0	0	0	0	0	0	0	0	0	0	0	0	0	1	TRUE	0	0	0	0	0
1112	rs150160645	7	27976563	rs10486567	7	27962103	0.825484	7_2	7	27326739	28326596	678	3397	27962103	58.9672	1.546e-14	7	199	NA	NA	NA	NA	NA	NA	NA	NA	NA	NA	NA	NA	NA	NA	NA	NA	NA	NA	NA	NA	NA	NA	NA	NA	NA	NA	NA	NA	NA	NA	NA
1113	rs147005649	7	27976563	rs10486567	7	27971253	0.916402	7_2	7	27326739	28326596	678	3397	27971253	76.8396	2.082e-18	7	199	NA	NA	NA	NA	NA	NA	NA	NA	NA	NA	NA	NA	NA	NA	NA	NA	NA	NA	NA	NA	NA	NA	NA	NA	NA	NA	NA	NA	NA	NA	NA
1114	rs17156041	7	27976563	rs10486567	7	27975745	0.916402	7_2	7	27326739	28326596	678	3397	27975745	77.3954	1.571e-18	7	199	chr7	27975745	27975745	0	1	0	1	1	0	0	0	1	0	0	0	1	0	0	0	0	0	0	0	0	5	TRUE	0	0	0	0	0
1115	rs67152137	7	27976563	rs10486567	7	27975919	1	7_2	7	27326739	28326596	678	3397	27975919	90.8679	1.508e-21	7	199	chr7	27975919	27975919	0	1	0	1	1	0	0	0	1	0	0	0	1	0	0	0	0	0	0	0	0	5	TRUE	0	0	0	0	0
1116	rs10486567	7	27976563	rs10486567	7	27976563	1	7_2	7	27326739	28326596	678	3397	27976563	92.2348	7.256e-22	7	199	chr7	27976563	27976563	1	0	0	1	1	0	0	0	1	0	1	0	1	1	0	0	0	0	0	0	0	7	TRUE	0	0	0	0	0
1117	rs7808935	7	27976563	rs10486567	7	27977363	1	7_2	7	27326739	28326596	678	3397	27977363	90.6205	1.556e-21	7	199	chr7	27977363	27977363	0	1	0	1	1	0	0	0	0	0	0	0	1	0	0	0	0	0	0	0	0	4	TRUE	0	0	0	0	0
1118	rs11982766	7	27976563	rs10486567	7	27983781	0.902801	7_2	7	27326739	28326596	678	3397	27983781	75.5139	3.793e-18	7	199	NA	NA	NA	NA	NA	NA	NA	NA	NA	NA	NA	NA	NA	NA	NA	NA	NA	NA	NA	NA	NA	NA	NA	NA	NA	NA	NA	NA	NA	NA	NA
1119	rs67746093	7	27976563	rs10486567	7	27985524	0.896265	7_2	7	27326739	28326596	678	3397	27985524	75.6239	3.527e-18	7	199	NA	NA	NA	NA	NA	NA	NA	NA	NA	NA	NA	NA	NA	NA	NA	NA	NA	NA	NA	NA	NA	NA	NA	NA	NA	NA	NA	NA	NA	NA	NA
1120	rs11971132	7	27976563	rs10486567	7	27985867	0.902801	7_2	7	27326739	28326596	678	3397	27985867	76.2859	2.41e-18	7	199	NA	NA	NA	NA	NA	NA	NA	NA	NA	NA	NA	NA	NA	NA	NA	NA	NA	NA	NA	NA	NA	NA	NA	NA	NA	NA	NA	NA	NA	NA	NA
1121	rs757136	7	27976563	rs10486567	7	27988939	0.902801	7_2	7	27326739	28326596	678	3397	27988939	74.4179	6.508e-18	7	199	NA	NA	NA	NA	NA	NA	NA	NA	NA	NA	NA	NA	NA	NA	NA	NA	NA	NA	NA	NA	NA	NA	NA	NA	NA	NA	NA	NA	NA	NA	NA
1122	rs757137	7	27976563	rs10486567	7	27989343	0.80827	7_2	7	27326739	28326596	678	3397	27989343	68.8787	1.017e-16	7	199	NA	NA	NA	NA	NA	NA	NA	NA	NA	NA	NA	NA	NA	NA	NA	NA	NA	NA	NA	NA	NA	NA	NA	NA	NA	NA	NA	NA	NA	NA	NA
1123	rs757138	7	27976563	rs10486567	7	27989403	0.80827	7_2	7	27326739	28326596	678	3397	27989403	67.7542	1.759e-16	7	199	NA	NA	NA	NA	NA	NA	NA	NA	NA	NA	NA	NA	NA	NA	NA	NA	NA	NA	NA	NA	NA	NA	NA	NA	NA	NA	NA	NA	NA	NA	NA
1124	rs739704	7	27976563	rs10486567	7	27989768	0.723916	7_2	7	27326739	28326596	678	3397	27989768	58.88	1.977e-14	7	199	NA	NA	NA	NA	NA	NA	NA	NA	NA	NA	NA	NA	NA	NA	NA	NA	NA	NA	NA	NA	NA	NA	NA	NA	NA	NA	NA	NA	NA	NA	NA
1125	rs10807843	7	27976563	rs10486567	7	27992390	0.902801	7_2	7	27326739	28326596	678	3397	27992390	75.5139	3.585e-18	7	199	NA	NA	NA	NA	NA	NA	NA	NA	NA	NA	NA	NA	NA	NA	NA	NA	NA	NA	NA	NA	NA	NA	NA	NA	NA	NA	NA	NA	NA	NA	NA
1126	rs10953238	7	97807882	rs6965016	7	97676259	0.858674	7_3	7	97316451	98316171	494	3856	97676259	76.7322	1.74e-18	7	55	NA	NA	NA	NA	NA	NA	NA	NA	NA	NA	NA	NA	NA	NA	NA	NA	NA	NA	NA	NA	NA	NA	NA	NA	NA	NA	NA	NA	NA	NA	NA
1127	rs34249863	7	97807882	rs6965016	7	97682908	0.858674	7_3	7	97316451	98316171	494	3856	97682908	76.5964	1.847e-18	7	55	NA	NA	NA	NA	NA	NA	NA	NA	NA	NA	NA	NA	NA	NA	NA	NA	NA	NA	NA	NA	NA	NA	NA	NA	NA	NA	NA	NA	NA	NA	NA
1128	rs989481	7	97807882	rs6965016	7	97684131	0.858674	7_3	7	97316451	98316171	494	3856	97684131	77.2764	1.375e-18	7	55	chr7	97684131	97684131	0	0	0	0	0	1	1	0	0	0	0	0	0	0	0	0	0	0	0	0	0	2	TRUE	0	0	0	0	0
1130	rs4727386	7	97807882	rs6965016	7	97688440	0.717621	7_3	7	97316451	98316171	494	3856	97688440	73.0019	1.037e-17	7	55	NA	NA	NA	NA	NA	NA	NA	NA	NA	NA	NA	NA	NA	NA	NA	NA	NA	NA	NA	NA	NA	NA	NA	NA	NA	NA	NA	NA	NA	NA	NA
1131	rs2394817	7	97807882	rs6965016	7	97690438	0.91263	7_3	7	97316451	98316171	494	3856	97690438	82.1201	1.296e-19	7	55	NA	NA	NA	NA	NA	NA	NA	NA	NA	NA	NA	NA	NA	NA	NA	NA	NA	NA	NA	NA	NA	NA	NA	NA	NA	NA	NA	NA	NA	NA	NA
1132	rs13240869	7	97807882	rs6965016	7	97694493	0.902689	7_3	7	97316451	98316171	494	3856	97694493	82.9653	9.407e-20	7	55	NA	NA	NA	NA	NA	NA	NA	NA	NA	NA	NA	NA	NA	NA	NA	NA	NA	NA	NA	NA	NA	NA	NA	NA	NA	NA	NA	NA	NA	NA	NA
1133	rs705308	7	97807882	rs6965016	7	97695363	0.958116	7_3	7	97316451	98316171	494	3856	97695363	83.3895	6.147e-20	7	55	NA	NA	NA	NA	NA	NA	NA	NA	NA	NA	NA	NA	NA	NA	NA	NA	NA	NA	NA	NA	NA	NA	NA	NA	NA	NA	NA	NA	NA	NA	NA
1134	rs35101190	7	97807882	rs6965016	7	97695888	0.91764	7_3	7	97316451	98316171	494	3856	97695888	83.2479	7.006e-20	7	55	NA	NA	NA	NA	NA	NA	NA	NA	NA	NA	NA	NA	NA	NA	NA	NA	NA	NA	NA	NA	NA	NA	NA	NA	NA	NA	NA	NA	NA	NA	NA
1135	rs12674083	7	97807882	rs6965016	7	97696334	0.923218	7_3	7	97316451	98316171	494	3856	97696334	83.2479	7.255e-20	7	55	NA	NA	NA	NA	NA	NA	NA	NA	NA	NA	NA	NA	NA	NA	NA	NA	NA	NA	NA	NA	NA	NA	NA	NA	NA	NA	NA	NA	NA	NA	NA
1136	rs34675530	7	97807882	rs6965016	7	97697513	0.902817	7_3	7	97316451	98316171	494	3856	97697513	83.2479	7.5e-20	7	55	NA	NA	NA	NA	NA	NA	NA	NA	NA	NA	NA	NA	NA	NA	NA	NA	NA	NA	NA	NA	NA	NA	NA	NA	NA	NA	NA	NA	NA	NA	NA
1137	rs34796934	7	97807882	rs6965016	7	97701575	0.928521	7_3	7	97316451	98316171	494	3856	97701575	83.5311	6.41e-20	7	55	NA	NA	NA	NA	NA	NA	NA	NA	NA	NA	NA	NA	NA	NA	NA	NA	NA	NA	NA	NA	NA	NA	NA	NA	NA	NA	NA	NA	NA	NA	NA
1138	rs6465647	7	97807882	rs6965016	7	97704822	0.922913	7_3	7	97316451	98316171	494	3856	97704822	83.5311	7.042e-20	7	55	NA	NA	NA	NA	NA	NA	NA	NA	NA	NA	NA	NA	NA	NA	NA	NA	NA	NA	NA	NA	NA	NA	NA	NA	NA	NA	NA	NA	NA	NA	NA
1139	rs12670686	7	97807882	rs6965016	7	97708397	0.91764	7_3	7	97316451	98316171	494	3856	97708397	82.1201	1.354e-19	7	55	NA	NA	NA	NA	NA	NA	NA	NA	NA	NA	NA	NA	NA	NA	NA	NA	NA	NA	NA	NA	NA	NA	NA	NA	NA	NA	NA	NA	NA	NA	NA
1140	rs1013887	7	97807882	rs6965016	7	97709345	0.823472	7_3	7	97316451	98316171	494	3856	97709345	74.623	4.318e-18	7	55	NA	NA	NA	NA	NA	NA	NA	NA	NA	NA	NA	NA	NA	NA	NA	NA	NA	NA	NA	NA	NA	NA	NA	NA	NA	NA	NA	NA	NA	NA	NA
1141	rs1013886	7	97807882	rs6965016	7	97709861	0.823472	7_3	7	97316451	98316171	494	3856	97709861	74.623	4.554e-18	7	55	NA	NA	NA	NA	NA	NA	NA	NA	NA	NA	NA	NA	NA	NA	NA	NA	NA	NA	NA	NA	NA	NA	NA	NA	NA	NA	NA	NA	NA	NA	NA
1142	rs6946915	7	97807882	rs6965016	7	97711340	0.926823	7_3	7	97316451	98316171	494	3856	97711340	84.9233	2.373e-20	7	55	NA	NA	NA	NA	NA	NA	NA	NA	NA	NA	NA	NA	NA	NA	NA	NA	NA	NA	NA	NA	NA	NA	NA	NA	NA	NA	NA	NA	NA	NA	NA
1143	rs6951277	7	97807882	rs6965016	7	97711783	0.819721	7_3	7	97316451	98316171	494	3856	97711783	78.1184	7.087e-19	7	55	NA	NA	NA	NA	NA	NA	NA	NA	NA	NA	NA	NA	NA	NA	NA	NA	NA	NA	NA	NA	NA	NA	NA	NA	NA	NA	NA	NA	NA	NA	NA
1145	rs7790120	7	97807882	rs6965016	7	97712831	0.828039	7_3	7	97316451	98316171	494	3856	97712831	75.5562	2.838e-18	7	55	NA	NA	NA	NA	NA	NA	NA	NA	NA	NA	NA	NA	NA	NA	NA	NA	NA	NA	NA	NA	NA	NA	NA	NA	NA	NA	NA	NA	NA	NA	NA
1146	rs7790736	7	97807882	rs6965016	7	97713039	0.823472	7_3	7	97316451	98316171	494	3856	97713039	76.3607	1.891e-18	7	55	NA	NA	NA	NA	NA	NA	NA	NA	NA	NA	NA	NA	NA	NA	NA	NA	NA	NA	NA	NA	NA	NA	NA	NA	NA	NA	NA	NA	NA	NA	NA
1147	rs7790479	7	97807882	rs6965016	7	97713101	0.823472	7_3	7	97316451	98316171	494	3856	97713101	76.0921	2.1e-18	7	55	NA	NA	NA	NA	NA	NA	NA	NA	NA	NA	NA	NA	NA	NA	NA	NA	NA	NA	NA	NA	NA	NA	NA	NA	NA	NA	NA	NA	NA	NA	NA
1148	rs12704963	7	97807882	rs6965016	7	97713514	0.823472	7_3	7	97316451	98316171	494	3856	97713514	77.5754	1.302e-18	7	55	NA	NA	NA	NA	NA	NA	NA	NA	NA	NA	NA	NA	NA	NA	NA	NA	NA	NA	NA	NA	NA	NA	NA	NA	NA	NA	NA	NA	NA	NA	NA
1149	rs6465648	7	97807882	rs6965016	7	97714458	0.747053	7_3	7	97316451	98316171	494	3856	97714458	84.3313	5.41e-20	7	55	NA	NA	NA	NA	NA	NA	NA	NA	NA	NA	NA	NA	NA	NA	NA	NA	NA	NA	NA	NA	NA	NA	NA	NA	NA	NA	NA	NA	NA	NA	NA
1150	rs6465649	7	97807882	rs6965016	7	97714474	0.769957	7_3	7	97316451	98316171	494	3856	97714474	81.8265	1.89e-19	7	55	NA	NA	NA	NA	NA	NA	NA	NA	NA	NA	NA	NA	NA	NA	NA	NA	NA	NA	NA	NA	NA	NA	NA	NA	NA	NA	NA	NA	NA	NA	NA
1151	rs6967926	7	97807882	rs6965016	7	97715088	0.937147	7_3	7	97316451	98316171	494	3856	97715088	84.3835	4.313e-20	7	55	chr7	97715088	97715088	1	1	0	1	1	1	0	0	0	0	0	0	0	0	0	0	0	0	0	0	0	5	TRUE	0	0	0	0	0
1152	rs10464490	7	97807882	rs6965016	7	97715319	0.859036	7_3	7	97316451	98316171	494	3856	97715319	78.7998	5.366e-19	7	55	chr7	97715319	97715319	0	1	0	1	1	0	0	0	0	0	0	0	0	0	0	0	0	0	0	0	0	3	TRUE	0	0	0	0	0
1153	rs940432	7	97807882	rs6965016	7	97716483	0.83027	7_3	7	97316451	98316171	494	3856	97716483	78.9364	5.144e-19	7	55	chr7	97716483	97716483	0	0	0	1	1	0	0	0	0	0	0	0	0	0	0	0	0	0	0	0	0	2	TRUE	0	0	0	0	0
1154	rs940431	7	97807882	rs6965016	7	97716495	0.83027	7_3	7	97316451	98316171	494	3856	97716495	78.6633	5.773e-19	7	55	chr7	97716495	97716495	0	0	0	1	1	0	0	0	0	0	0	0	0	0	0	0	0	0	0	0	0	2	TRUE	0	0	0	0	0
1155	rs940430	7	97807882	rs6965016	7	97716540	0.83027	7_3	7	97316451	98316171	494	3856	97716540	78.6633	5.737e-19	7	55	chr7	97716540	97716540	0	0	0	1	1	0	0	0	0	0	0	0	0	0	0	0	0	0	0	0	0	2	TRUE	0	0	0	0	0
1156	rs55784506	7	97807882	rs6965016	7	97718201	0.83027	7_3	7	97316451	98316171	494	3856	97718201	78.3906	6.975e-19	7	55	NA	NA	NA	NA	NA	NA	NA	NA	NA	NA	NA	NA	NA	NA	NA	NA	NA	NA	NA	NA	NA	NA	NA	NA	NA	NA	NA	NA	NA	NA	NA
1157	rs35641135	7	97807882	rs6965016	7	97718378	0.864516	7_3	7	97316451	98316171	494	3856	97718378	82.6701	7.502e-20	7	55	NA	NA	NA	NA	NA	NA	NA	NA	NA	NA	NA	NA	NA	NA	NA	NA	NA	NA	NA	NA	NA	NA	NA	NA	NA	NA	NA	NA	NA	NA	NA
1158	rs13221897	7	97807882	rs6965016	7	97719699	0.83027	7_3	7	97316451	98316171	494	3856	97719699	77.9825	8.138e-19	7	55	NA	NA	NA	NA	NA	NA	NA	NA	NA	NA	NA	NA	NA	NA	NA	NA	NA	NA	NA	NA	NA	NA	NA	NA	NA	NA	NA	NA	NA	NA	NA
1159	rs13221758	7	97807882	rs6965016	7	97719806	0.97363	7_3	7	97316451	98316171	494	3856	97719806	84.0989	4.627e-20	7	55	NA	NA	NA	NA	NA	NA	NA	NA	NA	NA	NA	NA	NA	NA	NA	NA	NA	NA	NA	NA	NA	NA	NA	NA	NA	NA	NA	NA	NA	NA	NA
1160	rs7808528	7	97807882	rs6965016	7	97721425	0.978974	7_3	7	97316451	98316171	494	3856	97721425	84.0989	4.981e-20	7	55	NA	NA	NA	NA	NA	NA	NA	NA	NA	NA	NA	NA	NA	NA	NA	NA	NA	NA	NA	NA	NA	NA	NA	NA	NA	NA	NA	NA	NA	NA	NA
1161	rs34307903	7	97807882	rs6965016	7	97728449	0.978974	7_3	7	97316451	98316171	494	3856	97728449	83.5311	6.746e-20	7	55	NA	NA	NA	NA	NA	NA	NA	NA	NA	NA	NA	NA	NA	NA	NA	NA	NA	NA	NA	NA	NA	NA	NA	NA	NA	NA	NA	NA	NA	NA	NA
1162	rs6969384	7	97807882	rs6965016	7	97732842	0.978974	7_3	7	97316451	98316171	494	3856	97732842	84.2411	4.601e-20	7	55	NA	NA	NA	NA	NA	NA	NA	NA	NA	NA	NA	NA	NA	NA	NA	NA	NA	NA	NA	NA	NA	NA	NA	NA	NA	NA	NA	NA	NA	NA	NA
1163	rs11768309	7	97807882	rs6965016	7	97773812	0.994714	7_3	7	97316451	98316171	494	3856	97773812	82.5422	1.043e-19	7	55	chr7	97773812	97773812	0	0	0	0	1	0	0	0	0	0	0	0	0	0	0	0	0	0	0	0	0	1	TRUE	0	0	0	0	0
1164	rs6977321	7	97807882	rs6965016	7	97774859	0.994714	7_3	7	97316451	98316171	494	3856	97774859	82.4014	1.13e-19	7	55	NA	NA	NA	NA	NA	NA	NA	NA	NA	NA	NA	NA	NA	NA	NA	NA	NA	NA	NA	NA	NA	NA	NA	NA	NA	NA	NA	NA	NA	NA	NA
1165	rs11767962	7	97807882	rs6965016	7	97778576	0.994714	7_3	7	97316451	98316171	494	3856	97778576	82.8241	8.361e-20	7	55	chr7	97778576	97778576	0	1	0	0	0	0	0	0	0	0	0	0	0	0	0	0	0	0	0	0	0	1	TRUE	0	0	0	0	0
1166	rs17435590	7	97807882	rs6965016	7	97784061	1	7_3	7	97316451	98316171	494	3856	97784061	81.5591	1.601e-19	7	55	NA	NA	NA	NA	NA	NA	NA	NA	NA	NA	NA	NA	NA	NA	NA	NA	NA	NA	NA	NA	NA	NA	NA	NA	NA	NA	NA	NA	NA	NA	NA
1167	rs34320230	7	97807882	rs6965016	7	97785500	1	7_3	7	97316451	98316171	494	3856	97785500	81.6992	1.568e-19	7	55	NA	NA	NA	NA	NA	NA	NA	NA	NA	NA	NA	NA	NA	NA	NA	NA	NA	NA	NA	NA	NA	NA	NA	NA	NA	NA	NA	NA	NA	NA	NA
1168	rs6465654	7	97807882	rs6965016	7	97786282	0.9352	7_3	7	97316451	98316171	494	3856	97786282	81.9797	1.237e-19	7	55	NA	NA	NA	NA	NA	NA	NA	NA	NA	NA	NA	NA	NA	NA	NA	NA	NA	NA	NA	NA	NA	NA	NA	NA	NA	NA	NA	NA	NA	NA	NA
1169	rs6958572	7	97807882	rs6965016	7	97789351	0.924925	7_3	7	97316451	98316171	494	3856	97789351	81.5591	1.616e-19	7	55	NA	NA	NA	NA	NA	NA	NA	NA	NA	NA	NA	NA	NA	NA	NA	NA	NA	NA	NA	NA	NA	NA	NA	NA	NA	NA	NA	NA	NA	NA	NA
1170	rs12666406	7	97807882	rs6965016	7	97790991	1	7_3	7	97316451	98316171	494	3856	97790991	82.5422	1.021e-19	7	55	chr7	97790991	97790991	1	0	0	0	0	0	0	0	0	0	0	0	0	0	0	0	0	0	0	0	0	1	TRUE	0	0	0	0	0
1171	rs17435847	7	97807882	rs6965016	7	97792820	0.994714	7_3	7	97316451	98316171	494	3856	97792820	82.6831	9.439e-20	7	55	chr7	97792820	97792820	1	1	0	1	0	0	0	0	0	0	0	0	0	0	0	0	0	0	0	0	0	3	TRUE	0	0	0	0	0
1172	rs7804318	7	97807882	rs6965016	7	97796635	0.984226	7_3	7	97316451	98316171	494	3856	97796635	79.4724	4.729e-19	7	55	NA	NA	NA	NA	NA	NA	NA	NA	NA	NA	NA	NA	NA	NA	NA	NA	NA	NA	NA	NA	NA	NA	NA	NA	NA	NA	NA	NA	NA	NA	NA
1174	rs6965016	7	97807882	rs6965016	7	97807882	1	7_3	7	97316451	98316171	494	3856	97807882	86.2451	1.535e-20	7	55	chr7	97807882	97807882	1	0	0	0	0	1	0	0	0	0	0	0	0	0	0	0	0	0	0	0	0	2	TRUE	0	0	0	0	0
1175	rs6465657	7	97807882	rs6965016	7	97816327	1	7_3	7	97316451	98316171	494	3856	97816327	85.2401	2.477e-20	7	55	chr7	97816327	97816327	1	0	0	0	0	1	0	0	0	0	0	0	0	0	0	0	0	0	0	0	0	2	TRUE	0	0	0	0	0
1176	rs6465658	7	97807882	rs6965016	7	97816638	1	7_3	7	97316451	98316171	494	3856	97816638	85.5267	2.179e-20	7	55	chr7	97816638	97816638	1	0	0	0	0	0	0	0	0	0	0	0	0	0	0	0	0	0	0	0	0	1	TRUE	0	0	0	0	0
1177	rs11763970	7	97807882	rs6965016	7	97817321	0.984114	7_3	7	97316451	98316171	494	3856	97817321	85.3833	2.557e-20	7	55	NA	NA	NA	NA	NA	NA	NA	NA	NA	NA	NA	NA	NA	NA	NA	NA	NA	NA	NA	NA	NA	NA	NA	NA	NA	NA	NA	NA	NA	NA	NA
1178	rs7791463	7	97807882	rs6965016	7	97819047	0.994714	7_3	7	97316451	98316171	494	3856	97819047	85.9573	1.727e-20	7	55	NA	NA	NA	NA	NA	NA	NA	NA	NA	NA	NA	NA	NA	NA	NA	NA	NA	NA	NA	NA	NA	NA	NA	NA	NA	NA	NA	NA	NA	NA	NA
1179	rs11765552	7	97807882	rs6965016	7	97822115	0.994714	7_3	7	97316451	98316171	494	3856	97822115	85.6701	2.009e-20	7	55	chr7	97822115	97822115	0	0	0	0	0	0	0	0	0	0	0	0	0	0	0	0	0	1	0	0	0	0	FALSE	0	1	0	0	0
1180	rs3801294	7	97807882	rs6965016	7	97822210	0.994714	7_3	7	97316451	98316171	494	3856	97822210	85.3833	2.343e-20	7	55	chr7	97822210	97822210	0	0	0	0	0	0	0	0	0	0	0	0	0	0	0	0	0	1	0	0	0	0	FALSE	0	1	0	0	0
1181	rs11764933	7	97807882	rs6965016	7	97825188	0.994714	7_3	7	97316451	98316171	494	3856	97825188	84.3835	4.424e-20	7	55	NA	NA	NA	NA	NA	NA	NA	NA	NA	NA	NA	NA	NA	NA	NA	NA	NA	NA	NA	NA	NA	NA	NA	NA	NA	NA	NA	NA	NA	NA	NA
1182	rs2132276	7	97807882	rs6965016	7	97826340	0.994714	7_3	7	97316451	98316171	494	3856	97826340	85.2401	2.71e-20	7	55	NA	NA	NA	NA	NA	NA	NA	NA	NA	NA	NA	NA	NA	NA	NA	NA	NA	NA	NA	NA	NA	NA	NA	NA	NA	NA	NA	NA	NA	NA	NA
1184	rs732520	8	23473359	rs200262583	8	23437701	0.740955	8_1	8	22824885	23824395	916	3989	23250000	46.4306	9.49219e-12	8	99	NA	NA	NA	NA	NA	NA	NA	NA	NA	NA	NA	NA	NA	NA	NA	NA	NA	NA	NA	NA	NA	NA	NA	NA	NA	NA	NA	NA	NA	NA	NA
1185	rs11135749	8	23473359	rs200262583	8	23440180	0.755418	8_1	8	22824885	23824395	916	3989	23250000	44.8881	2.08621e-11	8	99	chr8	23440180	23440180	0	0	0	1	1	0	0	0	0	0	0	0	0	0	0	0	0	0	0	0	0	2	TRUE	0	0	0	0	0
1186	rs73214988	8	23473359	rs200262583	8	23440612	0.755418	8_1	8	22824885	23824395	916	3989	23250000	45.2016	1.77759e-11	8	99	chr8	23440612	23440612	0	0	0	1	1	0	0	0	0	0	0	0	1	0	0	0	0	0	0	0	0	3	TRUE	0	0	0	0	0
1187	rs7818607	8	23473359	rs200262583	8	23440655	0.74816	8_1	8	22824885	23824395	916	3989	23250000	45.6355	1.4244e-11	8	99	chr8	23440655	23440655	0	0	0	1	1	0	0	0	0	0	0	0	1	0	0	0	0	0	0	0	0	3	TRUE	0	0	0	0	0
1188	rs6991461	8	23473359	rs200262583	8	23440908	0.755418	8_1	8	22824885	23824395	916	3989	23250000	45.4556	1.56136e-11	8	99	chr8	23440908	23440908	1	0	0	1	1	0	0	0	0	0	0	0	1	0	0	0	0	0	0	0	0	4	TRUE	0	0	0	0	0
1189	rs4872158	8	23473359	rs200262583	8	23441352	0.755418	8_1	8	22824885	23824395	916	3989	23250000	45.3547	1.6439e-11	8	99	chr8	23441352	23441352	0	0	0	1	1	0	0	0	0	0	0	0	0	0	0	0	0	0	0	0	0	2	TRUE	0	0	0	0	0
1190	rs4872159	8	23473359	rs200262583	8	23441373	0.718026	8_1	8	22824885	23824395	916	3989	23250000	44.9003	2.07325e-11	8	99	chr8	23441373	23441373	0	0	0	1	1	0	0	0	0	0	0	0	0	0	0	0	0	0	0	0	0	2	TRUE	0	0	0	0	0
1191	rs4872160	8	23473359	rs200262583	8	23441424	0.755418	8_1	8	22824885	23824395	916	3989	23250000	45.3531	1.64531e-11	8	99	chr8	23441424	23441424	0	0	0	1	1	0	0	0	0	0	0	0	0	0	0	0	0	0	0	0	0	2	TRUE	0	0	0	0	0
1192	rs4872161	8	23473359	rs200262583	8	23441508	0.755418	8_1	8	22824885	23824395	916	3989	23250000	45.2842	1.70417e-11	8	99	chr8	23441508	23441508	0	0	0	1	1	0	0	0	0	0	0	0	0	0	0	0	0	0	0	0	0	2	TRUE	0	0	0	0	0
1193	rs13274327	8	23473359	rs200262583	8	23441551	0.744512	8_1	8	22824885	23824395	916	3989	23250000	45.3155	1.67712e-11	8	99	chr8	23441551	23441551	0	0	0	1	1	0	0	0	0	0	0	0	0	0	0	0	0	0	0	0	0	2	TRUE	0	0	0	0	0
1194	rs13282032	8	23473359	rs200262583	8	23441629	0.751711	8_1	8	22824885	23824395	916	3989	23250000	46.2234	1.0551e-11	8	99	chr8	23441629	23441629	0	0	0	1	1	0	0	0	0	0	0	0	0	0	0	0	0	0	0	0	0	2	TRUE	0	0	0	0	0
1195	rs11994906	8	23473359	rs200262583	8	23441753	0.76094	8_1	8	22824885	23824395	916	3989	23250000	45.7058	1.37413e-11	8	99	chr8	23441753	23441753	1	0	0	1	1	0	0	0	0	0	0	0	0	0	0	0	0	0	0	0	0	3	TRUE	0	0	0	0	0
1196	rs11985071	8	23473359	rs200262583	8	23441776	0.76094	8_1	8	22824885	23824395	916	3989	23250000	45.7062	1.3739e-11	8	99	chr8	23441776	23441776	1	0	0	1	1	0	0	0	0	0	0	0	0	0	0	0	0	0	0	0	0	3	TRUE	0	0	0	0	0
1197	rs11998600	8	23473359	rs200262583	8	23441791	0.76094	8_1	8	22824885	23824395	916	3989	23250000	45.7049	1.37482e-11	8	99	chr8	23441791	23441791	1	0	0	1	1	0	0	0	0	0	0	0	0	0	0	0	0	0	0	0	0	3	TRUE	0	0	0	0	0
1198	rs11998648	8	23473359	rs200262583	8	23441928	0.76094	8_1	8	22824885	23824395	916	3989	23250000	45.699	1.3789e-11	8	99	chr8	23441928	23441928	0	0	0	1	1	0	0	0	0	0	0	0	0	0	0	0	0	0	0	0	0	2	TRUE	0	0	0	0	0
1199	rs9657279	8	23473359	rs200262583	8	23442232	0.76094	8_1	8	22824885	23824395	916	3989	23250000	45.6875	1.38708e-11	8	99	chr8	23442232	23442232	0	0	0	1	1	0	0	0	0	0	0	0	0	0	0	0	0	0	0	0	0	2	TRUE	0	0	0	0	0
1200	rs9657280	8	23473359	rs200262583	8	23442331	0.76094	8_1	8	22824885	23824395	916	3989	23250000	45.6846	1.38912e-11	8	99	chr8	23442331	23442331	0	0	0	0	1	0	0	0	0	0	0	0	0	0	0	0	0	0	0	0	0	1	TRUE	0	0	0	0	0
1201	rs7813152	8	23473359	rs200262583	8	23442835	0.76094	8_1	8	22824885	23824395	916	3989	23250000	45.6667	1.40184e-11	8	99	NA	NA	NA	NA	NA	NA	NA	NA	NA	NA	NA	NA	NA	NA	NA	NA	NA	NA	NA	NA	NA	NA	NA	NA	NA	NA	NA	NA	NA	NA	NA
1202	rs11135752	8	23473359	rs200262583	8	23443472	0.751711	8_1	8	22824885	23824395	916	3989	23250000	45.1937	1.78483e-11	8	99	NA	NA	NA	NA	NA	NA	NA	NA	NA	NA	NA	NA	NA	NA	NA	NA	NA	NA	NA	NA	NA	NA	NA	NA	NA	NA	NA	NA	NA	NA	NA
1203	rs62501604	8	23473359	rs200262583	8	23444987	0.755418	8_1	8	22824885	23824395	916	3989	23250000	44.9744	1.9963e-11	8	99	NA	NA	NA	NA	NA	NA	NA	NA	NA	NA	NA	NA	NA	NA	NA	NA	NA	NA	NA	NA	NA	NA	NA	NA	NA	NA	NA	NA	NA	NA	NA
1204	rs4871892	8	23473359	rs200262583	8	23445472	0.76094	8_1	8	22824885	23824395	916	3989	23250000	45.6748	1.39609e-11	8	99	NA	NA	NA	NA	NA	NA	NA	NA	NA	NA	NA	NA	NA	NA	NA	NA	NA	NA	NA	NA	NA	NA	NA	NA	NA	NA	NA	NA	NA	NA	NA
1205	rs2137302	8	23473359	rs200262583	8	23445641	0.76094	8_1	8	22824885	23824395	916	3989	23250000	45.1974	1.78142e-11	8	99	NA	NA	NA	NA	NA	NA	NA	NA	NA	NA	NA	NA	NA	NA	NA	NA	NA	NA	NA	NA	NA	NA	NA	NA	NA	NA	NA	NA	NA	NA	NA
1206	rs1028015	8	23473359	rs200262583	8	23447423	0.755418	8_1	8	22824885	23824395	916	3989	23250000	44.5136	2.52598e-11	8	99	chr8	23447423	23447423	0	1	0	0	1	0	0	0	0	0	0	0	0	0	0	0	0	0	0	0	0	2	TRUE	0	0	0	0	0
1207	rs6981463	8	23473359	rs200262583	8	23448095	0.715074	8_1	8	22824885	23824395	916	3989	23250000	46.591	8.74623e-12	8	99	chr8	23448095	23448095	0	1	0	1	1	0	0	0	0	0	0	0	0	0	0	0	0	0	0	0	0	3	TRUE	0	0	0	0	0
1208	rs7001308	8	23473359	rs200262583	8	23448245	0.735965	8_1	8	22824885	23824395	916	3989	23250000	44.1201	3.08837e-11	8	99	chr8	23448245	23448245	0	1	0	1	1	0	0	0	0	0	0	0	0	0	0	0	0	0	0	0	0	3	TRUE	0	0	0	0	0
1209	rs6980627	8	23473359	rs200262583	8	23448321	0.735965	8_1	8	22824885	23824395	916	3989	23250000	44.2341	2.91355e-11	8	99	chr8	23448321	23448321	0	1	0	1	1	0	0	0	0	0	0	0	0	0	0	0	0	0	0	0	0	3	TRUE	0	0	0	0	0
1210	rs4872162	8	23473359	rs200262583	8	23448776	0.739405	8_1	8	22824885	23824395	916	3989	23250000	44.6986	2.29822e-11	8	99	chr8	23448776	23448776	1	1	0	1	1	0	0	0	0	0	0	0	1	0	0	0	0	0	0	0	0	5	TRUE	0	0	0	0	0
1211	rs11135756	8	23473359	rs200262583	8	23449002	0.739405	8_1	8	22824885	23824395	916	3989	23250000	44.5625	2.46362e-11	8	99	chr8	23449002	23449002	0	0	0	1	1	0	0	0	0	0	0	0	1	0	0	0	0	0	0	0	0	3	TRUE	0	0	0	0	0
1212	rs11135757	8	23473359	rs200262583	8	23449050	0.739405	8_1	8	22824885	23824395	916	3989	23250000	44.4713	2.58107e-11	8	99	chr8	23449050	23449050	0	0	0	1	1	0	0	0	0	0	0	0	1	0	0	0	0	0	0	0	0	3	TRUE	0	0	0	0	0
1213	rs13264869	8	23473359	rs200262583	8	23449184	0.739405	8_1	8	22824885	23824395	916	3989	23250000	44.6538	2.35144e-11	8	99	chr8	23449184	23449184	0	0	0	1	1	0	0	0	0	0	0	0	0	0	0	0	0	0	0	0	0	2	TRUE	0	0	0	0	0
1214	rs13264646	8	23473359	rs200262583	8	23449405	0.739405	8_1	8	22824885	23824395	916	3989	23250000	44.2551	2.88256e-11	8	99	chr8	23449405	23449405	0	0	0	1	1	0	0	0	0	0	0	0	0	0	0	0	0	0	0	0	0	2	TRUE	0	0	0	0	0
1215	rs1355600	8	23473359	rs200262583	8	23450167	0.739405	8_1	8	22824885	23824395	916	3989	23250000	44.2281	2.92252e-11	8	99	NA	NA	NA	NA	NA	NA	NA	NA	NA	NA	NA	NA	NA	NA	NA	NA	NA	NA	NA	NA	NA	NA	NA	NA	NA	NA	NA	NA	NA	NA	NA
1216	rs715725	8	23473359	rs200262583	8	23450211	0.739405	8_1	8	22824885	23824395	916	3989	23250000	44.055	3.19273e-11	8	99	NA	NA	NA	NA	NA	NA	NA	NA	NA	NA	NA	NA	NA	NA	NA	NA	NA	NA	NA	NA	NA	NA	NA	NA	NA	NA	NA	NA	NA	NA	NA
1217	rs7016506	8	23473359	rs200262583	8	23450736	0.739405	8_1	8	22824885	23824395	916	3989	23250000	43.8815	3.48863e-11	8	99	chr8	23450736	23450736	0	0	0	0	1	0	0	0	0	0	0	0	0	0	0	0	0	0	0	0	0	1	TRUE	0	0	0	0	0
1218	rs6997098	8	23473359	rs200262583	8	23450880	0.739405	8_1	8	22824885	23824395	916	3989	23250000	43.427	4.40065e-11	8	99	chr8	23450880	23450880	0	0	0	0	1	0	0	0	0	0	0	0	0	0	0	0	0	0	0	0	0	1	TRUE	0	0	0	0	0
1219	rs11991497	8	23473359	rs200262583	8	23451228	0.739405	8_1	8	22824885	23824395	916	3989	23250000	43.7346	3.76066e-11	8	99	chr8	23451228	23451228	0	0	0	0	1	0	0	0	0	0	0	0	1	0	0	0	0	0	0	0	0	2	TRUE	0	0	0	0	0
1220	rs6999833	8	23473359	rs200262583	8	23454413	0.738106	8_1	8	22824885	23824395	916	3989	23250000	43.5224	4.19135e-11	8	99	NA	NA	NA	NA	NA	NA	NA	NA	NA	NA	NA	NA	NA	NA	NA	NA	NA	NA	NA	NA	NA	NA	NA	NA	NA	NA	NA	NA	NA	NA	NA
1221	rs2137305	8	23473359	rs200262583	8	23455336	0.759287	8_1	8	22824885	23824395	916	3989	23250000	44.0823	3.14853e-11	8	99	NA	NA	NA	NA	NA	NA	NA	NA	NA	NA	NA	NA	NA	NA	NA	NA	NA	NA	NA	NA	NA	NA	NA	NA	NA	NA	NA	NA	NA	NA	NA
1222	rs3942244	8	23473359	rs200262583	8	23455534	0.759287	8_1	8	22824885	23824395	916	3989	23250000	43.1055	5.18654e-11	8	99	NA	NA	NA	NA	NA	NA	NA	NA	NA	NA	NA	NA	NA	NA	NA	NA	NA	NA	NA	NA	NA	NA	NA	NA	NA	NA	NA	NA	NA	NA	NA
1223	rs7005539	8	23473359	rs200262583	8	23455629	0.759287	8_1	8	22824885	23824395	916	3989	23250000	44.0773	3.15663e-11	8	99	NA	NA	NA	NA	NA	NA	NA	NA	NA	NA	NA	NA	NA	NA	NA	NA	NA	NA	NA	NA	NA	NA	NA	NA	NA	NA	NA	NA	NA	NA	NA
1224	rs1512274	8	23473359	rs200262583	8	23456948	0.759287	8_1	8	22824885	23824395	916	3989	23250000	43.7223	3.78435e-11	8	99	NA	NA	NA	NA	NA	NA	NA	NA	NA	NA	NA	NA	NA	NA	NA	NA	NA	NA	NA	NA	NA	NA	NA	NA	NA	NA	NA	NA	NA	NA	NA
1225	rs62501649	8	23473359	rs200262583	8	23457977	0.759287	8_1	8	22824885	23824395	916	3989	23250000	43.5879	4.05331e-11	8	99	chr8	23457977	23457977	0	0	0	0	0	0	0	0	0	0	0	0	0	0	0	0	1	0	0	0	0	0	FALSE	NA	0	0	0	0
1226	rs6557695	8	23473359	rs200262583	8	23458734	0.759287	8_1	8	22824885	23824395	916	3989	23250000	43.745	3.74069e-11	8	99	NA	NA	NA	NA	NA	NA	NA	NA	NA	NA	NA	NA	NA	NA	NA	NA	NA	NA	NA	NA	NA	NA	NA	NA	NA	NA	NA	NA	NA	NA	NA
1228	rs992530	8	23473359	rs200262583	8	23465916	0.767942	8_1	8	22824885	23824395	916	3989	23250000	43.7658	3.70125e-11	8	99	NA	NA	NA	NA	NA	NA	NA	NA	NA	NA	NA	NA	NA	NA	NA	NA	NA	NA	NA	NA	NA	NA	NA	NA	NA	NA	NA	NA	NA	NA	NA
1229	rs10866831	8	23473359	rs200262583	8	23468924	0.773507	8_1	8	22824885	23824395	916	3989	23250000	44.7385	2.25186e-11	8	99	NA	NA	NA	NA	NA	NA	NA	NA	NA	NA	NA	NA	NA	NA	NA	NA	NA	NA	NA	NA	NA	NA	NA	NA	NA	NA	NA	NA	NA	NA	NA
1230	rs7813472	8	23473359	rs200262583	8	23469614	0.773507	8_1	8	22824885	23824395	916	3989	23250000	43.7171	3.79443e-11	8	99	NA	NA	NA	NA	NA	NA	NA	NA	NA	NA	NA	NA	NA	NA	NA	NA	NA	NA	NA	NA	NA	NA	NA	NA	NA	NA	NA	NA	NA	NA	NA
1231	rs7817344	8	23473359	rs200262583	8	23469922	0.773507	8_1	8	22824885	23824395	916	3989	23250000	43.7231	3.78289e-11	8	99	NA	NA	NA	NA	NA	NA	NA	NA	NA	NA	NA	NA	NA	NA	NA	NA	NA	NA	NA	NA	NA	NA	NA	NA	NA	NA	NA	NA	NA	NA	NA
1232	rs6557704	8	23473359	rs200262583	8	23470785	0.773507	8_1	8	22824885	23824395	916	3989	23250000	44.0214	3.24812e-11	8	99	chr8	23470785	23470785	0	0	0	0	1	0	0	0	0	0	0	0	0	0	0	0	0	0	0	0	0	1	TRUE	0	0	0	0	0
1233	rs200262583	8	23473359	rs200262583	8	23473359	1	8_1	8	22824885	23824395	916	3989	27591214	46.8698	7.206e-12	7	199	chr8	23473359	23473359	0	0	0	0	1	0	0	0	0	0	0	0	0	0	0	0	0	0	0	0	0	1	TRUE	0	0	0	0	0
1254	rs7821330	8	23528511	rs13272392	8	23522452	0.974906	8_1	8	22824885	23824395	916	3989	23522452	112.85	1.689e-26	8	99	NA	NA	NA	NA	NA	NA	NA	NA	NA	NA	NA	NA	NA	NA	NA	NA	NA	NA	NA	NA	NA	NA	NA	NA	NA	NA	NA	NA	NA	NA	NA
1255	rs995433	8	23528511	rs13272392	8	23522741	0.969758	8_1	8	22824885	23824395	916	3989	23522741	113.504	1.447e-26	8	99	NA	NA	NA	NA	NA	NA	NA	NA	NA	NA	NA	NA	NA	NA	NA	NA	NA	NA	NA	NA	NA	NA	NA	NA	NA	NA	NA	NA	NA	NA	NA
1256	rs11135765	8	23528511	rs13272392	8	23522745	0.979876	8_1	8	22824885	23824395	916	3989	23522745	112.85	1.869e-26	8	99	NA	NA	NA	NA	NA	NA	NA	NA	NA	NA	NA	NA	NA	NA	NA	NA	NA	NA	NA	NA	NA	NA	NA	NA	NA	NA	NA	NA	NA	NA	NA
1257	rs995432	8	23528511	rs13272392	8	23522851	0.974906	8_1	8	22824885	23824395	916	3989	23522851	112.034	2.511e-26	8	99	NA	NA	NA	NA	NA	NA	NA	NA	NA	NA	NA	NA	NA	NA	NA	NA	NA	NA	NA	NA	NA	NA	NA	NA	NA	NA	NA	NA	NA	NA	NA
1258	rs1121615	8	23528511	rs13272392	8	23524251	0.994927	8_1	8	22824885	23824395	916	3989	23524251	111.384	3.61e-26	8	99	NA	NA	NA	NA	NA	NA	NA	NA	NA	NA	NA	NA	NA	NA	NA	NA	NA	NA	NA	NA	NA	NA	NA	NA	NA	NA	NA	NA	NA	NA	NA
1259	rs1606303	8	23528511	rs13272392	8	23524744	0.989881	8_1	8	22824885	23824395	916	3989	23524744	111.546	3.283e-26	8	99	chr8	23524744	23524744	1	0	0	0	0	0	0	0	0	0	0	0	1	0	0	0	0	0	0	0	0	2	TRUE	0	0	0	0	0
1260	rs11782388	8	23528511	rs13272392	8	23525358	0.989881	8_1	8	22824885	23824395	916	3989	23525358	111.059	4.049e-26	8	99	NA	NA	NA	NA	NA	NA	NA	NA	NA	NA	NA	NA	NA	NA	NA	NA	NA	NA	NA	NA	NA	NA	NA	NA	NA	NA	NA	NA	NA	NA	NA
1261	rs13265330	8	23528511	rs13272392	8	23525543	0.984865	8_1	8	22824885	23824395	916	3989	23525543	111.709	2.938e-26	8	99	NA	NA	NA	NA	NA	NA	NA	NA	NA	NA	NA	NA	NA	NA	NA	NA	NA	NA	NA	NA	NA	NA	NA	NA	NA	NA	NA	NA	NA	NA	NA
1262	rs1512268	8	23528511	rs13272392	8	23526463	0.989881	8_1	8	22824885	23824395	916	3989	23526463	110.089	6.417e-26	8	99	NA	NA	NA	NA	NA	NA	NA	NA	NA	NA	NA	NA	NA	NA	NA	NA	NA	NA	NA	NA	NA	NA	NA	NA	NA	NA	NA	NA	NA	NA	NA
1263	rs13272392	8	23528511	rs13272392	8	23528511	1	8_1	8	22824885	23824395	916	3989	23528511	113.504	1.25e-26	8	99	NA	NA	NA	NA	NA	NA	NA	NA	NA	NA	NA	NA	NA	NA	NA	NA	NA	NA	NA	NA	NA	NA	NA	NA	NA	NA	NA	NA	NA	NA	NA
1264	rs1160267	8	23528511	rs13272392	8	23529521	0.994927	8_1	8	22824885	23824395	916	3989	23529521	110.897	4.243e-26	8	99	NA	NA	NA	NA	NA	NA	NA	NA	NA	NA	NA	NA	NA	NA	NA	NA	NA	NA	NA	NA	NA	NA	NA	NA	NA	NA	NA	NA	NA	NA	NA
1265	rs13267884	8	23528511	rs13272392	8	23531987	0.950848	8_1	8	22824885	23824395	916	3989	23531987	109.766	1.662e-25	8	99	NA	NA	NA	NA	NA	NA	NA	NA	NA	NA	NA	NA	NA	NA	NA	NA	NA	NA	NA	NA	NA	NA	NA	NA	NA	NA	NA	NA	NA	NA	NA
1266	rs11135766	8	23528511	rs13272392	8	23533623	0.974956	8_1	8	22824885	23824395	916	3989	23533623	112.36	2.557e-26	8	99	NA	NA	NA	NA	NA	NA	NA	NA	NA	NA	NA	NA	NA	NA	NA	NA	NA	NA	NA	NA	NA	NA	NA	NA	NA	NA	NA	NA	NA	NA	NA
1267	rs4872175	8	23528511	rs13272392	8	23534802	0.974956	8_1	8	22824885	23824395	916	3989	23534802	111.221	4.348e-26	8	99	chr8	23534802	23534802	1	0	0	0	1	0	0	0	0	0	0	0	0	0	0	0	0	0	0	0	0	2	TRUE	0	0	0	0	0
1268	rs13262167	8	23528511	rs13272392	8	23535219	0.960058	8_1	8	22824885	23824395	916	3989	23535219	114.325	1.424e-26	8	99	chr8	23535219	23535219	0	0	0	1	1	0	0	0	0	0	0	0	0	0	0	0	0	0	0	0	0	2	TRUE	0	0	0	0	0
1274	rs11135910	8	25910156	rs6984769	8	25892142	0.892175	8_2	8	25392758	26391862	314	4248	25892142	26.9137	2.203e-07	8	47	NA	NA	NA	NA	NA	NA	NA	NA	NA	NA	NA	NA	NA	NA	NA	NA	NA	NA	NA	NA	NA	NA	NA	NA	NA	NA	NA	NA	NA	NA	NA
1276	rs1982768	8	25910156	rs6984769	8	25898565	0.873608	8_2	8	25392758	26391862	314	4248	25898565	23.457	1.302e-06	8	47	chr8	25898565	25898565	1	0	0	0	0	0	0	0	0	0	0	0	0	0	0	0	0	0	0	0	0	1	TRUE	0	0	0	0	0
1277	rs11992541	8	25910156	rs6984769	8	25900778	0.891046	8_2	8	25392758	26391862	314	4248	25900778	23.1959	1.487e-06	8	47	chr8	25900778	25900778	0	1	0	0	0	0	0	0	0	0	0	0	0	0	0	0	0	0	0	0	0	1	TRUE	0	0	0	0	0
1278	rs62499144	8	25910156	rs6984769	8	25901557	0.900938	8_2	8	25392758	26391862	314	4248	25901557	23.3002	1.38e-06	8	47	chr8	25901557	25901557	1	1	0	0	0	0	0	0	0	0	0	0	0	0	0	0	0	0	0	0	0	2	TRUE	0	0	0	0	0
1279	rs6984769	8	25910156	rs6984769	8	25910156	1	8_2	8	25392758	26391862	314	4248	25910156	26.9935	1.931e-07	8	47	NA	NA	NA	NA	NA	NA	NA	NA	NA	NA	NA	NA	NA	NA	NA	NA	NA	NA	NA	NA	NA	NA	NA	NA	NA	NA	NA	NA	NA	NA	NA
1280	rs7011265	8	25910156	rs6984769	8	25914928	0.883683	8_2	8	25392758	26391862	314	4248	25914928	21.0316	4.58e-06	8	47	NA	NA	NA	NA	NA	NA	NA	NA	NA	NA	NA	NA	NA	NA	NA	NA	NA	NA	NA	NA	NA	NA	NA	NA	NA	NA	NA	NA	NA	NA	NA
1281	rs6993495	8	25910156	rs6984769	8	25915378	0.883683	8_2	8	25392758	26391862	314	4248	25915378	20.9331	4.729e-06	8	47	NA	NA	NA	NA	NA	NA	NA	NA	NA	NA	NA	NA	NA	NA	NA	NA	NA	NA	NA	NA	NA	NA	NA	NA	NA	NA	NA	NA	NA	NA	NA
1282	rs7824253	8	25910156	rs6984769	8	25916964	0.874995	8_2	8	25392758	26391862	314	4248	25916964	20.8133	5.33e-06	8	47	NA	NA	NA	NA	NA	NA	NA	NA	NA	NA	NA	NA	NA	NA	NA	NA	NA	NA	NA	NA	NA	NA	NA	NA	NA	NA	NA	NA	NA	NA	NA
1283	rs6557877	8	25910156	rs6984769	8	25917508	0.874995	8_2	8	25392758	26391862	314	4248	25917508	20.6878	5.047e-06	8	47	NA	NA	NA	NA	NA	NA	NA	NA	NA	NA	NA	NA	NA	NA	NA	NA	NA	NA	NA	NA	NA	NA	NA	NA	NA	NA	NA	NA	NA	NA	NA
1284	rs6557878	8	25910156	rs6984769	8	25917876	0.874995	8_2	8	25392758	26391862	314	4248	25917876	20.7858	4.871e-06	8	47	NA	NA	NA	NA	NA	NA	NA	NA	NA	NA	NA	NA	NA	NA	NA	NA	NA	NA	NA	NA	NA	NA	NA	NA	NA	NA	NA	NA	NA	NA	NA
1285	rs6557879	8	25910156	rs6984769	8	25917995	0.874995	8_2	8	25392758	26391862	314	4248	25917995	20.7858	4.814e-06	8	47	NA	NA	NA	NA	NA	NA	NA	NA	NA	NA	NA	NA	NA	NA	NA	NA	NA	NA	NA	NA	NA	NA	NA	NA	NA	NA	NA	NA	NA	NA	NA
1286	rs7829518	8	25910156	rs6984769	8	25918120	0.874995	8_2	8	25392758	26391862	314	4248	25918120	20.8348	4.747e-06	8	47	NA	NA	NA	NA	NA	NA	NA	NA	NA	NA	NA	NA	NA	NA	NA	NA	NA	NA	NA	NA	NA	NA	NA	NA	NA	NA	NA	NA	NA	NA	NA
1287	rs62499147	8	25910156	rs6984769	8	25919475	0.737496	8_2	8	25392758	26391862	314	4248	25919475	13.9549	0.0001926	8	47	NA	NA	NA	NA	NA	NA	NA	NA	NA	NA	NA	NA	NA	NA	NA	NA	NA	NA	NA	NA	NA	NA	NA	NA	NA	NA	NA	NA	NA	NA	NA
1288	rs62499148	8	25910156	rs6984769	8	25919515	0.737496	8_2	8	25392758	26391862	314	4248	25919515	13.9549	0.000192	8	47	NA	NA	NA	NA	NA	NA	NA	NA	NA	NA	NA	NA	NA	NA	NA	NA	NA	NA	NA	NA	NA	NA	NA	NA	NA	NA	NA	NA	NA	NA	NA
1289	rs57222145	8	25910156	rs6984769	8	25920003	0.874995	8_2	8	25392758	26391862	314	4248	25920003	20.4927	5.766e-06	8	47	NA	NA	NA	NA	NA	NA	NA	NA	NA	NA	NA	NA	NA	NA	NA	NA	NA	NA	NA	NA	NA	NA	NA	NA	NA	NA	NA	NA	NA	NA	NA
1290	rs7835900	8	25910156	rs6984769	8	25922078	0.728944	8_2	8	25392758	26391862	314	4248	25922078	14.3533	0.0001443	8	47	NA	NA	NA	NA	NA	NA	NA	NA	NA	NA	NA	NA	NA	NA	NA	NA	NA	NA	NA	NA	NA	NA	NA	NA	NA	NA	NA	NA	NA	NA	NA
1291	rs62499150	8	25910156	rs6984769	8	25922546	0.728944	8_2	8	25392758	26391862	314	4248	25922546	14.3966	0.0001405	8	47	NA	NA	NA	NA	NA	NA	NA	NA	NA	NA	NA	NA	NA	NA	NA	NA	NA	NA	NA	NA	NA	NA	NA	NA	NA	NA	NA	NA	NA	NA	NA
1292	rs6992372	8	25910156	rs6984769	8	25924157	0.728944	8_2	8	25392758	26391862	314	4248	25924157	14.6142	0.0001272	8	47	NA	NA	NA	NA	NA	NA	NA	NA	NA	NA	NA	NA	NA	NA	NA	NA	NA	NA	NA	NA	NA	NA	NA	NA	NA	NA	NA	NA	NA	NA	NA
1293	rs6992402	8	25910156	rs6984769	8	25924207	0.728944	8_2	8	25392758	26391862	314	4248	25924207	14.6142	0.0001268	8	47	NA	NA	NA	NA	NA	NA	NA	NA	NA	NA	NA	NA	NA	NA	NA	NA	NA	NA	NA	NA	NA	NA	NA	NA	NA	NA	NA	NA	NA	NA	NA
1294	rs6993963	8	25910156	rs6984769	8	25924420	0.728944	8_2	8	25392758	26391862	314	4248	25924420	14.658	0.0001249	8	47	NA	NA	NA	NA	NA	NA	NA	NA	NA	NA	NA	NA	NA	NA	NA	NA	NA	NA	NA	NA	NA	NA	NA	NA	NA	NA	NA	NA	NA	NA	NA
1295	rs62499151	8	25910156	rs6984769	8	25925883	0.715204	8_2	8	25392758	26391862	314	4248	25925883	15.1831	9.93e-05	8	47	NA	NA	NA	NA	NA	NA	NA	NA	NA	NA	NA	NA	NA	NA	NA	NA	NA	NA	NA	NA	NA	NA	NA	NA	NA	NA	NA	NA	NA	NA	NA
1296	rs62501771	8	25910156	rs6984769	8	25926560	0.8578	8_2	8	25392758	26391862	314	4248	25926560	21.979	2.836e-06	8	47	NA	NA	NA	NA	NA	NA	NA	NA	NA	NA	NA	NA	NA	NA	NA	NA	NA	NA	NA	NA	NA	NA	NA	NA	NA	NA	NA	NA	NA	NA	NA
1297	rs62501773	8	25910156	rs6984769	8	25927697	0.720451	8_2	8	25392758	26391862	314	4248	25927697	15.3178	9.557e-05	8	47	NA	NA	NA	NA	NA	NA	NA	NA	NA	NA	NA	NA	NA	NA	NA	NA	NA	NA	NA	NA	NA	NA	NA	NA	NA	NA	NA	NA	NA	NA	NA
1299	rs62501774	8	25910156	rs6984769	8	25927863	0.720451	8_2	8	25392758	26391862	314	4248	25927863	15.3178	9.357e-05	8	47	NA	NA	NA	NA	NA	NA	NA	NA	NA	NA	NA	NA	NA	NA	NA	NA	NA	NA	NA	NA	NA	NA	NA	NA	NA	NA	NA	NA	NA	NA	NA
1300	rs6985329	8	25910156	rs6984769	8	25929365	0.720451	8_2	8	25392758	26391862	314	4248	25929365	15.6798	7.595e-05	8	47	NA	NA	NA	NA	NA	NA	NA	NA	NA	NA	NA	NA	NA	NA	NA	NA	NA	NA	NA	NA	NA	NA	NA	NA	NA	NA	NA	NA	NA	NA	NA
1301	rs62501776	8	25910156	rs6984769	8	25929867	0.8578	8_2	8	25392758	26391862	314	4248	25929867	22.3977	2.121e-06	8	47	NA	NA	NA	NA	NA	NA	NA	NA	NA	NA	NA	NA	NA	NA	NA	NA	NA	NA	NA	NA	NA	NA	NA	NA	NA	NA	NA	NA	NA	NA	NA
1302	rs17241553	8	25910156	rs6984769	8	25933140	0.8578	8_2	8	25392758	26391862	314	4248	25933140	22.486	2.235e-06	8	47	NA	NA	NA	NA	NA	NA	NA	NA	NA	NA	NA	NA	NA	NA	NA	NA	NA	NA	NA	NA	NA	NA	NA	NA	NA	NA	NA	NA	NA	NA	NA
1303	rs73227997	8	25910156	rs6984769	8	25933255	0.8578	8_2	8	25392758	26391862	314	4248	25933255	22.6392	2.085e-06	8	47	NA	NA	NA	NA	NA	NA	NA	NA	NA	NA	NA	NA	NA	NA	NA	NA	NA	NA	NA	NA	NA	NA	NA	NA	NA	NA	NA	NA	NA	NA	NA
1304	rs62501780	8	25910156	rs6984769	8	25933389	0.8578	8_2	8	25392758	26391862	314	4248	25933389	22.6904	2.035e-06	8	47	chr8	25933389	25933389	0	1	0	0	0	0	0	0	0	0	0	0	0	0	0	0	0	0	0	0	0	1	TRUE	0	0	0	0	0
1305	rs17819816	8	25910156	rs6984769	8	25934684	0.849291	8_2	8	25392758	26391862	314	4248	25934684	21.0633	4.202e-06	8	47	chr8	25934684	25934684	0	1	0	0	0	0	0	0	0	0	0	0	0	0	0	0	0	0	0	0	0	1	TRUE	0	0	0	0	0
1306	rs817864	9	110151379	rs1771718	9	110142648	0.844377	9_1	9	109656878	110656064	325	4133	110142648	28.0974	1.228e-07	9	51	NA	NA	NA	NA	NA	NA	NA	NA	NA	NA	NA	NA	NA	NA	NA	NA	NA	NA	NA	NA	NA	NA	NA	NA	NA	NA	NA	NA	NA	NA	NA
1307	rs817865	9	110151379	rs1771718	9	110143699	0.844377	9_1	9	109656878	110656064	325	4133	110143699	27.5075	1.568e-07	9	51	NA	NA	NA	NA	NA	NA	NA	NA	NA	NA	NA	NA	NA	NA	NA	NA	NA	NA	NA	NA	NA	NA	NA	NA	NA	NA	NA	NA	NA	NA	NA
1308	rs817866	9	110151379	rs1771718	9	110143731	0.849929	9_1	9	109656878	110656064	325	4133	110143731	27.1419	1.961e-07	9	51	NA	NA	NA	NA	NA	NA	NA	NA	NA	NA	NA	NA	NA	NA	NA	NA	NA	NA	NA	NA	NA	NA	NA	NA	NA	NA	NA	NA	NA	NA	NA
1309	rs843866	9	110151379	rs1771718	9	110143885	0.706425	9_1	9	109656878	110656064	325	4133	110143885	25.0685	5.413e-07	9	51	NA	NA	NA	NA	NA	NA	NA	NA	NA	NA	NA	NA	NA	NA	NA	NA	NA	NA	NA	NA	NA	NA	NA	NA	NA	NA	NA	NA	NA	NA	NA
1310	rs817867	9	110151379	rs1771718	9	110144071	0.849929	9_1	9	109656878	110656064	325	4133	110144071	27.0691	1.996e-07	9	51	NA	NA	NA	NA	NA	NA	NA	NA	NA	NA	NA	NA	NA	NA	NA	NA	NA	NA	NA	NA	NA	NA	NA	NA	NA	NA	NA	NA	NA	NA	NA
1311	rs1746814	9	110151379	rs1771718	9	110144292	0.844377	9_1	9	109656878	110656064	325	4133	110144292	27.5075	1.597e-07	9	51	NA	NA	NA	NA	NA	NA	NA	NA	NA	NA	NA	NA	NA	NA	NA	NA	NA	NA	NA	NA	NA	NA	NA	NA	NA	NA	NA	NA	NA	NA	NA
1312	rs1771721	9	110151379	rs1771718	9	110144296	0.783241	9_1	9	109656878	110656064	325	4133	110144296	31.0731	2.386e-08	9	51	NA	NA	NA	NA	NA	NA	NA	NA	NA	NA	NA	NA	NA	NA	NA	NA	NA	NA	NA	NA	NA	NA	NA	NA	NA	NA	NA	NA	NA	NA	NA
1313	rs817868	9	110151379	rs1771718	9	110144387	0.842983	9_1	9	109656878	110656064	325	4133	110144387	26.4182	2.542e-07	9	51	NA	NA	NA	NA	NA	NA	NA	NA	NA	NA	NA	NA	NA	NA	NA	NA	NA	NA	NA	NA	NA	NA	NA	NA	NA	NA	NA	NA	NA	NA	NA
1314	rs817869	9	110151379	rs1771718	9	110144435	0.849929	9_1	9	109656878	110656064	325	4133	110144435	26.646	2.652e-07	9	51	NA	NA	NA	NA	NA	NA	NA	NA	NA	NA	NA	NA	NA	NA	NA	NA	NA	NA	NA	NA	NA	NA	NA	NA	NA	NA	NA	NA	NA	NA	NA
1315	rs817870	9	110151379	rs1771718	9	110144688	0.842983	9_1	9	109656878	110656064	325	4133	110144688	26.4283	2.905e-07	9	51	NA	NA	NA	NA	NA	NA	NA	NA	NA	NA	NA	NA	NA	NA	NA	NA	NA	NA	NA	NA	NA	NA	NA	NA	NA	NA	NA	NA	NA	NA	NA
1316	rs4366138	9	110151379	rs1771718	9	110145061	0.849929	9_1	9	109656878	110656064	325	4133	110145061	26.4283	2.967e-07	9	51	NA	NA	NA	NA	NA	NA	NA	NA	NA	NA	NA	NA	NA	NA	NA	NA	NA	NA	NA	NA	NA	NA	NA	NA	NA	NA	NA	NA	NA	NA	NA
1317	rs2417788	9	110151379	rs1771718	9	110145097	0.831488	9_1	9	109656878	110656064	325	4133	110145097	26.6944	2.319e-07	9	51	NA	NA	NA	NA	NA	NA	NA	NA	NA	NA	NA	NA	NA	NA	NA	NA	NA	NA	NA	NA	NA	NA	NA	NA	NA	NA	NA	NA	NA	NA	NA
1318	rs1746815	9	110151379	rs1771718	9	110145201	0.849929	9_1	9	109656878	110656064	325	4133	110145201	26.646	2.619e-07	9	51	NA	NA	NA	NA	NA	NA	NA	NA	NA	NA	NA	NA	NA	NA	NA	NA	NA	NA	NA	NA	NA	NA	NA	NA	NA	NA	NA	NA	NA	NA	NA
1319	rs1746816	9	110151379	rs1771718	9	110145326	0.837911	9_1	9	109656878	110656064	325	4133	110145326	27.6544	1.432e-07	9	51	NA	NA	NA	NA	NA	NA	NA	NA	NA	NA	NA	NA	NA	NA	NA	NA	NA	NA	NA	NA	NA	NA	NA	NA	NA	NA	NA	NA	NA	NA	NA
1320	rs1746817	9	110151379	rs1771718	9	110145381	0.849929	9_1	9	109656878	110656064	325	4133	110145381	26.646	2.595e-07	9	51	NA	NA	NA	NA	NA	NA	NA	NA	NA	NA	NA	NA	NA	NA	NA	NA	NA	NA	NA	NA	NA	NA	NA	NA	NA	NA	NA	NA	NA	NA	NA
1321	rs1771727	9	110151379	rs1771718	9	110145733	0.849929	9_1	9	109656878	110656064	325	4133	110145733	26.646	2.63e-07	9	51	NA	NA	NA	NA	NA	NA	NA	NA	NA	NA	NA	NA	NA	NA	NA	NA	NA	NA	NA	NA	NA	NA	NA	NA	NA	NA	NA	NA	NA	NA	NA
1322	rs1323804	9	110151379	rs1771718	9	110146233	0.849929	9_1	9	109656878	110656064	325	4133	110146233	26.8645	2.356e-07	9	51	chr9	110146233	110146233	0	1	0	1	1	0	0	0	0	0	0	0	1	0	0	0	0	0	0	0	0	4	TRUE	0	0	0	0	0
1323	rs1323805	9	110151379	rs1771718	9	110146297	0.849929	9_1	9	109656878	110656064	325	4133	110146297	26.5733	2.662e-07	9	51	chr9	110146297	110146297	0	1	0	1	1	0	0	0	0	0	0	0	1	0	0	0	0	0	0	0	0	4	TRUE	0	0	0	0	0
1324	rs12348903	9	110151379	rs1771718	9	110146469	0.849929	9_1	9	109656878	110656064	325	4133	110146469	26.5733	2.66e-07	9	51	chr9	110146469	110146469	0	1	0	1	1	0	0	0	0	0	0	0	1	0	0	0	0	0	0	0	0	4	TRUE	0	0	0	0	0
1325	rs12336356	9	110151379	rs1771718	9	110146479	0.849929	9_1	9	109656878	110656064	325	4133	110146479	26.5733	2.703e-07	9	51	chr9	110146479	110146479	0	1	0	1	1	0	0	0	0	0	0	0	1	0	0	0	0	0	0	0	0	4	TRUE	0	0	0	0	0
1326	rs10978820	9	110151379	rs1771718	9	110146489	0.849929	9_1	9	109656878	110656064	325	4133	110146489	25.7042	3.756e-07	9	51	chr9	110146489	110146489	0	1	0	1	1	0	0	0	0	0	0	0	1	0	0	0	0	0	0	0	0	4	TRUE	0	0	0	0	0
1327	rs4978922	9	110151379	rs1771718	9	110146630	0.849929	9_1	9	109656878	110656064	325	4133	110146630	26.7916	2.458e-07	9	51	chr9	110146630	110146630	0	1	0	1	1	0	0	0	0	0	0	0	1	0	0	0	0	0	0	0	0	4	TRUE	0	0	0	0	0
1328	rs4978923	9	110151379	rs1771718	9	110146778	0.849929	9_1	9	109656878	110656064	325	4133	110146778	27.0691	1.844e-07	9	51	chr9	110146778	110146778	0	0	0	1	1	0	0	0	0	0	0	0	1	0	0	0	0	0	0	0	0	3	TRUE	0	0	0	0	0
1329	rs4978924	9	110151379	rs1771718	9	110146838	0.849929	9_1	9	109656878	110656064	325	4133	110146838	27.1573	2.095e-07	9	51	chr9	110146838	110146838	0	0	0	1	1	0	0	0	0	0	0	0	1	0	0	0	0	0	0	0	0	3	TRUE	0	0	0	0	0
1330	rs10114711	9	110151379	rs1771718	9	110147054	0.849929	9_1	9	109656878	110656064	325	4133	110147054	27.084	2.15e-07	9	51	chr9	110147054	110147054	1	0	0	1	1	0	0	0	0	0	0	0	1	0	0	0	0	0	0	0	0	4	TRUE	0	0	0	0	0
1331	rs10123735	9	110151379	rs1771718	9	110147240	0.849929	9_1	9	109656878	110656064	325	4133	110147240	26.9238	1.984e-07	9	51	chr9	110147240	110147240	1	0	0	1	1	0	0	0	0	0	0	0	1	0	0	0	0	0	0	0	0	4	TRUE	0	0	0	0	0
1332	rs28649013	9	110151379	rs1771718	9	110147391	0.810386	9_1	9	109656878	110656064	325	4133	110147391	25.7697	3.464e-07	9	51	chr9	110147391	110147391	0	0	0	1	1	0	0	0	0	0	0	0	1	0	0	0	0	0	0	0	0	3	TRUE	0	0	0	0	0
1333	rs28483240	9	110151379	rs1771718	9	110147395	0.960469	9_1	9	109656878	110656064	325	4133	110147395	31.6502	2.053e-08	9	51	chr9	110147395	110147395	0	0	0	1	1	0	0	0	0	0	0	0	1	0	0	0	0	0	0	0	0	3	TRUE	0	0	0	0	0
1334	rs12156485	9	110151379	rs1771718	9	110147447	0.810386	9_1	9	109656878	110656064	325	4133	110147447	25.7697	3.464e-07	9	51	chr9	110147447	110147447	0	0	0	1	1	0	0	0	0	0	0	0	1	0	0	0	0	0	0	0	0	3	TRUE	0	0	0	0	0
1335	rs12156453	9	110151379	rs1771718	9	110147502	0.810386	9_1	9	109656878	110656064	325	4133	110147502	25.7697	3.464e-07	9	51	chr9	110147502	110147502	0	0	0	1	1	0	0	0	0	0	0	0	0	0	0	0	0	0	0	0	0	2	TRUE	0	0	0	0	0
1336	rs11794415	9	110151379	rs1771718	9	110147599	0.819378	9_1	9	109656878	110656064	325	4133	110147599	26.06	3.119e-07	9	51	chr9	110147599	110147599	0	0	0	1	1	0	0	0	0	0	0	0	0	0	0	0	0	0	0	0	0	2	TRUE	0	0	0	0	0
1337	rs1617227	9	110151379	rs1771718	9	110147625	0.803456	9_1	9	109656878	110656064	325	4133	110147625	25.8403	3.637e-07	9	51	chr9	110147625	110147625	0	0	0	1	1	0	0	0	0	0	0	0	0	0	0	0	0	0	0	0	0	2	TRUE	0	0	0	0	0
1338	rs1746821	9	110151379	rs1771718	9	110147905	0.816265	9_1	9	109656878	110656064	325	4133	110147905	25.2785	4.722e-07	9	51	chr9	110147905	110147905	0	0	0	1	1	0	0	0	0	0	0	0	0	0	0	0	0	0	0	0	0	2	TRUE	0	0	0	0	0
1339	rs1746822	9	110151379	rs1771718	9	110148185	0.816265	9_1	9	109656878	110656064	325	4133	110148185	25	5.656e-07	9	51	chr9	110148185	110148185	1	1	0	1	1	0	0	0	0	0	0	0	0	0	0	0	0	0	0	0	0	4	TRUE	0	0	0	0	0
1340	rs1746823	9	110151379	rs1771718	9	110148310	0.816265	9_1	9	109656878	110656064	325	4133	110148310	26.4082	2.972e-07	9	51	chr9	110148310	110148310	1	1	0	1	1	0	0	0	0	0	0	0	0	0	0	0	0	0	0	0	0	4	TRUE	0	0	0	0	0
1341	rs1746824	9	110151379	rs1771718	9	110148372	0.804623	9_1	9	109656878	110656064	325	4133	110148372	24.3104	8.237e-07	9	51	chr9	110148372	110148372	0	1	0	1	1	0	0	0	0	0	0	0	0	0	0	0	0	0	0	0	0	3	TRUE	0	0	0	0	0
1342	rs1746825	9	110151379	rs1771718	9	110148556	0.816265	9_1	9	109656878	110656064	325	4133	110148556	25.2785	4.721e-07	9	51	chr9	110148556	110148556	0	1	0	1	1	0	0	0	0	0	0	0	0	0	0	0	0	0	0	0	0	3	TRUE	0	0	0	0	0
1343	rs1771726	9	110151379	rs1771718	9	110148591	0.816265	9_1	9	109656878	110656064	325	4133	110148591	25.2785	4.72e-07	9	51	chr9	110148591	110148591	0	1	0	1	1	0	0	0	0	0	0	0	0	0	0	0	0	0	0	0	0	3	TRUE	0	0	0	0	0
1344	rs1771725	9	110151379	rs1771718	9	110148813	0.816265	9_1	9	109656878	110656064	325	4133	110148813	25.2785	4.719e-07	9	51	chr9	110148813	110148813	1	1	0	1	1	1	0	0	0	0	0	0	0	0	0	0	0	0	0	0	0	5	TRUE	0	0	0	0	0
1345	rs1746826	9	110151379	rs1771718	9	110148891	0.816265	9_1	9	109656878	110656064	325	4133	110148891	25.2785	4.718e-07	9	51	chr9	110148891	110148891	1	1	0	1	1	1	0	0	0	0	0	0	0	0	0	0	0	0	0	0	0	5	TRUE	0	0	0	0	0
1346	rs1746827	9	110151379	rs1771718	9	110149168	0.821601	9_1	9	109656878	110656064	325	4133	110149168	25.5586	4.327e-07	9	51	chr9	110149168	110149168	0	0	0	1	1	0	0	0	0	0	0	0	0	0	0	0	0	0	0	0	0	2	TRUE	0	0	0	0	0
1347	rs1771724	9	110151379	rs1771718	9	110149253	0.844377	9_1	9	109656878	110656064	325	4133	110149253	26.5511	2.697e-07	9	51	chr9	110149253	110149253	0	0	0	1	1	0	0	0	0	0	0	0	0	0	0	0	0	0	0	0	0	2	TRUE	0	0	0	0	0
1348	rs1746828	9	110151379	rs1771718	9	110149312	0.855533	9_1	9	109656878	110656064	325	4133	110149312	26.7788	2.335e-07	9	51	chr9	110149312	110149312	0	0	0	1	1	0	0	0	0	0	0	0	0	0	0	0	0	0	0	0	0	2	TRUE	0	0	0	0	0
1349	rs1746829	9	110151379	rs1771718	9	110149342	0.781625	9_1	9	109656878	110656064	325	4133	110149342	25	5.281e-07	9	51	chr9	110149342	110149342	0	0	0	1	1	0	0	0	0	0	0	0	0	0	0	0	0	0	0	0	0	2	TRUE	0	0	0	0	0
1350	rs1771723	9	110151379	rs1771718	9	110150168	0.986671	9_1	9	109656878	110656064	325	4133	110150168	31.5267	1.993e-08	9	51	chr9	110150168	110150168	0	1	0	1	1	0	0	0	0	0	0	0	0	0	0	0	0	0	0	0	0	3	TRUE	0	0	0	0	0
1351	rs1771718	9	110151379	rs1771718	9	110151379	1	9_1	9	109656878	110656064	325	4133	110151379	32.0601	1.613e-08	9	51	chr9	110151379	110151379	0	0	0	0	0	0	1	0	0	0	0	0	0	0	0	0	0	0	0	0	0	1	TRUE	0	0	0	0	0
1352	rs1746831	9	110151379	rs1771718	9	110151614	0.880224	9_1	9	109656878	110656064	325	4133	110151614	27.9283	1.307e-07	9	51	chr9	110151614	110151614	0	0	0	0	0	0	1	0	0	0	0	0	0	0	0	0	0	0	0	0	0	1	TRUE	0	0	0	0	0
1436	rs10993994	10	51549496	rs10993994	10	51549496	1	10_1	10	51049548	52049482	104	1405	51549496	323.446	6.174e-72	10	1	chr10	51549496	51549496	0	0	0	0	0	0	0	0	0	0	0	0	0	0	0	0	1	0	0	0	0	0	FALSE	NA	0	0	0	0
1438	rs12764219	10	104415093	rs34032774	10	104398895	0.879302	10_2	10	103914882	104913940	132	2821	104398895	25.4688	4.265e-07	10	118	NA	NA	NA	NA	NA	NA	NA	NA	NA	NA	NA	NA	NA	NA	NA	NA	NA	NA	NA	NA	NA	NA	NA	NA	NA	NA	NA	NA	NA	NA	NA
1439	rs12241712	10	104415093	rs34032774	10	104408272	0.942496	10_2	10	103914882	104913940	132	2821	104408272	29.9096	4.207e-08	10	118	chr10	104408272	104408272	0	1	0	0	0	0	0	0	0	0	0	0	0	0	0	0	0	0	0	0	0	1	TRUE	0	0	0	0	0
1440	rs34269636	10	104415093	rs34032774	10	104410599	0.857063	10_2	10	103914882	104913940	132	2821	104410599	24.866	5.565e-07	10	118	chr10	104410599	104410599	0	1	0	0	0	0	0	0	0	0	0	0	0	0	0	0	0	0	0	0	0	1	TRUE	0	0	0	0	0
1441	rs3850699	10	104415093	rs34032774	10	104414221	0.948119	10_2	10	103914882	104913940	132	2821	104414221	30.1347	3.692e-08	10	118	NA	NA	NA	NA	NA	NA	NA	NA	NA	NA	NA	NA	NA	NA	NA	NA	NA	NA	NA	NA	NA	NA	NA	NA	NA	NA	NA	NA	NA	NA	NA
1442	rs34032774	10	104415093	rs34032774	10	104415093	1	10_2	10	103914882	104913940	132	2821	23250000	48.5493	3.22087e-12	8	99	NA	NA	NA	NA	NA	NA	NA	NA	NA	NA	NA	NA	NA	NA	NA	NA	NA	NA	NA	NA	NA	NA	NA	NA	NA	NA	NA	NA	NA	NA	NA
1444	rs12773600	10	104415093	rs34032774	10	104418228	0.754518	10_2	10	103914882	104913940	132	2821	104418228	23.5058	1.335e-06	10	118	chr10	104418228	104418228	1	1	0	1	1	0	0	0	0	0	0	0	1	0	0	0	0	0	0	0	0	5	TRUE	0	0	0	0	0
1445	rs12773833	10	104415093	rs34032774	10	104418350	0.832639	10_2	10	103914882	104913940	132	2821	104418350	26.9055	2.28e-07	10	118	chr10	104418350	104418350	1	1	0	1	1	1	0	0	0	0	0	0	1	0	0	0	0	0	0	0	0	6	TRUE	0	0	0	0	0
1446	rs12570611	10	104415093	rs34032774	10	104421679	0.823238	10_2	10	103914882	104913940	132	2821	104421679	27.0253	1.863e-07	10	118	chr10	104421679	104421679	1	0	0	0	0	0	0	0	0	0	0	0	0	0	0	0	0	0	0	0	0	1	TRUE	0	0	0	0	0
1447	rs4522108	10	104415093	rs34032774	10	104422046	0.826824	10_2	10	103914882	104913940	132	2821	104422046	26.3756	2.719e-07	10	118	NA	NA	NA	NA	NA	NA	NA	NA	NA	NA	NA	NA	NA	NA	NA	NA	NA	NA	NA	NA	NA	NA	NA	NA	NA	NA	NA	NA	NA	NA	NA
1448	rs7916092	10	104415093	rs34032774	10	104425471	0.824302	10_2	10	103914882	104913940	132	2821	104425471	27.8633	1.282e-07	10	118	NA	NA	NA	NA	NA	NA	NA	NA	NA	NA	NA	NA	NA	NA	NA	NA	NA	NA	NA	NA	NA	NA	NA	NA	NA	NA	NA	NA	NA	NA	NA
1449	rs12262998	10	104415093	rs34032774	10	104428716	0.80074	10_2	10	103914882	104913940	132	2821	104428716	26.9376	2.336e-07	10	118	NA	NA	NA	NA	NA	NA	NA	NA	NA	NA	NA	NA	NA	NA	NA	NA	NA	NA	NA	NA	NA	NA	NA	NA	NA	NA	NA	NA	NA	NA	NA
1450	rs7094325	10	104415093	rs34032774	10	104429746	0.825797	10_2	10	103914882	104913940	132	2821	104429746	28.09	1.102e-07	10	118	chr10	104429746	104429746	0	0	0	0	0	0	0	0	0	0	0	0	0	0	1	0	0	0	0	0	0	1	TRUE	0	0	0	0	0
1451	rs2002916	10	104415093	rs34032774	10	104432053	0.819366	10_2	10	103914882	104913940	132	2821	104432053	28.3688	9.715e-08	10	118	NA	NA	NA	NA	NA	NA	NA	NA	NA	NA	NA	NA	NA	NA	NA	NA	NA	NA	NA	NA	NA	NA	NA	NA	NA	NA	NA	NA	NA	NA	NA
1452	rs12573077	10	104415093	rs34032774	10	104434630	0.825996	10_2	10	103914882	104913940	132	2821	104434630	23.3151	1.338e-06	10	118	chr10	104434630	104434630	0	0	0	0	0	0	0	0	0	0	0	0	0	0	0	0	0	0	0	0	1	0	FALSE	NA	0	0	0	0
1453	rs7907503	10	104415093	rs34032774	10	104440050	0.738955	10_2	10	103914882	104913940	132	2821	104440050	24.7831	6.612e-07	10	118	NA	NA	NA	NA	NA	NA	NA	NA	NA	NA	NA	NA	NA	NA	NA	NA	NA	NA	NA	NA	NA	NA	NA	NA	NA	NA	NA	NA	NA	NA	NA
1454	rs56771365	10	104415093	rs34032774	10	104448939	0.70392	10_2	10	103914882	104913940	132	2821	104448939	23.698	1.075e-06	10	118	NA	NA	NA	NA	NA	NA	NA	NA	NA	NA	NA	NA	NA	NA	NA	NA	NA	NA	NA	NA	NA	NA	NA	NA	NA	NA	NA	NA	NA	NA	NA
1455	rs10437480	10	104415093	rs34032774	10	104453024	0.72358	10_2	10	103914882	104913940	132	2821	104453024	24.138	9.194e-07	10	118	NA	NA	NA	NA	NA	NA	NA	NA	NA	NA	NA	NA	NA	NA	NA	NA	NA	NA	NA	NA	NA	NA	NA	NA	NA	NA	NA	NA	NA	NA	NA
1456	rs4264100	10	104415093	rs34032774	10	104454113	0.72358	10_2	10	103914882	104913940	132	2821	104454113	23.9958	1.022e-06	10	118	NA	NA	NA	NA	NA	NA	NA	NA	NA	NA	NA	NA	NA	NA	NA	NA	NA	NA	NA	NA	NA	NA	NA	NA	NA	NA	NA	NA	NA	NA	NA
1457	rs7900450	10	104415093	rs34032774	10	104456310	0.706889	10_2	10	103914882	104913940	132	2821	104456310	24.2858	7.985e-07	10	118	NA	NA	NA	NA	NA	NA	NA	NA	NA	NA	NA	NA	NA	NA	NA	NA	NA	NA	NA	NA	NA	NA	NA	NA	NA	NA	NA	NA	NA	NA	NA
1458	rs7904252	10	104415093	rs34032774	10	104456725	0.718314	10_2	10	103914882	104913940	132	2821	104456725	22.9572	1.636e-06	10	118	chr10	104456725	104456725	0	0	0	0	0	1	0	0	0	0	0	0	0	0	0	0	0	0	0	0	0	1	TRUE	0	0	0	0	0
1459	rs10748828	10	104415093	rs34032774	10	104456794	0.718911	10_2	10	103914882	104913940	132	2821	104456794	23.6421	1.194e-06	10	118	NA	NA	NA	NA	NA	NA	NA	NA	NA	NA	NA	NA	NA	NA	NA	NA	NA	NA	NA	NA	NA	NA	NA	NA	NA	NA	NA	NA	NA	NA	NA
1460	rs7904396	10	104415093	rs34032774	10	104456838	0.72358	10_2	10	103914882	104913940	132	2821	104456838	24.0668	9.742e-07	10	118	NA	NA	NA	NA	NA	NA	NA	NA	NA	NA	NA	NA	NA	NA	NA	NA	NA	NA	NA	NA	NA	NA	NA	NA	NA	NA	NA	NA	NA	NA	NA
1461	rs11191371	10	104415093	rs34032774	10	104459897	0.72358	10_2	10	103914882	104913940	132	2821	104459897	23.854	1.086e-06	10	118	NA	NA	NA	NA	NA	NA	NA	NA	NA	NA	NA	NA	NA	NA	NA	NA	NA	NA	NA	NA	NA	NA	NA	NA	NA	NA	NA	NA	NA	NA	NA
1462	rs11191372	10	104415093	rs34032774	10	104462187	0.72358	10_2	10	103914882	104913940	132	2821	104462187	23.854	1.093e-06	10	118	NA	NA	NA	NA	NA	NA	NA	NA	NA	NA	NA	NA	NA	NA	NA	NA	NA	NA	NA	NA	NA	NA	NA	NA	NA	NA	NA	NA	NA	NA	NA
1463	rs12769291	10	104415093	rs34032774	10	104462981	0.72358	10_2	10	103914882	104913940	132	2821	104462981	23.854	1.095e-06	10	118	NA	NA	NA	NA	NA	NA	NA	NA	NA	NA	NA	NA	NA	NA	NA	NA	NA	NA	NA	NA	NA	NA	NA	NA	NA	NA	NA	NA	NA	NA	NA
1464	rs12769906	10	104415093	rs34032774	10	104463301	0.702221	10_2	10	103914882	104913940	132	2821	104463301	24.003	9.121e-07	10	118	NA	NA	NA	NA	NA	NA	NA	NA	NA	NA	NA	NA	NA	NA	NA	NA	NA	NA	NA	NA	NA	NA	NA	NA	NA	NA	NA	NA	NA	NA	NA
1465	rs12784517	10	104415093	rs34032774	10	104464970	0.72358	10_2	10	103914882	104913940	132	2821	104464970	23.854	1.102e-06	10	118	NA	NA	NA	NA	NA	NA	NA	NA	NA	NA	NA	NA	NA	NA	NA	NA	NA	NA	NA	NA	NA	NA	NA	NA	NA	NA	NA	NA	NA	NA	NA
1466	rs12761195	10	104415093	rs34032774	10	104465374	0.72358	10_2	10	103914882	104913940	132	2821	104465374	23.7127	1.178e-06	10	118	NA	NA	NA	NA	NA	NA	NA	NA	NA	NA	NA	NA	NA	NA	NA	NA	NA	NA	NA	NA	NA	NA	NA	NA	NA	NA	NA	NA	NA	NA	NA
1467	rs12780827	10	104415093	rs34032774	10	104467954	0.70663	10_2	10	103914882	104913940	132	2821	104467954	22.7508	1.794e-06	10	118	NA	NA	NA	NA	NA	NA	NA	NA	NA	NA	NA	NA	NA	NA	NA	NA	NA	NA	NA	NA	NA	NA	NA	NA	NA	NA	NA	NA	NA	NA	NA
1468	rs17784294	10	104415093	rs34032774	10	104479385	0.70663	10_2	10	103914882	104913940	132	2821	104479385	24.5763	6.795e-07	10	118	NA	NA	NA	NA	NA	NA	NA	NA	NA	NA	NA	NA	NA	NA	NA	NA	NA	NA	NA	NA	NA	NA	NA	NA	NA	NA	NA	NA	NA	NA	NA
1469	rs12783444	10	104415093	rs34032774	10	104480659	0.70663	10_2	10	103914882	104913940	132	2821	104480659	24.2958	8.033e-07	10	118	NA	NA	NA	NA	NA	NA	NA	NA	NA	NA	NA	NA	NA	NA	NA	NA	NA	NA	NA	NA	NA	NA	NA	NA	NA	NA	NA	NA	NA	NA	NA
1470	rs12259058	10	104415093	rs34032774	10	104484799	0.70663	10_2	10	103914882	104913940	132	2821	104484799	23.0671	1.577e-06	10	118	chr10	104484799	104484799	1	0	0	0	1	0	0	0	1	0	0	0	1	0	0	0	0	0	0	0	0	4	TRUE	0	0	0	0	0
1471	rs12775883	10	104415093	rs34032774	10	104485301	0.70663	10_2	10	103914882	104913940	132	2821	104485301	22.8646	1.767e-06	10	118	chr10	104485301	104485301	0	0	0	0	1	0	0	0	0	0	0	0	0	0	0	0	0	0	0	0	0	1	TRUE	0	0	0	0	0
1472	rs35186116	10	126640936	rs67609008	10	126582160	0.868362	10_4	10	126447545	127446195	594	3440	126582160	14.8406	0.0001139	10	595	NA	NA	NA	NA	NA	NA	NA	NA	NA	NA	NA	NA	NA	NA	NA	NA	NA	NA	NA	NA	NA	NA	NA	NA	NA	NA	NA	NA	NA	NA	NA
1473	rs72828935	10	126640936	rs67609008	10	126587488	0.972211	10_4	10	126447545	127446195	594	3440	126587488	16	6.397e-05	10	595	NA	NA	NA	NA	NA	NA	NA	NA	NA	NA	NA	NA	NA	NA	NA	NA	NA	NA	NA	NA	NA	NA	NA	NA	NA	NA	NA	NA	NA	NA	NA
1474	rs17636031	10	126640936	rs67609008	10	126594078	0.938624	10_4	10	126447545	127446195	594	3440	126594078	14.409	0.0001511	10	595	NA	NA	NA	NA	NA	NA	NA	NA	NA	NA	NA	NA	NA	NA	NA	NA	NA	NA	NA	NA	NA	NA	NA	NA	NA	NA	NA	NA	NA	NA	NA
1475	rs67609008	10	126640936	rs67609008	10	126640936	1	10_4	10	126447545	127446195	594	3440	126640936	16.1659	5.979e-05	10	595	chr10	126640936	126640936	0	1	0	0	0	0	0	0	0	0	0	0	0	0	0	0	0	0	0	0	0	1	TRUE	0	0	0	0	0
1476	rs11245446	10	126640936	rs67609008	10	126650696	0.742463	10_4	10	126447545	127446195	594	3440	126650696	13.6414	0.0002194	10	595	NA	NA	NA	NA	NA	NA	NA	NA	NA	NA	NA	NA	NA	NA	NA	NA	NA	NA	NA	NA	NA	NA	NA	NA	NA	NA	NA	NA	NA	NA	NA
1477	rs11245453	10	126640936	rs67609008	10	126683766	0.875227	10_4	10	126447545	127446195	594	3440	126683766	12.7831	0.0003506	10	595	chr10	126683766	126683766	1	0	0	0	0	0	0	0	0	0	0	0	0	0	0	0	0	0	0	0	0	1	TRUE	0	0	0	0	0
1478	rs11245454	10	126640936	rs67609008	10	126683802	0.868924	10_4	10	126447545	127446195	594	3440	126683802	12.5394	0.0003957	10	595	chr10	126683802	126683802	1	0	0	0	0	0	0	0	0	0	0	0	0	0	0	0	0	0	0	0	0	1	TRUE	0	0	0	0	0
1479	rs11245455	10	126640936	rs67609008	10	126683857	0.84352	10_4	10	126447545	127446195	594	3440	126683857	12.6581	0.0003788	10	595	chr10	126683857	126683857	1	0	0	0	0	0	0	0	0	0	0	0	0	0	0	0	0	0	0	0	0	1	TRUE	0	0	0	0	0
1480	rs11245456	10	126640936	rs67609008	10	126684074	0.835178	10_4	10	126447545	127446195	594	3440	126684074	9.82907	0.001746	10	595	NA	NA	NA	NA	NA	NA	NA	NA	NA	NA	NA	NA	NA	NA	NA	NA	NA	NA	NA	NA	NA	NA	NA	NA	NA	NA	NA	NA	NA	NA	NA
1481	rs11245458	10	126640936	rs67609008	10	126685344	0.825278	10_4	10	126447545	127446195	594	3440	126685344	12.059	0.0005317	10	595	NA	NA	NA	NA	NA	NA	NA	NA	NA	NA	NA	NA	NA	NA	NA	NA	NA	NA	NA	NA	NA	NA	NA	NA	NA	NA	NA	NA	NA	NA	NA
1489	rs72853963	11	2234093	rs11043143	11	2224664	0.906689	11_1	11	1733857	2733077	672	4147	2224664	176.135	5.198e-40	11	27	chr11	2224664	2224664	1	1	0	0	0	0	0	0	0	0	0	0	0	0	0	0	0	0	0	0	0	2	TRUE	0	0	0	0	0
1506	rs4077456	11	2234093	rs11043143	11	2230152	0.976353	11_1	11	1733857	2733077	672	4147	2230152	182.763	1.654e-41	11	27	chr11	2230152	2230152	1	1	0	0	0	0	1	0	0	0	0	0	0	0	1	0	0	0	0	0	0	4	TRUE	0	0	0	0	0
1508	rs4077457	11	2234093	rs11043143	11	2230354	0.946211	11_1	11	1733857	2733077	672	4147	2230354	181.908	2.775e-41	11	27	chr11	2230354	2230354	1	1	0	0	0	0	0	0	0	0	0	0	0	0	0	0	0	0	0	0	0	2	TRUE	0	0	0	0	0
1509	rs7481129	11	2234093	rs11043143	11	2230460	0.976353	11_1	11	1733857	2733077	672	4147	2230460	176.773	1.46e-40	11	27	chr11	2230460	2230460	1	0	0	0	0	0	0	0	0	0	0	0	0	0	0	0	0	0	0	0	0	1	TRUE	0	0	0	0	0
1510	rs4076054	11	2234093	rs11043143	11	2231341	0.984206	11_1	11	1733857	2733077	672	4147	2231341	185.511	5.171e-42	11	27	chr11	2231341	2231341	1	0	0	0	0	0	0	0	0	0	0	0	0	0	0	0	0	0	0	0	0	1	TRUE	0	0	0	0	0
1511	rs7395734	11	2234093	rs11043143	11	2231694	0.984206	11_1	11	1733857	2733077	672	4147	2231694	185.511	4.838e-42	11	27	chr11	2231694	2231694	1	0	0	0	0	0	0	0	0	0	0	0	0	0	0	0	0	0	0	0	0	1	TRUE	0	0	0	0	0
1512	rs6578999	11	2234093	rs11043143	11	2231774	0.984206	11_1	11	1733857	2733077	672	4147	2231774	184.478	7.943e-42	11	27	chr11	2231774	2231774	1	0	0	0	0	0	0	0	0	0	0	0	0	0	0	0	0	0	0	0	0	1	TRUE	0	0	0	0	0
1513	rs6579000	11	2234093	rs11043143	11	2232042	0.992147	11_1	11	1733857	2733077	672	4147	2232042	185.684	4.416e-42	11	27	NA	NA	NA	NA	NA	NA	NA	NA	NA	NA	NA	NA	NA	NA	NA	NA	NA	NA	NA	NA	NA	NA	NA	NA	NA	NA	NA	NA	NA	NA	NA
1514	rs6579001	11	2234093	rs11043143	11	2232056	0.969122	11_1	11	1733857	2733077	672	4147	2232056	178.51	1.105e-40	11	27	NA	NA	NA	NA	NA	NA	NA	NA	NA	NA	NA	NA	NA	NA	NA	NA	NA	NA	NA	NA	NA	NA	NA	NA	NA	NA	NA	NA	NA	NA	NA
1515	rs6579002	11	2234093	rs11043143	11	2232229	0.992147	11_1	11	1733857	2733077	672	4147	2232229	185.856	4.212e-42	11	27	NA	NA	NA	NA	NA	NA	NA	NA	NA	NA	NA	NA	NA	NA	NA	NA	NA	NA	NA	NA	NA	NA	NA	NA	NA	NA	NA	NA	NA	NA	NA
1516	rs7123180	11	2234093	rs11043143	11	2232272	0.992147	11_1	11	1733857	2733077	672	4147	2232272	186.202	3.566e-42	11	27	chr11	2232272	2232272	1	0	0	0	0	0	0	0	0	0	0	0	0	0	0	0	0	0	0	0	0	1	TRUE	0	0	0	0	0
1517	rs6579003	11	2234093	rs11043143	11	2232310	0.969896	11_1	11	1733857	2733077	672	4147	2232310	186.374	3.15e-42	11	27	chr11	2232310	2232310	1	0	0	0	0	0	0	0	0	0	0	0	0	0	0	0	0	0	0	0	0	1	TRUE	0	0	0	0	0
1518	rs7123299	11	2234093	rs11043143	11	2232344	0.92518	11_1	11	1733857	2733077	672	4147	2232344	182.421	2.404e-41	11	27	chr11	2232344	2232344	1	0	0	0	0	0	0	0	0	0	0	0	0	0	0	0	0	0	0	0	0	1	TRUE	0	0	0	0	0
1519	rs7123312	11	2234093	rs11043143	11	2232359	0.92518	11_1	11	1733857	2733077	672	4147	2232359	182.763	1.783e-41	11	27	chr11	2232359	2232359	1	0	0	0	0	0	0	0	0	0	0	0	0	0	0	0	0	0	0	0	0	1	TRUE	0	0	0	0	0
1520	rs7123418	11	2234093	rs11043143	11	2232378	0.89042	11_1	11	1733857	2733077	672	4147	2232378	178.912	7.69e-41	11	27	chr11	2232378	2232378	1	0	0	0	0	0	0	0	0	0	0	0	0	0	0	0	0	0	0	0	0	1	TRUE	0	0	0	0	0
1521	rs11043132	11	2234093	rs11043143	11	2232624	0.976353	11_1	11	1733857	2733077	672	4147	2232624	185.856	3.887e-42	11	27	NA	NA	NA	NA	NA	NA	NA	NA	NA	NA	NA	NA	NA	NA	NA	NA	NA	NA	NA	NA	NA	NA	NA	NA	NA	NA	NA	NA	NA	NA	NA
1522	rs11043133	11	2234093	rs11043143	11	2232665	0.92518	11_1	11	1733857	2733077	672	4147	2232665	182.592	1.827e-41	11	27	NA	NA	NA	NA	NA	NA	NA	NA	NA	NA	NA	NA	NA	NA	NA	NA	NA	NA	NA	NA	NA	NA	NA	NA	NA	NA	NA	NA	NA	NA	NA
1523	rs11043135	11	2234093	rs11043143	11	2232696	0.976353	11_1	11	1733857	2733077	672	4147	2232696	186.029	3.492e-42	11	27	chr11	2232696	2232696	1	0	0	0	0	0	0	0	0	0	0	0	0	0	0	0	0	0	0	0	0	1	TRUE	0	0	0	0	0
1524	rs11603101	11	2234093	rs11043143	11	2232814	0.976353	11_1	11	1733857	2733077	672	4147	2232814	186.029	3.512e-42	11	27	chr11	2232814	2232814	1	0	0	0	0	0	0	0	0	0	0	0	0	0	0	0	0	0	0	0	0	1	TRUE	0	0	0	0	0
1525	rs7121039	11	2234093	rs11043143	11	2232911	0.992147	11_1	11	1733857	2733077	672	4147	2232911	185.856	3.829e-42	11	27	chr11	2232911	2232911	1	0	0	0	0	0	0	0	0	0	0	0	0	0	0	0	0	0	0	0	0	1	TRUE	0	0	0	0	0
1526	rs7109474	11	2234093	rs11043143	11	2233219	0.992147	11_1	11	1733857	2733077	672	4147	2233219	185.684	4.315e-42	11	27	NA	NA	NA	NA	NA	NA	NA	NA	NA	NA	NA	NA	NA	NA	NA	NA	NA	NA	NA	NA	NA	NA	NA	NA	NA	NA	NA	NA	NA	NA	NA
1527	rs7121452	11	2234093	rs11043143	11	2233234	0.984206	11_1	11	1733857	2733077	672	4147	2233234	186.202	3.358e-42	11	27	NA	NA	NA	NA	NA	NA	NA	NA	NA	NA	NA	NA	NA	NA	NA	NA	NA	NA	NA	NA	NA	NA	NA	NA	NA	NA	NA	NA	NA	NA	NA
1529	rs66754298	11	2234093	rs11043143	11	2233485	0.813432	11_1	11	1733857	2733077	672	4147	2233485	181.305	2.891e-41	11	27	NA	NA	NA	NA	NA	NA	NA	NA	NA	NA	NA	NA	NA	NA	NA	NA	NA	NA	NA	NA	NA	NA	NA	NA	NA	NA	NA	NA	NA	NA	NA
1530	rs7127900	11	2234093	rs11043143	11	2233574	0.968796	11_1	11	1733857	2733077	672	4147	2233574	186.202	3.035e-42	11	27	NA	NA	NA	NA	NA	NA	NA	NA	NA	NA	NA	NA	NA	NA	NA	NA	NA	NA	NA	NA	NA	NA	NA	NA	NA	NA	NA	NA	NA	NA	NA
1531	rs10840603	11	2234093	rs11043143	11	2233797	0.984206	11_1	11	1733857	2733077	672	4147	2233797	186.72	2.457e-42	11	27	NA	NA	NA	NA	NA	NA	NA	NA	NA	NA	NA	NA	NA	NA	NA	NA	NA	NA	NA	NA	NA	NA	NA	NA	NA	NA	NA	NA	NA	NA	NA
1532	rs11043143	11	2234093	rs11043143	11	2234093	1	11_1	11	1733857	2733077	672	4147	2234093	186.893	2.271e-42	11	27	chr11	2234093	2234093	1	0	0	0	0	0	0	0	0	0	0	0	0	0	0	0	0	0	0	0	0	1	TRUE	0	0	0	0	0
1534	rs7930375	11	68984602	rs10792032	11	68972657	0.800073	11_3	11	68653232	69652390	959	3056	69000000	69.5236	7.5505e-17	11	63	chr11	68972657	68972657	1	0	0	0	0	0	0	0	0	0	0	0	0	0	0	0	0	0	0	0	0	1	TRUE	0	0	0	0	0
1536	rs4620729	11	68984602	rs10792032	11	68980335	0.883802	11_3	11	68653232	69652390	959	3056	69000000	68.8796	1.04662e-16	11	63	NA	NA	NA	NA	NA	NA	NA	NA	NA	NA	NA	NA	NA	NA	NA	NA	NA	NA	NA	NA	NA	NA	NA	NA	NA	NA	NA	NA	NA	NA	NA
1537	rs12275055	11	68981359	rs12275055	11	68981359	1	11_3	11	68653232	69652390	959	3056	68981359	235.893	4.666e-53	11	63	NA	NA	NA	NA	NA	NA	NA	NA	NA	NA	NA	NA	NA	NA	NA	NA	NA	NA	NA	NA	NA	NA	NA	NA	NA	NA	NA	NA	NA	NA	NA
1538	rs4451736	11	68984602	rs10792032	11	68982703	0.890793	11_3	11	68653232	69652390	959	3056	69000000	67.1582	2.50574e-16	11	63	NA	NA	NA	NA	NA	NA	NA	NA	NA	NA	NA	NA	NA	NA	NA	NA	NA	NA	NA	NA	NA	NA	NA	NA	NA	NA	NA	NA	NA	NA	NA
1539	rs12278923	11	68984602	rs10792032	11	68983561	0.896835	11_3	11	68653232	69652390	959	3056	69000000	66.0025	4.50353e-16	11	63	NA	NA	NA	NA	NA	NA	NA	NA	NA	NA	NA	NA	NA	NA	NA	NA	NA	NA	NA	NA	NA	NA	NA	NA	NA	NA	NA	NA	NA	NA	NA
1540	rs7939803	11	68984602	rs10792032	11	68983700	0.896835	11_3	11	68653232	69652390	959	3056	69000000	65.9863	4.54069e-16	11	63	NA	NA	NA	NA	NA	NA	NA	NA	NA	NA	NA	NA	NA	NA	NA	NA	NA	NA	NA	NA	NA	NA	NA	NA	NA	NA	NA	NA	NA	NA	NA
1541	rs10792032	11	68984602	rs10792032	11	68984602	1	11_3	11	68653232	69652390	959	3056	69000000	71.115	3.3699e-17	11	63	NA	NA	NA	NA	NA	NA	NA	NA	NA	NA	NA	NA	NA	NA	NA	NA	NA	NA	NA	NA	NA	NA	NA	NA	NA	NA	NA	NA	NA	NA	NA
1544	rs7929962	11	68984602	rs10792032	11	68985583	0.910235	11_3	11	68653232	69652390	959	3056	69000000	69.1578	9.08921e-17	11	63	chr11	68985583	68985583	0	1	0	0	0	0	0	0	0	0	0	0	0	0	0	0	0	0	0	0	0	1	TRUE	0	0	0	0	0
1545	rs12790802	11	68984602	rs10792032	11	68986495	0.881415	11_3	11	68653232	69652390	959	3056	69000000	68.0095	1.62712e-16	11	63	chr11	68986495	68986495	1	0	0	0	0	0	0	0	0	0	0	0	0	0	0	0	0	0	0	0	0	1	TRUE	0	0	0	0	0
1547	rs10792033	11	68984602	rs10792032	11	68989198	0.896835	11_3	11	68653232	69652390	959	3056	69000000	66.7369	3.1028e-16	11	63	NA	NA	NA	NA	NA	NA	NA	NA	NA	NA	NA	NA	NA	NA	NA	NA	NA	NA	NA	NA	NA	NA	NA	NA	NA	NA	NA	NA	NA	NA	NA
1548	rs7121816	11	68984602	rs10792032	11	68990295	0.922118	11_3	11	68653232	69652390	959	3056	69000000	69.933	6.1352e-17	11	63	chr11	68990295	68990295	0	0	0	0	0	0	0	0	0	0	0	0	1	0	0	0	0	0	0	0	0	1	TRUE	0	0	0	0	0
1550	rs7109672	11	68984602	rs10792032	11	68991110	0.891918	11_3	11	68653232	69652390	959	3056	69000000	66.8934	2.8659e-16	11	63	NA	NA	NA	NA	NA	NA	NA	NA	NA	NA	NA	NA	NA	NA	NA	NA	NA	NA	NA	NA	NA	NA	NA	NA	NA	NA	NA	NA	NA	NA	NA
1551	rs10896448	11	68984602	rs10792032	11	68991749	0.910235	11_3	11	68653232	69652390	959	3056	69000000	69.8028	6.55389e-17	11	63	NA	NA	NA	NA	NA	NA	NA	NA	NA	NA	NA	NA	NA	NA	NA	NA	NA	NA	NA	NA	NA	NA	NA	NA	NA	NA	NA	NA	NA	NA	NA
1552	rs12795301	11	68981359	rs12275055	11	68992285	0.981996	11_3	11	68653232	69652390	959	3056	68992285	233.011	2.342e-52	11	63	NA	NA	NA	NA	NA	NA	NA	NA	NA	NA	NA	NA	NA	NA	NA	NA	NA	NA	NA	NA	NA	NA	NA	NA	NA	NA	NA	NA	NA	NA	NA
1553	rs7122190	11	68984602	rs10792032	11	68993788	0.896835	11_3	11	68653232	69652390	959	3056	69000000	66.4733	3.54666e-16	11	63	NA	NA	NA	NA	NA	NA	NA	NA	NA	NA	NA	NA	NA	NA	NA	NA	NA	NA	NA	NA	NA	NA	NA	NA	NA	NA	NA	NA	NA	NA	NA
1554	rs6591374	11	68984602	rs10792032	11	68993832	0.910235	11_3	11	68653232	69652390	959	3056	69000000	69.4705	7.75645e-17	11	63	NA	NA	NA	NA	NA	NA	NA	NA	NA	NA	NA	NA	NA	NA	NA	NA	NA	NA	NA	NA	NA	NA	NA	NA	NA	NA	NA	NA	NA	NA	NA
1555	rs7931342	11	68984602	rs10792032	11	68994497	0.896835	11_3	11	68653232	69652390	959	3056	69000000	66.5779	3.36332e-16	11	63	NA	NA	NA	NA	NA	NA	NA	NA	NA	NA	NA	NA	NA	NA	NA	NA	NA	NA	NA	NA	NA	NA	NA	NA	NA	NA	NA	NA	NA	NA	NA
1556	rs10896449	11	68984602	rs10792032	11	68994667	0.910235	11_3	11	68653232	69652390	959	3056	69000000	69.6381	7.12466e-17	11	63	NA	NA	NA	NA	NA	NA	NA	NA	NA	NA	NA	NA	NA	NA	NA	NA	NA	NA	NA	NA	NA	NA	NA	NA	NA	NA	NA	NA	NA	NA	NA
1557	rs7130881	11	68981359	rs12275055	11	68995958	1	11_3	11	68653232	69652390	959	3056	68995958	232.832	1.781e-52	11	63	NA	NA	NA	NA	NA	NA	NA	NA	NA	NA	NA	NA	NA	NA	NA	NA	NA	NA	NA	NA	NA	NA	NA	NA	NA	NA	NA	NA	NA	NA	NA
1558	rs12362678	11	68984602	rs10792032	11	68996170	0.885607	11_3	11	68653232	69652390	959	3056	69000000	65.9632	4.59431e-16	11	63	NA	NA	NA	NA	NA	NA	NA	NA	NA	NA	NA	NA	NA	NA	NA	NA	NA	NA	NA	NA	NA	NA	NA	NA	NA	NA	NA	NA	NA	NA	NA
1559	rs9787877	11	68984602	rs10792032	11	68996509	0.910235	11_3	11	68653232	69652390	959	3056	69000000	69.5782	7.34424e-17	11	63	NA	NA	NA	NA	NA	NA	NA	NA	NA	NA	NA	NA	NA	NA	NA	NA	NA	NA	NA	NA	NA	NA	NA	NA	NA	NA	NA	NA	NA	NA	NA
1560	rs4644650	11	68984602	rs10792032	11	68998118	0.896835	11_3	11	68653232	69652390	959	3056	69000000	65.1324	7.0032e-16	11	63	NA	NA	NA	NA	NA	NA	NA	NA	NA	NA	NA	NA	NA	NA	NA	NA	NA	NA	NA	NA	NA	NA	NA	NA	NA	NA	NA	NA	NA	NA	NA
1563	rs4569015	11	68984602	rs10792032	11	68998405	0.896835	11_3	11	68653232	69652390	959	3056	69000000	65.1016	7.11335e-16	11	63	NA	NA	NA	NA	NA	NA	NA	NA	NA	NA	NA	NA	NA	NA	NA	NA	NA	NA	NA	NA	NA	NA	NA	NA	NA	NA	NA	NA	NA	NA	NA
1564	rs11228580	11	68981359	rs12275055	11	69002342	1	11_3	11	68653232	69652390	959	3056	69002342	229.79	1.252e-51	11	63	chr11	69002342	69002342	1	0	0	0	0	0	0	0	0	0	0	0	0	0	0	0	0	0	0	0	0	1	TRUE	0	0	0	0	0
1565	rs7939250	11	68984602	rs10792032	11	69002950	0.910235	11_3	11	68653232	69652390	959	3056	69000000	68.24	1.44761e-16	11	63	NA	NA	NA	NA	NA	NA	NA	NA	NA	NA	NA	NA	NA	NA	NA	NA	NA	NA	NA	NA	NA	NA	NA	NA	NA	NA	NA	NA	NA	NA	NA
1566	rs12788188	11	68984602	rs10792032	11	69003581	0.861147	11_3	11	68653232	69652390	959	3056	69000000	69.4926	7.67023e-17	11	63	NA	NA	NA	NA	NA	NA	NA	NA	NA	NA	NA	NA	NA	NA	NA	NA	NA	NA	NA	NA	NA	NA	NA	NA	NA	NA	NA	NA	NA	NA	NA
1567	rs7106762	11	68984602	rs10792032	11	69003706	0.910235	11_3	11	68653232	69652390	959	3056	69000000	67.909	1.71214e-16	11	63	NA	NA	NA	NA	NA	NA	NA	NA	NA	NA	NA	NA	NA	NA	NA	NA	NA	NA	NA	NA	NA	NA	NA	NA	NA	NA	NA	NA	NA	NA	NA
1568	rs12417087	11	68981359	rs12275055	11	69003979	0.981781	11_3	11	68653232	69652390	959	3056	69003979	226.934	1.644e-51	11	63	NA	NA	NA	NA	NA	NA	NA	NA	NA	NA	NA	NA	NA	NA	NA	NA	NA	NA	NA	NA	NA	NA	NA	NA	NA	NA	NA	NA	NA	NA	NA
1569	rs9667638	11	68984602	rs10792032	11	69004339	0.910235	11_3	11	68653232	69652390	959	3056	69000000	67.7763	1.83139e-16	11	63	NA	NA	NA	NA	NA	NA	NA	NA	NA	NA	NA	NA	NA	NA	NA	NA	NA	NA	NA	NA	NA	NA	NA	NA	NA	NA	NA	NA	NA	NA	NA
1570	rs7947353	11	68984602	rs10792032	11	69004983	0.910235	11_3	11	68653232	69652390	959	3056	69000000	68.248	1.44174e-16	11	63	NA	NA	NA	NA	NA	NA	NA	NA	NA	NA	NA	NA	NA	NA	NA	NA	NA	NA	NA	NA	NA	NA	NA	NA	NA	NA	NA	NA	NA	NA	NA
1571	rs10896450	11	68984602	rs10792032	11	69008114	0.910235	11_3	11	68653232	69652390	959	3056	69000000	67.4713	2.13779e-16	11	63	NA	NA	NA	NA	NA	NA	NA	NA	NA	NA	NA	NA	NA	NA	NA	NA	NA	NA	NA	NA	NA	NA	NA	NA	NA	NA	NA	NA	NA	NA	NA
1572	rs11228583	11	68984602	rs10792032	11	69009114	0.910235	11_3	11	68653232	69652390	959	3056	69000000	68.2346	1.45153e-16	11	63	NA	NA	NA	NA	NA	NA	NA	NA	NA	NA	NA	NA	NA	NA	NA	NA	NA	NA	NA	NA	NA	NA	NA	NA	NA	NA	NA	NA	NA	NA	NA
1573	rs12293259	11	68984602	rs10792032	11	69010238	0.910235	11_3	11	68653232	69652390	959	3056	69000000	68.1878	1.48644e-16	11	63	NA	NA	NA	NA	NA	NA	NA	NA	NA	NA	NA	NA	NA	NA	NA	NA	NA	NA	NA	NA	NA	NA	NA	NA	NA	NA	NA	NA	NA	NA	NA
1574	rs12799883	11	68984602	rs10792032	11	69010651	0.910235	11_3	11	68653232	69652390	959	3056	69000000	68.1191	1.53909e-16	11	63	NA	NA	NA	NA	NA	NA	NA	NA	NA	NA	NA	NA	NA	NA	NA	NA	NA	NA	NA	NA	NA	NA	NA	NA	NA	NA	NA	NA	NA	NA	NA
1578	rs12270641	11	68984602	rs10792032	11	69012244	0.890597	11_3	11	68653232	69652390	959	3056	69000000	60.8518	6.1538e-15	11	63	NA	NA	NA	NA	NA	NA	NA	NA	NA	NA	NA	NA	NA	NA	NA	NA	NA	NA	NA	NA	NA	NA	NA	NA	NA	NA	NA	NA	NA	NA	NA
1580	rs11820019	11	69453985	rs36225067	11	69448758	0.809892	11_3	11	68653232	69652390	959	3056	69000000	27.529	1.54758e-07	11	63	NA	NA	NA	NA	NA	NA	NA	NA	NA	NA	NA	NA	NA	NA	NA	NA	NA	NA	NA	NA	NA	NA	NA	NA	NA	NA	NA	NA	NA	NA	NA
1581	rs74606104	11	69453985	rs36225067	11	69448912	0.885291	11_3	11	68653232	69652390	959	3056	69000000	28.7342	8.30234e-08	11	63	NA	NA	NA	NA	NA	NA	NA	NA	NA	NA	NA	NA	NA	NA	NA	NA	NA	NA	NA	NA	NA	NA	NA	NA	NA	NA	NA	NA	NA	NA	NA
1582	rs76941912	11	69453985	rs36225067	11	69451864	0.885291	11_3	11	68653232	69652390	959	3056	69000000	30.1409	4.01776e-08	11	63	chr11	69451864	69451864	0	1	0	0	0	0	0	0	0	0	0	0	0	0	0	0	0	0	0	0	0	1	TRUE	0	0	0	0	0
1583	rs191958513	11	69453985	rs36225067	11	69451910	0.885291	11_3	11	68653232	69652390	959	3056	69000000	30.1263	4.04807e-08	11	63	chr11	69451910	69451910	0	1	0	0	0	0	0	0	0	0	0	0	0	0	0	0	0	0	0	0	0	1	TRUE	0	0	0	0	0
1584	rs184379418	11	69453985	rs36225067	11	69451911	0.885291	11_3	11	68653232	69652390	959	3056	69000000	30.127	4.04661e-08	11	63	chr11	69451911	69451911	0	1	0	0	0	0	0	0	0	0	0	0	0	0	0	0	0	0	0	0	0	1	TRUE	0	0	0	0	0
1585	rs180898041	11	69453985	rs36225067	11	69452706	0.885291	11_3	11	68653232	69652390	959	3056	69000000	31.1032	2.44668e-08	11	63	chr11	69452706	69452706	1	1	1	0	0	0	0	0	0	0	0	0	0	0	0	0	0	0	0	0	0	3	TRUE	0	0	0	0	0
1586	rs144245804	11	69453985	rs36225067	11	69453044	0.885291	11_3	11	68653232	69652390	959	3056	69000000	28.8075	7.99427e-08	11	63	chr11	69453044	69453044	1	1	1	1	1	0	0	0	0	0	0	1	0	0	0	0	0	0	0	0	0	6	TRUE	0	0	0	0	0
1587	rs36225067	11	69453985	rs36225067	11	69453985	1	11_3	11	68653232	69652390	959	3056	69000000	32.2682	1.34294e-08	11	63	chr11	69453985	69453985	1	0	1	1	1	0	0	0	0	0	0	0	0	0	0	0	0	0	0	0	0	4	TRUE	0	0	0	0	0
1588	rs36225073	11	69453985	rs36225067	11	69454276	0.885291	11_3	11	68653232	69652390	959	3056	69000000	31.5934	1.90076e-08	11	63	chr11	69454276	69454276	1	0	1	1	1	0	0	0	0	0	0	0	0	0	0	0	0	0	0	0	0	4	TRUE	0	0	0	0	0
1589	rs3212859	11	69453985	rs36225067	11	69454707	0.885291	11_3	11	68653232	69652390	959	3056	69000000	31.1936	2.33535e-08	11	63	chr11	69454707	69454707	0	0	1	1	1	0	0	0	0	0	0	0	0	0	0	0	0	0	0	0	0	3	TRUE	0	0	0	0	0
1590	rs55911137	11	69453985	rs36225067	11	69456000	0.885291	11_3	11	68653232	69652390	959	3056	69000000	28.232	1.07613e-07	11	63	chr11	69456000	69456000	1	0	1	1	1	0	0	0	0	0	0	1	0	0	1	0	0	0	0	1	0	6	TRUE	0	0	0	0	0
1591	rs55816909	11	69453985	rs36225067	11	69458430	0.885291	11_3	11	68653232	69652390	959	3056	69000000	29.8765	4.60469e-08	11	63	chr11	69458430	69458430	1	1	1	1	1	0	0	0	0	0	0	0	0	0	0	0	0	0	0	0	0	5	TRUE	0	0	0	0	0
1592	rs3918296	11	69453985	rs36225067	11	69459036	0.885291	11_3	11	68653232	69652390	959	3056	69000000	29.8532	4.66029e-08	11	63	chr11	69459036	69459036	1	1	0	1	1	0	0	0	0	0	0	0	0	0	0	0	0	0	0	0	0	4	TRUE	0	0	0	0	0
1593	rs3862792	11	69453985	rs36225067	11	69462856	0.885291	11_3	11	68653232	69652390	959	3056	69000000	27.6576	1.448e-07	11	63	chr11	69462856	69462856	0	0	0	0	0	0	0	0	0	0	0	0	0	0	0	0	0	1	0	0	0	0	FALSE	0	1	0	0	0
1594	rs3918298	11	69453985	rs36225067	11	69463273	0.885291	11_3	11	68653232	69652390	959	3056	69000000	28.941	7.46151e-08	11	63	chr11	69463273	69463273	1	0	0	0	0	0	0	0	0	0	0	0	0	0	0	0	0	0	0	0	0	1	TRUE	0	0	0	0	0
1595	rs3212880	11	69453985	rs36225067	11	69463679	0.885291	11_3	11	68653232	69652390	959	3056	69000000	29.4377	5.77424e-08	11	63	NA	NA	NA	NA	NA	NA	NA	NA	NA	NA	NA	NA	NA	NA	NA	NA	NA	NA	NA	NA	NA	NA	NA	NA	NA	NA	NA	NA	NA	NA	NA
1596	rs12285347	11	102401661	rs11568818	11	102396607	0.968542	11_4	11	101902241	102901389	323	3712	102396607	39.8013	2.627e-10	11	2	chr11	102396607	102396607	1	0	0	0	0	0	0	0	0	0	0	0	0	0	0	0	0	0	0	0	0	1	TRUE	0	0	0	0	0
1597	rs11568818	11	102401661	rs11568818	11	102401661	1	11_4	11	101902241	102901389	323	3712	102401661	40.7706	1.988e-10	11	2	chr11	102401661	102401661	1	0	0	0	0	0	0	0	0	0	0	0	0	0	0	0	1	0	0	0	0	1	TRUE	1	0	0	0	0
1598	rs76907016	12	49676010	rs10875943	12	49672619	0.761752	12_1	12	49176582	50175686	129	2624	49672619	41.7715	1.138e-10	12	29	NA	NA	NA	NA	NA	NA	NA	NA	NA	NA	NA	NA	NA	NA	NA	NA	NA	NA	NA	NA	NA	NA	NA	NA	NA	NA	NA	NA	NA	NA	NA
1599	rs56222401	12	49676010	rs10875943	12	49672714	0.778191	12_1	12	49176582	50175686	129	2624	49672714	42.5139	7.824e-11	12	29	chr12	49672714	49672714	1	0	0	0	0	0	0	0	0	0	0	0	0	0	0	0	0	0	0	0	0	1	TRUE	0	0	0	0	0
1600	rs11168962	12	49676010	rs10875943	12	49672739	0.767679	12_1	12	49176582	50175686	129	2624	49672739	43.3106	4.923e-11	12	29	chr12	49672739	49672739	1	0	0	0	0	0	0	0	0	0	0	0	0	0	0	0	0	0	0	0	0	1	TRUE	0	0	0	0	0
1601	rs11168963	12	49676010	rs10875943	12	49673158	0.914777	12_1	12	49176582	50175686	129	2624	49673158	40.8527	1.728e-10	12	29	NA	NA	NA	NA	NA	NA	NA	NA	NA	NA	NA	NA	NA	NA	NA	NA	NA	NA	NA	NA	NA	NA	NA	NA	NA	NA	NA	NA	NA	NA	NA
1602	rs6580706	12	49676010	rs10875943	12	49673551	0.711088	12_1	12	49176582	50175686	129	2624	49673551	36.2652	1.941e-09	12	29	NA	NA	NA	NA	NA	NA	NA	NA	NA	NA	NA	NA	NA	NA	NA	NA	NA	NA	NA	NA	NA	NA	NA	NA	NA	NA	NA	NA	NA	NA	NA
1603	rs10875943	12	49676010	rs10875943	12	49676010	1	12_1	12	49176582	50175686	129	2624	49676010	48.4061	4.175e-12	12	29	chr12	49676010	49676010	1	0	0	0	0	0	0	0	0	0	0	0	0	0	0	0	0	0	0	0	0	1	TRUE	0	0	0	0	0
1604	rs73106451	12	53316821	rs73110471	12	53266739	0.934236	12_2	12	52774067	53773299	587	3954	53266739	70.9896	3.145e-17	12	29	NA	NA	NA	NA	NA	NA	NA	NA	NA	NA	NA	NA	NA	NA	NA	NA	NA	NA	NA	NA	NA	NA	NA	NA	NA	NA	NA	NA	NA	NA	NA
1605	rs56207534	12	53316821	rs73110471	12	53267309	0.955977	12_2	12	52774067	53773299	587	3954	53267309	71.0408	3.048e-17	12	29	NA	NA	NA	NA	NA	NA	NA	NA	NA	NA	NA	NA	NA	NA	NA	NA	NA	NA	NA	NA	NA	NA	NA	NA	NA	NA	NA	NA	NA	NA	NA
1607	rs4919737	12	53316821	rs73110471	12	53270795	0.967137	12_2	12	52774067	53773299	587	3954	53270795	72.0253	1.825e-17	12	29	NA	NA	NA	NA	NA	NA	NA	NA	NA	NA	NA	NA	NA	NA	NA	NA	NA	NA	NA	NA	NA	NA	NA	NA	NA	NA	NA	NA	NA	NA	NA
1608	rs4919740	12	53316821	rs73110471	12	53270971	0.955977	12_2	12	52774067	53773299	587	3954	53270971	68.414	1.222e-16	12	29	NA	NA	NA	NA	NA	NA	NA	NA	NA	NA	NA	NA	NA	NA	NA	NA	NA	NA	NA	NA	NA	NA	NA	NA	NA	NA	NA	NA	NA	NA	NA
1609	rs73108429	12	53316821	rs73110471	12	53271671	0.967137	12_2	12	52774067	53773299	587	3954	53271671	71.6665	2.164e-17	12	29	NA	NA	NA	NA	NA	NA	NA	NA	NA	NA	NA	NA	NA	NA	NA	NA	NA	NA	NA	NA	NA	NA	NA	NA	NA	NA	NA	NA	NA	NA	NA
1610	rs11831919	12	53316821	rs73110471	12	53272015	0.967137	12_2	12	52774067	53773299	587	3954	53272015	72.0253	1.82e-17	12	29	NA	NA	NA	NA	NA	NA	NA	NA	NA	NA	NA	NA	NA	NA	NA	NA	NA	NA	NA	NA	NA	NA	NA	NA	NA	NA	NA	NA	NA	NA	NA
1612	rs4919742	12	53316821	rs73110471	12	53272964	0.967137	12_2	12	52774067	53773299	587	3954	53272964	72.295	1.598e-17	12	29	chr12	53272964	53272964	1	0	0	0	0	0	0	0	0	0	0	0	0	0	0	0	0	0	0	0	0	1	TRUE	0	0	0	0	0
1622	rs11836041	12	53316821	rs73110471	12	53275037	0.94552	12_2	12	52774067	53773299	587	3954	53275037	67.0151	3.107e-16	12	29	NA	NA	NA	NA	NA	NA	NA	NA	NA	NA	NA	NA	NA	NA	NA	NA	NA	NA	NA	NA	NA	NA	NA	NA	NA	NA	NA	NA	NA	NA	NA
1623	rs7133156	12	53316821	rs73110471	12	53275049	0.934821	12_2	12	52774067	53773299	587	3954	53275049	64.6229	1.023e-15	12	29	NA	NA	NA	NA	NA	NA	NA	NA	NA	NA	NA	NA	NA	NA	NA	NA	NA	NA	NA	NA	NA	NA	NA	NA	NA	NA	NA	NA	NA	NA	NA
1632	rs79377635	12	53316821	rs73110471	12	53276932	0.945011	12_2	12	52774067	53773299	587	3954	53276932	67.5062	2.253e-16	12	29	NA	NA	NA	NA	NA	NA	NA	NA	NA	NA	NA	NA	NA	NA	NA	NA	NA	NA	NA	NA	NA	NA	NA	NA	NA	NA	NA	NA	NA	NA	NA
1635	rs4919763	12	53316821	rs73110471	12	53279623	0.967137	12_2	12	52774067	53773299	587	3954	53279623	69.5646	7.32e-17	12	29	NA	NA	NA	NA	NA	NA	NA	NA	NA	NA	NA	NA	NA	NA	NA	NA	NA	NA	NA	NA	NA	NA	NA	NA	NA	NA	NA	NA	NA	NA	NA
1636	rs55914512	12	53316821	rs73110471	12	53282274	0.967137	12_2	12	52774067	53773299	587	3954	53282274	71.8458	2.091e-17	12	29	NA	NA	NA	NA	NA	NA	NA	NA	NA	NA	NA	NA	NA	NA	NA	NA	NA	NA	NA	NA	NA	NA	NA	NA	NA	NA	NA	NA	NA	NA	NA
1638	rs73108466	12	53316821	rs73110471	12	53283641	0.967137	12_2	12	52774067	53773299	587	3954	53283641	71.13	2.94e-17	12	29	NA	NA	NA	NA	NA	NA	NA	NA	NA	NA	NA	NA	NA	NA	NA	NA	NA	NA	NA	NA	NA	NA	NA	NA	NA	NA	NA	NA	NA	NA	NA
1639	rs55999178	12	53316821	rs73110471	12	53284360	0.967137	12_2	12	52774067	53773299	587	3954	53284360	71.3086	2.738e-17	12	29	NA	NA	NA	NA	NA	NA	NA	NA	NA	NA	NA	NA	NA	NA	NA	NA	NA	NA	NA	NA	NA	NA	NA	NA	NA	NA	NA	NA	NA	NA	NA
1640	rs73108469	12	53316821	rs73110471	12	53284849	0.967137	12_2	12	52774067	53773299	587	3954	53284849	71.13	3.02e-17	12	29	NA	NA	NA	NA	NA	NA	NA	NA	NA	NA	NA	NA	NA	NA	NA	NA	NA	NA	NA	NA	NA	NA	NA	NA	NA	NA	NA	NA	NA	NA	NA
1641	rs4919761	12	53316821	rs73110471	12	53285231	0.935083	12_2	12	52774067	53773299	587	3954	53285231	71.3185	2.815e-17	12	29	NA	NA	NA	NA	NA	NA	NA	NA	NA	NA	NA	NA	NA	NA	NA	NA	NA	NA	NA	NA	NA	NA	NA	NA	NA	NA	NA	NA	NA	NA	NA
1642	rs73110432	12	53316821	rs73110471	12	53287835	0.955977	12_2	12	52774067	53773299	587	3954	53287835	68.414	1.418e-16	12	29	NA	NA	NA	NA	NA	NA	NA	NA	NA	NA	NA	NA	NA	NA	NA	NA	NA	NA	NA	NA	NA	NA	NA	NA	NA	NA	NA	NA	NA	NA	NA
1643	rs4919707	12	53316821	rs73110471	12	53289648	0.967137	12_2	12	52774067	53773299	587	3954	53289648	71.2193	2.888e-17	12	29	chr12	53289648	53289648	0	1	0	0	0	0	0	0	0	0	0	0	0	0	0	0	0	0	0	0	0	1	TRUE	0	0	0	0	0
1644	rs56095813	12	53316821	rs73110471	12	53294747	0.967137	12_2	12	52774067	53773299	587	3954	53294747	71.9355	2.075e-17	12	29	NA	NA	NA	NA	NA	NA	NA	NA	NA	NA	NA	NA	NA	NA	NA	NA	NA	NA	NA	NA	NA	NA	NA	NA	NA	NA	NA	NA	NA	NA	NA
1645	rs137898974	12	53316821	rs73110471	12	53298775	0.978057	12_2	12	52774067	53773299	587	3954	53298775	73.1571	1.225e-17	12	29	chr12	53298775	53298775	1	0	1	1	1	0	0	0	0	0	0	0	0	0	0	0	0	1	0	0	0	4	TRUE	0	1	0	0	0
1646	rs55958994	12	53316821	rs73110471	12	53301019	0.989053	12_2	12	52774067	53773299	587	3954	53301019	76.1906	2.409e-18	12	29	chr12	53301019	53301019	1	1	0	1	1	0	0	0	0	0	0	1	0	0	0	0	0	0	0	0	0	5	TRUE	0	0	0	0	0
1647	rs17120257	12	53316821	rs73110471	12	53303331	0.989053	12_2	12	52774067	53773299	587	3954	53303331	76.2835	2.309e-18	12	29	NA	NA	NA	NA	NA	NA	NA	NA	NA	NA	NA	NA	NA	NA	NA	NA	NA	NA	NA	NA	NA	NA	NA	NA	NA	NA	NA	NA	NA	NA	NA
1648	rs113925811	12	53316821	rs73110471	12	53308932	0.989053	12_2	12	52774067	53773299	587	3954	53308932	77.8712	1.08e-18	12	29	chr12	53308932	53308932	0	0	0	0	1	0	0	0	0	0	0	0	0	0	0	0	0	0	0	0	0	1	TRUE	0	0	0	0	0
1649	rs4919743	12	53316821	rs73110471	12	53309584	0.989053	12_2	12	52774067	53773299	587	3954	53309584	77.6836	1.197e-18	12	29	chr12	53309584	53309584	1	0	0	0	1	0	0	0	1	0	0	0	1	0	0	0	0	0	0	0	0	4	TRUE	0	0	0	0	0
1650	rs73110464	12	53316821	rs73110471	12	53312612	0.989053	12_2	12	52774067	53773299	587	3954	53312612	78.3413	9.206e-19	12	29	NA	NA	NA	NA	NA	NA	NA	NA	NA	NA	NA	NA	NA	NA	NA	NA	NA	NA	NA	NA	NA	NA	NA	NA	NA	NA	NA	NA	NA	NA	NA
1651	rs73110471	12	53316821	rs73110471	12	53316821	1	12_2	12	52774067	53773299	587	3954	53316821	78.2616	7.363e-19	12	29	NA	NA	NA	NA	NA	NA	NA	NA	NA	NA	NA	NA	NA	NA	NA	NA	NA	NA	NA	NA	NA	NA	NA	NA	NA	NA	NA	NA	NA	NA	NA
1652	rs113094235	12	53316821	rs73110471	12	53323144	0.96726	12_2	12	52774067	53773299	587	3954	53323144	75.965	3.417e-18	12	29	NA	NA	NA	NA	NA	NA	NA	NA	NA	NA	NA	NA	NA	NA	NA	NA	NA	NA	NA	NA	NA	NA	NA	NA	NA	NA	NA	NA	NA	NA	NA
1653	rs117412892	12	53316821	rs73110471	12	53333309	0.741093	12_2	12	52774067	53773299	587	3954	53333309	64.9199	7.169e-16	12	29	NA	NA	NA	NA	NA	NA	NA	NA	NA	NA	NA	NA	NA	NA	NA	NA	NA	NA	NA	NA	NA	NA	NA	NA	NA	NA	NA	NA	NA	NA	NA
1654	rs2555009	12	114685571	rs1270884	12	114666099	0.878767	12_3	12	114367881	115367840	354	4576	114666099	27.7648	1.253e-07	12	35	NA	NA	NA	NA	NA	NA	NA	NA	NA	NA	NA	NA	NA	NA	NA	NA	NA	NA	NA	NA	NA	NA	NA	NA	NA	NA	NA	NA	NA	NA	NA
1655	rs2555019	12	114685571	rs1270884	12	114668618	0.878767	12_3	12	114367881	115367840	354	4576	114668618	27.4608	1.543e-07	12	35	NA	NA	NA	NA	NA	NA	NA	NA	NA	NA	NA	NA	NA	NA	NA	NA	NA	NA	NA	NA	NA	NA	NA	NA	NA	NA	NA	NA	NA	NA	NA
1656	rs1920568	12	114685571	rs1270884	12	114669732	0.786809	12_3	12	114367881	115367840	354	4576	114669732	25.2331	4.616e-07	12	35	NA	NA	NA	NA	NA	NA	NA	NA	NA	NA	NA	NA	NA	NA	NA	NA	NA	NA	NA	NA	NA	NA	NA	NA	NA	NA	NA	NA	NA	NA	NA
1657	rs2555016	12	114685571	rs1270884	12	114670663	0.869885	12_3	12	114367881	115367840	354	4576	114670663	27.2177	1.678e-07	12	35	NA	NA	NA	NA	NA	NA	NA	NA	NA	NA	NA	NA	NA	NA	NA	NA	NA	NA	NA	NA	NA	NA	NA	NA	NA	NA	NA	NA	NA	NA	NA
1658	rs2701109	12	114685571	rs1270884	12	114671825	0.878767	12_3	12	114367881	115367840	354	4576	114671825	27.3797	1.543e-07	12	35	NA	NA	NA	NA	NA	NA	NA	NA	NA	NA	NA	NA	NA	NA	NA	NA	NA	NA	NA	NA	NA	NA	NA	NA	NA	NA	NA	NA	NA	NA	NA
1659	rs1247943	12	114685571	rs1270884	12	114673421	0.863365	12_3	12	114367881	115367840	354	4576	114673421	27.7868	1.273e-07	12	35	NA	NA	NA	NA	NA	NA	NA	NA	NA	NA	NA	NA	NA	NA	NA	NA	NA	NA	NA	NA	NA	NA	NA	NA	NA	NA	NA	NA	NA	NA	NA
1660	rs2555015	12	114685571	rs1270884	12	114673774	0.797444	12_3	12	114367881	115367840	354	4576	114673774	24.6909	6.345e-07	12	35	NA	NA	NA	NA	NA	NA	NA	NA	NA	NA	NA	NA	NA	NA	NA	NA	NA	NA	NA	NA	NA	NA	NA	NA	NA	NA	NA	NA	NA	NA	NA
1666	rs2555013	12	114685571	rs1270884	12	114678318	0.974713	12_3	12	114367881	115367840	354	4576	114678318	32.8178	1.053e-08	12	35	NA	NA	NA	NA	NA	NA	NA	NA	NA	NA	NA	NA	NA	NA	NA	NA	NA	NA	NA	NA	NA	NA	NA	NA	NA	NA	NA	NA	NA	NA	NA
1667	rs2555012	12	114685571	rs1270884	12	114678725	0.758542	12_3	12	114367881	115367840	354	4576	114678725	20.0428	7.387e-06	12	35	NA	NA	NA	NA	NA	NA	NA	NA	NA	NA	NA	NA	NA	NA	NA	NA	NA	NA	NA	NA	NA	NA	NA	NA	NA	NA	NA	NA	NA	NA	NA
1668	rs2252414	12	114685571	rs1270884	12	114679137	0.758542	12_3	12	114367881	115367840	354	4576	114679137	20.0428	7.327e-06	12	35	NA	NA	NA	NA	NA	NA	NA	NA	NA	NA	NA	NA	NA	NA	NA	NA	NA	NA	NA	NA	NA	NA	NA	NA	NA	NA	NA	NA	NA	NA	NA
1669	rs1950090	12	114685571	rs1270884	12	114680189	0.73374	12_3	12	114367881	115367840	354	4576	114680189	20.9272	4.505e-06	12	35	NA	NA	NA	NA	NA	NA	NA	NA	NA	NA	NA	NA	NA	NA	NA	NA	NA	NA	NA	NA	NA	NA	NA	NA	NA	NA	NA	NA	NA	NA	NA
1670	rs1270885	12	114685571	rs1270884	12	114681552	0.751381	12_3	12	114367881	115367840	354	4576	114681552	20.8779	4.814e-06	12	35	NA	NA	NA	NA	NA	NA	NA	NA	NA	NA	NA	NA	NA	NA	NA	NA	NA	NA	NA	NA	NA	NA	NA	NA	NA	NA	NA	NA	NA	NA	NA
1671	rs1247940	12	114685571	rs1270884	12	114682651	0.761564	12_3	12	114367881	115367840	354	4576	114682651	20.8779	4.638e-06	12	35	NA	NA	NA	NA	NA	NA	NA	NA	NA	NA	NA	NA	NA	NA	NA	NA	NA	NA	NA	NA	NA	NA	NA	NA	NA	NA	NA	NA	NA	NA	NA
1673	rs2252923	12	114685571	rs1270884	12	114683320	0.735763	12_3	12	114367881	115367840	354	4576	114683320	20.1139	7.1e-06	12	35	NA	NA	NA	NA	NA	NA	NA	NA	NA	NA	NA	NA	NA	NA	NA	NA	NA	NA	NA	NA	NA	NA	NA	NA	NA	NA	NA	NA	NA	NA	NA
1675	rs2252924	12	114685571	rs1270884	12	114683323	0.761716	12_3	12	114367881	115367840	354	4576	114683323	20.7375	5.428e-06	12	35	NA	NA	NA	NA	NA	NA	NA	NA	NA	NA	NA	NA	NA	NA	NA	NA	NA	NA	NA	NA	NA	NA	NA	NA	NA	NA	NA	NA	NA	NA	NA
1676	rs1247938	12	114685571	rs1270884	12	114683568	0.764683	12_3	12	114367881	115367840	354	4576	114683568	19.974	7.625e-06	12	35	NA	NA	NA	NA	NA	NA	NA	NA	NA	NA	NA	NA	NA	NA	NA	NA	NA	NA	NA	NA	NA	NA	NA	NA	NA	NA	NA	NA	NA	NA	NA
1677	rs1269789	12	114685571	rs1270884	12	114684542	0.764683	12_3	12	114367881	115367840	354	4576	114684542	20.1118	7.156e-06	12	35	NA	NA	NA	NA	NA	NA	NA	NA	NA	NA	NA	NA	NA	NA	NA	NA	NA	NA	NA	NA	NA	NA	NA	NA	NA	NA	NA	NA	NA	NA	NA
1678	rs2253207	12	114685571	rs1270884	12	114685437	0.767695	12_3	12	114367881	115367840	354	4576	114685437	20.9482	4.508e-06	12	35	NA	NA	NA	NA	NA	NA	NA	NA	NA	NA	NA	NA	NA	NA	NA	NA	NA	NA	NA	NA	NA	NA	NA	NA	NA	NA	NA	NA	NA	NA	NA
1679	rs1270884	12	114685571	rs1270884	12	114685571	1	12_3	12	114367881	115367840	354	4576	114685571	33.5322	6.825e-09	12	35	NA	NA	NA	NA	NA	NA	NA	NA	NA	NA	NA	NA	NA	NA	NA	NA	NA	NA	NA	NA	NA	NA	NA	NA	NA	NA	NA	NA	NA	NA	NA
1681	rs2555004	12	114685571	rs1270884	12	114686645	0.941072	12_3	12	114367881	115367840	354	4576	114686645	33.0848	8.818e-09	12	35	NA	NA	NA	NA	NA	NA	NA	NA	NA	NA	NA	NA	NA	NA	NA	NA	NA	NA	NA	NA	NA	NA	NA	NA	NA	NA	NA	NA	NA	NA	NA
1682	rs1247928	12	114685571	rs1270884	12	114686840	0.764683	12_3	12	114367881	115367840	354	4576	114686840	20.3193	6.458e-06	12	35	NA	NA	NA	NA	NA	NA	NA	NA	NA	NA	NA	NA	NA	NA	NA	NA	NA	NA	NA	NA	NA	NA	NA	NA	NA	NA	NA	NA	NA	NA	NA
1683	rs1247927	12	114685571	rs1270884	12	114687056	0.764683	12_3	12	114367881	115367840	354	4576	114687056	20.25	6.777e-06	12	35	NA	NA	NA	NA	NA	NA	NA	NA	NA	NA	NA	NA	NA	NA	NA	NA	NA	NA	NA	NA	NA	NA	NA	NA	NA	NA	NA	NA	NA	NA	NA
1684	rs1247926	12	114685571	rs1270884	12	114687311	0.764683	12_3	12	114367881	115367840	354	4576	114687311	20.3887	6.295e-06	12	35	NA	NA	NA	NA	NA	NA	NA	NA	NA	NA	NA	NA	NA	NA	NA	NA	NA	NA	NA	NA	NA	NA	NA	NA	NA	NA	NA	NA	NA	NA	NA
1685	rs61933115	12	115084059	rs61933115	12	115084059	1	12_3	12	114367881	115367840	354	4576	115084059	21.2258	3.998e-06	12	35	NA	NA	NA	NA	NA	NA	NA	NA	NA	NA	NA	NA	NA	NA	NA	NA	NA	NA	NA	NA	NA	NA	NA	NA	NA	NA	NA	NA	NA	NA	NA
1686	rs62003539	14	53389699	rs62003539	14	53389699	1	14_1	14	52872457	53872104	186	3263	53389699	52.1522	4.54e-13	14	33	NA	NA	NA	NA	NA	NA	NA	NA	NA	NA	NA	NA	NA	NA	NA	NA	NA	NA	NA	NA	NA	NA	NA	NA	NA	NA	NA	NA	NA	NA	NA
1687	rs62003542	14	53389699	rs62003539	14	53397783	0.82664	14_1	14	52872457	53872104	186	3263	53397783	45.8762	1.154e-11	14	33	NA	NA	NA	NA	NA	NA	NA	NA	NA	NA	NA	NA	NA	NA	NA	NA	NA	NA	NA	NA	NA	NA	NA	NA	NA	NA	NA	NA	NA	NA	NA
1688	rs8012109	14	53389699	rs62003539	14	53399337	0.833849	14_1	14	52872457	53872104	186	3263	53399337	43.7633	3.442e-11	14	33	NA	NA	NA	NA	NA	NA	NA	NA	NA	NA	NA	NA	NA	NA	NA	NA	NA	NA	NA	NA	NA	NA	NA	NA	NA	NA	NA	NA	NA	NA	NA
1689	rs17125955	14	53389699	rs62003539	14	53406442	0.833849	14_1	14	52872457	53872104	186	3263	53406442	42.25	7.549e-11	14	33	NA	NA	NA	NA	NA	NA	NA	NA	NA	NA	NA	NA	NA	NA	NA	NA	NA	NA	NA	NA	NA	NA	NA	NA	NA	NA	NA	NA	NA	NA	NA
1690	rs62003544	14	53389699	rs62003539	14	53409281	0.834158	14_1	14	52872457	53872104	186	3263	53409281	39.7618	2.691e-10	14	33	NA	NA	NA	NA	NA	NA	NA	NA	NA	NA	NA	NA	NA	NA	NA	NA	NA	NA	NA	NA	NA	NA	NA	NA	NA	NA	NA	NA	NA	NA	NA
1691	rs7158115	14	53389699	rs62003539	14	53418339	0.797856	14_1	14	52872457	53872104	186	3263	53418339	41.0795	1.572e-10	14	33	chr14	53418339	53418339	1	0	1	0	0	0	0	0	0	0	0	0	0	0	0	0	1	0	0	0	0	2	TRUE	1	0	0	0	0
1692	rs9323513	14	69002988	rs2189517	14	68996491	1	14_2	14	68555328	69554861	718	2898	69000000	18.4586	1.73637e-05	14	18	NA	NA	NA	NA	NA	NA	NA	NA	NA	NA	NA	NA	NA	NA	NA	NA	NA	NA	NA	NA	NA	NA	NA	NA	NA	NA	NA	NA	NA	NA	NA
1693	rs12887124	14	69002988	rs2189517	14	68996976	1	14_2	14	68555328	69554861	718	2898	69000000	18.1611	2.02978e-05	14	18	NA	NA	NA	NA	NA	NA	NA	NA	NA	NA	NA	NA	NA	NA	NA	NA	NA	NA	NA	NA	NA	NA	NA	NA	NA	NA	NA	NA	NA	NA	NA
1694	rs11158749	14	69002988	rs2189517	14	68997296	1	14_2	14	68555328	69554861	718	2898	69000000	19.0474	1.27512e-05	14	18	NA	NA	NA	NA	NA	NA	NA	NA	NA	NA	NA	NA	NA	NA	NA	NA	NA	NA	NA	NA	NA	NA	NA	NA	NA	NA	NA	NA	NA	NA	NA
1695	rs10134446	14	69002988	rs2189517	14	68997635	1	14_2	14	68555328	69554861	718	2898	69000000	19.2575	1.1422e-05	14	18	NA	NA	NA	NA	NA	NA	NA	NA	NA	NA	NA	NA	NA	NA	NA	NA	NA	NA	NA	NA	NA	NA	NA	NA	NA	NA	NA	NA	NA	NA	NA
1696	rs2189517	14	69002988	rs2189517	14	69002988	1	14_2	14	68555328	69554861	718	2898	69000000	19.9873	7.79597e-06	14	18	NA	NA	NA	NA	NA	NA	NA	NA	NA	NA	NA	NA	NA	NA	NA	NA	NA	NA	NA	NA	NA	NA	NA	NA	NA	NA	NA	NA	NA	NA	NA
1697	rs7140266	14	69002988	rs2189517	14	69004805	1	14_2	14	68555328	69554861	718	2898	69000000	18.2492	1.93803e-05	14	18	NA	NA	NA	NA	NA	NA	NA	NA	NA	NA	NA	NA	NA	NA	NA	NA	NA	NA	NA	NA	NA	NA	NA	NA	NA	NA	NA	NA	NA	NA	NA
1699	rs2525530	14	69002988	rs2189517	14	69014452	0.951176	14_2	14	68555328	69554861	718	2898	69000000	19.6612	9.24582e-06	14	18	chr14	69014452	69014452	0	0	0	0	0	1	1	0	0	0	0	1	0	0	0	0	0	0	0	0	0	3	TRUE	0	0	0	0	0
1708	rs12587232	14	69002988	rs2189517	14	69027866	0.744641	14_2	14	68555328	69554861	718	2898	69000000	16.6291	4.54479e-05	14	18	NA	NA	NA	NA	NA	NA	NA	NA	NA	NA	NA	NA	NA	NA	NA	NA	NA	NA	NA	NA	NA	NA	NA	NA	NA	NA	NA	NA	NA	NA	NA
1710	rs17105852	14	69030652	rs17105852	14	69030652	1	14_2	14	68555328	69554861	718	2898	69030652	NA	1.418e-05	14	18	chr14	69030652	69030652	1	0	0	0	0	0	0	0	0	0	0	0	0	0	0	0	0	0	0	0	0	1	TRUE	0	0	0	0	0
1716	rs7141529	14	69126744	rs7141529	14	69126744	1	14_2	14	68555328	69554861	718	2898	69126744	42.5552	6.456e-11	14	18	NA	NA	NA	NA	NA	NA	NA	NA	NA	NA	NA	NA	NA	NA	NA	NA	NA	NA	NA	NA	NA	NA	NA	NA	NA	NA	NA	NA	NA	NA	NA
1718	rs767127	14	69126744	rs7141529	14	69134264	0.961775	14_2	14	68555328	69554861	718	2898	69134264	40.3423	2.468e-10	14	18	chr14	69134264	69134264	0	1	0	0	0	0	0	0	0	0	0	0	1	0	0	0	0	0	0	0	0	2	TRUE	0	0	0	0	0
1726	rs866304	17	619162	rs461251	17	587729	0.945927	17_1	17	119162	1118931	279	5132	587729	53.7778	2.048e-13	17	16	NA	NA	NA	NA	NA	NA	NA	NA	NA	NA	NA	NA	NA	NA	NA	NA	NA	NA	NA	NA	NA	NA	NA	NA	NA	NA	NA	NA	NA	NA	NA
1727	rs410157	17	619162	rs461251	17	598240	0.890951	17_1	17	119162	1118931	279	5132	598240	51.6669	7.014e-13	17	16	NA	NA	NA	NA	NA	NA	NA	NA	NA	NA	NA	NA	NA	NA	NA	NA	NA	NA	NA	NA	NA	NA	NA	NA	NA	NA	NA	NA	NA	NA	NA
1728	rs331000	17	619162	rs461251	17	609506	0.869674	17_1	17	119162	1118931	279	5132	609506	51.3255	7.382e-13	17	16	NA	NA	NA	NA	NA	NA	NA	NA	NA	NA	NA	NA	NA	NA	NA	NA	NA	NA	NA	NA	NA	NA	NA	NA	NA	NA	NA	NA	NA	NA	NA
1729	rs330999	17	619162	rs461251	17	609658	0.890951	17_1	17	119162	1118931	279	5132	609658	51.3255	7.009e-13	17	16	NA	NA	NA	NA	NA	NA	NA	NA	NA	NA	NA	NA	NA	NA	NA	NA	NA	NA	NA	NA	NA	NA	NA	NA	NA	NA	NA	NA	NA	NA	NA
1730	rs2740358	17	619162	rs461251	17	617059	0.83973	17_1	17	119162	1118931	279	5132	617059	57.6475	3.58e-14	17	16	chr17	617059	617059	0	0	1	1	1	0	0	0	0	0	0	0	0	0	0	0	0	0	0	0	0	3	TRUE	0	0	0	0	0
1731	rs2474694	17	619162	rs461251	17	618039	0.910357	17_1	17	119162	1118931	279	5132	618039	56.8111	3.852e-14	17	16	chr17	618039	618039	1	0	1	1	1	0	0	0	0	0	0	0	0	0	0	0	1	0	0	1	0	4	TRUE	1	0	0	0	0
1733	rs684232	17	619162	rs461251	17	618965	0.910357	17_1	17	119162	1118931	279	5132	618965	57.3265	4.014e-14	17	16	chr17	618965	618965	0	0	1	1	1	1	1	0	0	0	0	0	0	0	0	0	1	0	0	0	0	5	TRUE	1	0	0	0	0
1734	rs461251	17	619162	rs461251	17	619162	1	17_1	17	119162	1118931	279	5132	619162	61.3412	6.15e-15	17	16	chr17	619162	619162	1	0	0	1	1	0	0	0	0	0	0	0	0	0	0	0	0	0	0	0	0	3	TRUE	0	0	0	0	0
1735	rs1237094	17	619162	rs461251	17	619842	0.835804	17_1	17	119162	1118931	279	5132	619842	48.8932	3.078e-12	17	16	chr17	619842	619842	0	0	0	1	1	0	0	0	0	0	0	0	0	0	0	0	0	0	0	0	0	2	TRUE	0	0	0	0	0
1737	rs394680	17	619162	rs461251	17	621782	0.794902	17_1	17	119162	1118931	279	5132	621782	53.7778	2.492e-13	17	16	NA	NA	NA	NA	NA	NA	NA	NA	NA	NA	NA	NA	NA	NA	NA	NA	NA	NA	NA	NA	NA	NA	NA	NA	NA	NA	NA	NA	NA	NA	NA
1738	rs437948	17	619162	rs461251	17	623356	0.839518	17_1	17	119162	1118931	279	5132	623356	49.4284	2.46e-12	17	16	NA	NA	NA	NA	NA	NA	NA	NA	NA	NA	NA	NA	NA	NA	NA	NA	NA	NA	NA	NA	NA	NA	NA	NA	NA	NA	NA	NA	NA	NA	NA
1739	rs450289	17	619162	rs461251	17	629896	0.901139	17_1	17	119162	1118931	279	5132	629896	49.214	2.279e-12	17	16	NA	NA	NA	NA	NA	NA	NA	NA	NA	NA	NA	NA	NA	NA	NA	NA	NA	NA	NA	NA	NA	NA	NA	NA	NA	NA	NA	NA	NA	NA	NA
1740	rs1741275	17	619162	rs461251	17	630363	0.897507	17_1	17	119162	1118931	279	5132	630363	49.214	2.439e-12	17	16	NA	NA	NA	NA	NA	NA	NA	NA	NA	NA	NA	NA	NA	NA	NA	NA	NA	NA	NA	NA	NA	NA	NA	NA	NA	NA	NA	NA	NA	NA	NA
1742	rs2229295	17	36047276	rs2229295	17	36047276	1	17_2	17	35496092	36495096	265	2280	36000000	25.8204	3.74704e-07	17	11	chr17	36047276	36047276	0	0	0	0	0	0	0	0	0	0	0	0	0	0	0	0	0	0	0	0	1	0	FALSE	NA	0	0	0	0
1744	rs718961	17	36077099	rs718961	17	36077099	1	17_2	17	35496092	36495096	265	2280	36000000	47.5531	5.35347e-12	17	11	chr17	36077099	36077099	0	1	0	1	1	0	0	0	0	0	0	0	1	0	0	0	0	0	0	0	0	4	TRUE	0	0	0	0	0
1745	rs718960	17	36077099	rs718961	17	36077279	1	17_2	17	35496092	36495096	265	2280	36000000	46.9388	7.3237e-12	17	11	chr17	36077279	36077279	1	1	0	1	1	0	1	0	0	0	0	0	1	0	0	0	0	0	0	0	0	6	TRUE	0	0	0	0	0
1746	rs12951345	17	36077099	rs718961	17	36077863	0.96573	17_2	17	35496092	36495096	265	2280	36000000	43.2753	4.75545e-11	17	11	chr17	36077863	36077863	0	1	0	1	1	0	0	0	0	0	0	0	0	0	0	0	0	0	0	0	0	3	TRUE	0	0	0	0	0
1747	rs4795218	17	36077099	rs718961	17	36078510	1	17_2	17	35496092	36495096	265	2280	36000000	45.6401	1.42103e-11	17	11	chr17	36078510	36078510	0	0	0	1	1	0	0	0	0	0	0	0	0	0	0	0	0	0	0	0	0	2	TRUE	0	0	0	0	0
1755	rs11651755	17	36103565	rs11263763	17	36099840	0.956849	17_2	17	35496092	36495096	265	2280	36099840	289.264	1.843e-64	17	11	NA	NA	NA	NA	NA	NA	NA	NA	NA	NA	NA	NA	NA	NA	NA	NA	NA	NA	NA	NA	NA	NA	NA	NA	NA	NA	NA	NA	NA	NA	NA
1756	rs10908278	17	36103565	rs11263763	17	36099952	0.967388	17_2	17	35496092	36495096	265	2280	36099952	286.13	8.195e-64	17	11	NA	NA	NA	NA	NA	NA	NA	NA	NA	NA	NA	NA	NA	NA	NA	NA	NA	NA	NA	NA	NA	NA	NA	NA	NA	NA	NA	NA	NA	NA	NA
1759	rs8064454	17	36103565	rs11263763	17	36101586	0.972958	17_2	17	35496092	36495096	265	2280	36101586	289.262	2.543e-65	17	11	chr17	36101586	36101586	0	0	0	1	1	0	0	0	0	0	0	0	0	0	0	0	0	0	0	0	0	2	TRUE	0	0	0	0	0
1760	rs11651052	17	36103565	rs11263763	17	36102381	0.983836	17_2	17	35496092	36495096	265	2280	36102381	291.884	8.077e-66	17	11	chr17	36102381	36102381	1	0	1	1	1	0	1	0	0	0	0	0	0	0	0	0	0	0	0	0	0	5	TRUE	0	0	0	0	0
1761	rs11263763	17	36103565	rs11263763	17	36103565	1	17_2	17	35496092	36495096	265	2280	36103565	296.05	2.093e-66	17	11	chr17	36103565	36103565	1	0	1	1	1	1	0	0	0	0	0	0	0	0	0	0	0	0	0	0	0	5	TRUE	0	0	0	0	0
1763	rs138263737	17	46915735	rs138263737	17	46915735	1	17_3	17	46845720	47935959	203	3213	46915735	47.0169	7.015e-12	17	102	NA	NA	NA	NA	NA	NA	NA	NA	NA	NA	NA	NA	NA	NA	NA	NA	NA	NA	NA	NA	NA	NA	NA	NA	NA	NA	NA	NA	NA	NA	NA
1764	rs117821438	17	47452263	rs11655191	17	47325867	0.830948	17_3	17	46845720	47935959	203	3213	47000000	25.2992	4.90924e-07	17	102	NA	NA	NA	NA	NA	NA	NA	NA	NA	NA	NA	NA	NA	NA	NA	NA	NA	NA	NA	NA	NA	NA	NA	NA	NA	NA	NA	NA	NA	NA	NA
1765	rs146575231	17	47452263	rs11655191	17	47333557	0.811858	17_3	17	46845720	47935959	203	3213	47000000	23.4632	1.27327e-06	17	102	NA	NA	NA	NA	NA	NA	NA	NA	NA	NA	NA	NA	NA	NA	NA	NA	NA	NA	NA	NA	NA	NA	NA	NA	NA	NA	NA	NA	NA	NA	NA
1766	rs146100660	17	47452263	rs11655191	17	47335348	0.854978	17_3	17	46845720	47935959	203	3213	47000000	25.5586	4.29148e-07	17	102	NA	NA	NA	NA	NA	NA	NA	NA	NA	NA	NA	NA	NA	NA	NA	NA	NA	NA	NA	NA	NA	NA	NA	NA	NA	NA	NA	NA	NA	NA	NA
1767	rs149261956	17	47452263	rs11655191	17	47335589	0.854978	17_3	17	46845720	47935959	203	3213	47000000	25.5655	4.2762e-07	17	102	NA	NA	NA	NA	NA	NA	NA	NA	NA	NA	NA	NA	NA	NA	NA	NA	NA	NA	NA	NA	NA	NA	NA	NA	NA	NA	NA	NA	NA	NA	NA
1768	rs74659133	17	47452263	rs11655191	17	47336931	0.830948	17_3	17	46845720	47935959	203	3213	47000000	25.873	3.64627e-07	17	102	NA	NA	NA	NA	NA	NA	NA	NA	NA	NA	NA	NA	NA	NA	NA	NA	NA	NA	NA	NA	NA	NA	NA	NA	NA	NA	NA	NA	NA	NA	NA
1769	rs11653139	17	47452263	rs11655191	17	47339741	0.854978	17_3	17	46845720	47935959	203	3213	47000000	25.7554	3.87537e-07	17	102	NA	NA	NA	NA	NA	NA	NA	NA	NA	NA	NA	NA	NA	NA	NA	NA	NA	NA	NA	NA	NA	NA	NA	NA	NA	NA	NA	NA	NA	NA	NA
1771	rs11650494	17	47452263	rs11655191	17	47345186	0.836946	17_3	17	46845720	47935959	203	3213	47000000	26.1591	3.14414e-07	17	102	NA	NA	NA	NA	NA	NA	NA	NA	NA	NA	NA	NA	NA	NA	NA	NA	NA	NA	NA	NA	NA	NA	NA	NA	NA	NA	NA	NA	NA	NA	NA
1772	rs147125686	17	47452263	rs11655191	17	47348066	0.975332	17_3	17	46845720	47935959	203	3213	47000000	27.8346	1.32144e-07	17	102	NA	NA	NA	NA	NA	NA	NA	NA	NA	NA	NA	NA	NA	NA	NA	NA	NA	NA	NA	NA	NA	NA	NA	NA	NA	NA	NA	NA	NA	NA	NA
1773	rs73340392	17	47452263	rs11655191	17	47358308	0.951128	17_3	17	46845720	47935959	203	3213	47000000	27.4454	1.61591e-07	17	102	NA	NA	NA	NA	NA	NA	NA	NA	NA	NA	NA	NA	NA	NA	NA	NA	NA	NA	NA	NA	NA	NA	NA	NA	NA	NA	NA	NA	NA	NA	NA
1774	rs11650087	17	47452263	rs11655191	17	47362923	0.975332	17_3	17	46845720	47935959	203	3213	47000000	27.6161	1.47945e-07	17	102	NA	NA	NA	NA	NA	NA	NA	NA	NA	NA	NA	NA	NA	NA	NA	NA	NA	NA	NA	NA	NA	NA	NA	NA	NA	NA	NA	NA	NA	NA	NA
1775	rs11653686	17	47452263	rs11655191	17	47362991	0.927954	17_3	17	46845720	47935959	203	3213	47000000	27.6696	1.43908e-07	17	102	NA	NA	NA	NA	NA	NA	NA	NA	NA	NA	NA	NA	NA	NA	NA	NA	NA	NA	NA	NA	NA	NA	NA	NA	NA	NA	NA	NA	NA	NA	NA
1776	rs117087923	17	47452263	rs11655191	17	47364913	0.975332	17_3	17	46845720	47935959	203	3213	47000000	27.5019	1.56938e-07	17	102	NA	NA	NA	NA	NA	NA	NA	NA	NA	NA	NA	NA	NA	NA	NA	NA	NA	NA	NA	NA	NA	NA	NA	NA	NA	NA	NA	NA	NA	NA	NA
1778	rs75904857	17	47452263	rs11655191	17	47370449	0.975332	17_3	17	46845720	47935959	203	3213	47000000	27.1143	1.91775e-07	17	102	chr17	47370449	47370449	0	0	0	0	0	0	0	0	0	0	0	0	0	0	0	0	0	0	0	0	1	0	FALSE	NA	0	0	0	0
1779	rs77338752	17	47452263	rs11655191	17	47372328	0.950811	17_3	17	46845720	47935959	203	3213	47000000	27.6079	1.48568e-07	17	102	chr17	47372328	47372328	0	0	0	0	0	0	0	0	0	0	0	0	0	0	0	0	0	0	0	0	1	0	FALSE	NA	0	0	0	0
1780	rs73340399	17	47452263	rs11655191	17	47372743	0.951128	17_3	17	46845720	47935959	203	3213	47000000	27.4451	1.61616e-07	17	102	chr17	47372743	47372743	0	0	0	0	0	0	0	0	0	0	0	0	0	0	0	0	0	0	0	0	1	0	FALSE	NA	0	0	0	0
1781	rs57390430	17	47452263	rs11655191	17	47374886	0.951128	17_3	17	46845720	47935959	203	3213	47000000	27.4442	1.61694e-07	17	102	chr17	47374886	47374886	0	0	0	0	0	0	0	0	0	0	0	0	0	0	0	0	0	0	0	0	1	0	FALSE	NA	0	0	0	0
1782	rs11651191	17	47452263	rs11655191	17	47378937	0.975332	17_3	17	46845720	47935959	203	3213	47000000	28.1743	1.10866e-07	17	102	NA	NA	NA	NA	NA	NA	NA	NA	NA	NA	NA	NA	NA	NA	NA	NA	NA	NA	NA	NA	NA	NA	NA	NA	NA	NA	NA	NA	NA	NA	NA
1783	rs140302625	17	47452263	rs11655191	17	47379867	0.927954	17_3	17	46845720	47935959	203	3213	47000000	26.9653	2.07143e-07	17	102	NA	NA	NA	NA	NA	NA	NA	NA	NA	NA	NA	NA	NA	NA	NA	NA	NA	NA	NA	NA	NA	NA	NA	NA	NA	NA	NA	NA	NA	NA	NA
1784	rs148171854	17	47452263	rs11655191	17	47382795	0.975332	17_3	17	46845720	47935959	203	3213	47000000	27.7294	1.39523e-07	17	102	NA	NA	NA	NA	NA	NA	NA	NA	NA	NA	NA	NA	NA	NA	NA	NA	NA	NA	NA	NA	NA	NA	NA	NA	NA	NA	NA	NA	NA	NA	NA
1785	rs11658111	17	47452263	rs11655191	17	47383994	0.905745	17_3	17	46845720	47935959	203	3213	47000000	28.0766	1.16607e-07	17	102	NA	NA	NA	NA	NA	NA	NA	NA	NA	NA	NA	NA	NA	NA	NA	NA	NA	NA	NA	NA	NA	NA	NA	NA	NA	NA	NA	NA	NA	NA	NA
1786	rs113056032	17	47452263	rs11655191	17	47384974	0.905745	17_3	17	46845720	47935959	203	3213	47000000	26.9338	2.1055e-07	17	102	NA	NA	NA	NA	NA	NA	NA	NA	NA	NA	NA	NA	NA	NA	NA	NA	NA	NA	NA	NA	NA	NA	NA	NA	NA	NA	NA	NA	NA	NA	NA
1787	rs11654557	17	47452263	rs11655191	17	47390136	0.975332	17_3	17	46845720	47935959	203	3213	47000000	27.7133	1.40692e-07	17	102	chr17	47390136	47390136	0	0	0	0	0	0	0	0	0	0	0	0	0	0	0	0	0	1	0	0	0	0	FALSE	0	1	0	0	0
1788	rs9907478	17	47452263	rs11655191	17	47395729	0.975332	17_3	17	46845720	47935959	203	3213	47000000	27.7325	1.39305e-07	17	102	chr17	47395729	47395729	0	0	0	0	0	0	0	0	0	0	0	0	0	0	0	0	1	0	0	0	0	0	FALSE	NA	0	0	0	0
1789	rs76366926	17	47452263	rs11655191	17	47396628	0.975332	17_3	17	46845720	47935959	203	3213	47000000	27.4836	1.58435e-07	17	102	NA	NA	NA	NA	NA	NA	NA	NA	NA	NA	NA	NA	NA	NA	NA	NA	NA	NA	NA	NA	NA	NA	NA	NA	NA	NA	NA	NA	NA	NA	NA
1790	rs78208413	17	47452263	rs11655191	17	47398282	0.975332	17_3	17	46845720	47935959	203	3213	47000000	27.7044	1.41338e-07	17	102	NA	NA	NA	NA	NA	NA	NA	NA	NA	NA	NA	NA	NA	NA	NA	NA	NA	NA	NA	NA	NA	NA	NA	NA	NA	NA	NA	NA	NA	NA	NA
1791	rs8076023	17	47452263	rs11655191	17	47399633	0.927954	17_3	17	46845720	47935959	203	3213	47000000	27.5508	1.53022e-07	17	102	NA	NA	NA	NA	NA	NA	NA	NA	NA	NA	NA	NA	NA	NA	NA	NA	NA	NA	NA	NA	NA	NA	NA	NA	NA	NA	NA	NA	NA	NA	NA
1792	rs73324308	17	47452263	rs11655191	17	47405338	0.951128	17_3	17	46845720	47935959	203	3213	47000000	27.5257	1.55017e-07	17	102	chr17	47405338	47405338	0	0	0	0	0	1	0	0	0	0	0	0	0	0	0	0	0	0	0	0	0	1	TRUE	0	0	0	0	0
1793	rs9891264	17	47452263	rs11655191	17	47407342	0.863993	17_3	17	46845720	47935959	203	3213	47000000	25.8458	3.69804e-07	17	102	NA	NA	NA	NA	NA	NA	NA	NA	NA	NA	NA	NA	NA	NA	NA	NA	NA	NA	NA	NA	NA	NA	NA	NA	NA	NA	NA	NA	NA	NA	NA
1794	rs11653762	17	47452263	rs11655191	17	47410889	0.909201	17_3	17	46845720	47935959	203	3213	47000000	27.7863	1.35482e-07	17	102	chr17	47410889	47410889	0	0	0	1	1	0	0	0	0	0	0	0	0	0	0	0	0	0	0	0	0	2	TRUE	0	0	0	0	0
1795	rs77247327	17	47452263	rs11655191	17	47411493	0.975332	17_3	17	46845720	47935959	203	3213	47000000	27.4195	1.63771e-07	17	102	chr17	47411493	47411493	0	0	0	1	1	0	0	0	0	0	0	0	0	0	0	0	0	0	0	0	0	2	TRUE	0	0	0	0	0
1796	rs111834333	17	47452263	rs11655191	17	47411814	0.927954	17_3	17	46845720	47935959	203	3213	47000000	27.503	1.56853e-07	17	102	chr17	47411814	47411814	0	0	0	1	1	0	0	0	0	0	0	0	0	0	0	0	0	0	0	0	0	2	TRUE	0	0	0	0	0
1797	rs75092916	17	47452263	rs11655191	17	47412578	0.951128	17_3	17	46845720	47935959	203	3213	47000000	27.0549	1.97759e-07	17	102	chr17	47412578	47412578	1	0	0	1	1	0	0	0	0	0	0	0	0	0	0	0	0	0	0	0	0	3	TRUE	0	0	0	0	0
1798	rs73324323	17	47452263	rs11655191	17	47420054	0.951128	17_3	17	46845720	47935959	203	3213	47000000	27.2182	1.81738e-07	17	102	chr17	47420054	47420054	1	0	0	0	0	0	0	0	0	0	0	0	1	0	0	0	0	0	0	0	0	2	TRUE	0	0	0	0	0
1799	rs117853079	17	47452263	rs11655191	17	47421593	0.975332	17_3	17	46845720	47935959	203	3213	47000000	26.8469	2.20229e-07	17	102	NA	NA	NA	NA	NA	NA	NA	NA	NA	NA	NA	NA	NA	NA	NA	NA	NA	NA	NA	NA	NA	NA	NA	NA	NA	NA	NA	NA	NA	NA	NA
1801	rs11656535	17	47452263	rs11655191	17	47425588	0.951128	17_3	17	46845720	47935959	203	3213	47000000	27.2154	1.82003e-07	17	102	NA	NA	NA	NA	NA	NA	NA	NA	NA	NA	NA	NA	NA	NA	NA	NA	NA	NA	NA	NA	NA	NA	NA	NA	NA	NA	NA	NA	NA	NA	NA
1802	rs186067278	17	47452263	rs11655191	17	47428406	0.927954	17_3	17	46845720	47935959	203	3213	47000000	27.9755	1.22859e-07	17	102	chr17	47428406	47428406	0	0	0	0	1	0	0	0	0	0	0	0	0	0	0	0	0	0	0	0	0	1	TRUE	0	0	0	0	0
1803	rs74830554	17	47452263	rs11655191	17	47431950	0.975332	17_3	17	46845720	47935959	203	3213	47000000	27.2537	1.78434e-07	17	102	NA	NA	NA	NA	NA	NA	NA	NA	NA	NA	NA	NA	NA	NA	NA	NA	NA	NA	NA	NA	NA	NA	NA	NA	NA	NA	NA	NA	NA	NA	NA
1805	rs140670503	17	47452263	rs11655191	17	47433192	0.975332	17_3	17	46845720	47935959	203	3213	47000000	27.2558	1.78239e-07	17	102	chr17	47433192	47433192	0	0	0	0	1	0	0	0	0	0	0	0	0	0	0	0	0	0	0	0	0	1	TRUE	0	0	0	0	0
1806	rs61286260	17	47452263	rs11655191	17	47433222	0.927954	17_3	17	46845720	47935959	203	3213	47000000	27.0155	2.0183e-07	17	102	chr17	47433222	47433222	0	0	0	0	1	0	0	0	0	0	0	0	0	0	0	0	0	0	0	0	0	1	TRUE	0	0	0	0	0
1808	rs142415707	17	47452263	rs11655191	17	47445346	0.975332	17_3	17	46845720	47935959	203	3213	47000000	27.2122	1.823e-07	17	102	NA	NA	NA	NA	NA	NA	NA	NA	NA	NA	NA	NA	NA	NA	NA	NA	NA	NA	NA	NA	NA	NA	NA	NA	NA	NA	NA	NA	NA	NA	NA
1809	rs79768864	17	47452263	rs11655191	17	47446968	0.905745	17_3	17	46845720	47935959	203	3213	47000000	26.5653	2.54781e-07	17	102	NA	NA	NA	NA	NA	NA	NA	NA	NA	NA	NA	NA	NA	NA	NA	NA	NA	NA	NA	NA	NA	NA	NA	NA	NA	NA	NA	NA	NA	NA	NA
1811	rs118099826	17	47452263	rs11655191	17	47447836	0.927954	17_3	17	46845720	47935959	203	3213	47000000	25.7645	3.85727e-07	17	102	NA	NA	NA	NA	NA	NA	NA	NA	NA	NA	NA	NA	NA	NA	NA	NA	NA	NA	NA	NA	NA	NA	NA	NA	NA	NA	NA	NA	NA	NA	NA
1812	rs117801358	17	47452263	rs11655191	17	47447950	0.975332	17_3	17	46845720	47935959	203	3213	47000000	27.2099	1.82521e-07	17	102	NA	NA	NA	NA	NA	NA	NA	NA	NA	NA	NA	NA	NA	NA	NA	NA	NA	NA	NA	NA	NA	NA	NA	NA	NA	NA	NA	NA	NA	NA	NA
1813	rs77488129	17	47452263	rs11655191	17	47448970	1	17_3	17	46845720	47935959	203	3213	47000000	28.2572	1.06219e-07	17	102	chr17	47448970	47448970	0	0	0	0	0	0	1	0	0	0	0	0	0	0	0	0	0	0	0	0	0	1	TRUE	0	0	0	0	0
1814	rs11650886	17	47452263	rs11655191	17	47449193	1	17_3	17	46845720	47935959	203	3213	47000000	27.7144	1.40614e-07	17	102	NA	NA	NA	NA	NA	NA	NA	NA	NA	NA	NA	NA	NA	NA	NA	NA	NA	NA	NA	NA	NA	NA	NA	NA	NA	NA	NA	NA	NA	NA	NA
1815	rs11655191	17	47452263	rs11655191	17	47452263	1	17_3	17	46845720	47935959	203	3213	47000000	28.9096	7.58358e-08	17	102	NA	NA	NA	NA	NA	NA	NA	NA	NA	NA	NA	NA	NA	NA	NA	NA	NA	NA	NA	NA	NA	NA	NA	NA	NA	NA	NA	NA	NA	NA	NA
1816	rs146336970	17	47452263	rs11655191	17	47453471	1	17_3	17	46845720	47935959	203	3213	47000000	28.153	1.12092e-07	17	102	NA	NA	NA	NA	NA	NA	NA	NA	NA	NA	NA	NA	NA	NA	NA	NA	NA	NA	NA	NA	NA	NA	NA	NA	NA	NA	NA	NA	NA	NA	NA
1817	rs7216993	17	47452263	rs11655191	17	47454263	0.975784	17_3	17	46845720	47935959	203	3213	47000000	27.3393	1.70708e-07	17	102	NA	NA	NA	NA	NA	NA	NA	NA	NA	NA	NA	NA	NA	NA	NA	NA	NA	NA	NA	NA	NA	NA	NA	NA	NA	NA	NA	NA	NA	NA	NA
1818	rs73324348	17	47452263	rs11655191	17	47455752	0.975784	17_3	17	46845720	47935959	203	3213	47000000	27.8799	1.29081e-07	17	102	NA	NA	NA	NA	NA	NA	NA	NA	NA	NA	NA	NA	NA	NA	NA	NA	NA	NA	NA	NA	NA	NA	NA	NA	NA	NA	NA	NA	NA	NA	NA
1819	rs8065389	17	47452263	rs11655191	17	47456064	0.975784	17_3	17	46845720	47935959	203	3213	47000000	27.4748	1.59155e-07	17	102	NA	NA	NA	NA	NA	NA	NA	NA	NA	NA	NA	NA	NA	NA	NA	NA	NA	NA	NA	NA	NA	NA	NA	NA	NA	NA	NA	NA	NA	NA	NA
1820	rs11650001	17	47452263	rs11655191	17	47456754	0.952578	17_3	17	46845720	47935959	203	3213	47000000	28.7729	8.13836e-08	17	102	NA	NA	NA	NA	NA	NA	NA	NA	NA	NA	NA	NA	NA	NA	NA	NA	NA	NA	NA	NA	NA	NA	NA	NA	NA	NA	NA	NA	NA	NA	NA
1821	rs8072520	17	47452263	rs11655191	17	47466640	0.853972	17_3	17	46845720	47935959	203	3213	47000000	19.3924	1.06429e-05	17	102	NA	NA	NA	NA	NA	NA	NA	NA	NA	NA	NA	NA	NA	NA	NA	NA	NA	NA	NA	NA	NA	NA	NA	NA	NA	NA	NA	NA	NA	NA	NA
1822	rs57030023	17	47452263	rs11655191	17	47468546	0.854175	17_3	17	46845720	47935959	203	3213	47000000	19.8129	8.54035e-06	17	102	chr17	47468546	47468546	1	0	0	0	1	0	0	1	1	0	0	0	1	1	0	0	0	0	0	0	0	6	TRUE	0	0	0	0	0
1823	rs16948071	17	47452263	rs11655191	17	47468706	0.854175	17_3	17	46845720	47935959	203	3213	47000000	19.7228	8.95269e-06	17	102	chr17	47468706	47468706	0	0	0	0	1	0	0	1	1	0	0	0	1	1	0	0	0	0	0	0	0	5	TRUE	0	0	0	0	0
1824	rs77653195	17	47452263	rs11655191	17	47468868	0.854175	17_3	17	46845720	47935959	203	3213	47000000	19.7134	8.99691e-06	17	102	chr17	47468868	47468868	0	0	0	0	1	0	0	0	0	0	0	0	1	1	0	0	0	0	0	0	0	3	TRUE	0	0	0	0	0
1826	rs8065814	17	47452263	rs11655191	17	47470720	0.854175	17_3	17	46845720	47935959	203	3213	47000000	19.3573	1.08402e-05	17	102	NA	NA	NA	NA	NA	NA	NA	NA	NA	NA	NA	NA	NA	NA	NA	NA	NA	NA	NA	NA	NA	NA	NA	NA	NA	NA	NA	NA	NA	NA	NA
1827	rs2119935	17	47452263	rs11655191	17	47471334	0.854175	17_3	17	46845720	47935959	203	3213	47000000	19.6959	9.07974e-06	17	102	NA	NA	NA	NA	NA	NA	NA	NA	NA	NA	NA	NA	NA	NA	NA	NA	NA	NA	NA	NA	NA	NA	NA	NA	NA	NA	NA	NA	NA	NA	NA
1828	rs11653701	17	47452263	rs11655191	17	47472123	0.807062	17_3	17	46845720	47935959	203	3213	47000000	18.2741	1.9129e-05	17	102	NA	NA	NA	NA	NA	NA	NA	NA	NA	NA	NA	NA	NA	NA	NA	NA	NA	NA	NA	NA	NA	NA	NA	NA	NA	NA	NA	NA	NA	NA	NA
1829	rs11653775	17	47452263	rs11655191	17	47472365	0.854175	17_3	17	46845720	47935959	203	3213	47000000	19.7308	8.91529e-06	17	102	chr17	47472365	47472365	1	0	0	0	0	0	0	0	1	0	0	0	1	0	0	0	0	0	0	0	0	3	TRUE	0	0	0	0	0
1830	rs61427980	17	47452263	rs11655191	17	47473580	0.854175	17_3	17	46845720	47935959	203	3213	47000000	19.4554	1.02975e-05	17	102	NA	NA	NA	NA	NA	NA	NA	NA	NA	NA	NA	NA	NA	NA	NA	NA	NA	NA	NA	NA	NA	NA	NA	NA	NA	NA	NA	NA	NA	NA	NA
1831	rs76651802	17	47452263	rs11655191	17	47473785	0.854175	17_3	17	46845720	47935959	203	3213	47000000	19.7856	8.66329e-06	17	102	NA	NA	NA	NA	NA	NA	NA	NA	NA	NA	NA	NA	NA	NA	NA	NA	NA	NA	NA	NA	NA	NA	NA	NA	NA	NA	NA	NA	NA	NA	NA
1832	rs8081433	17	47452263	rs11655191	17	47474227	0.854175	17_3	17	46845720	47935959	203	3213	47000000	19.3189	1.10605e-05	17	102	NA	NA	NA	NA	NA	NA	NA	NA	NA	NA	NA	NA	NA	NA	NA	NA	NA	NA	NA	NA	NA	NA	NA	NA	NA	NA	NA	NA	NA	NA	NA
1833	rs11651666	17	47452263	rs11655191	17	47474571	0.854175	17_3	17	46845720	47935959	203	3213	47000000	19.6861	9.12632e-06	17	102	NA	NA	NA	NA	NA	NA	NA	NA	NA	NA	NA	NA	NA	NA	NA	NA	NA	NA	NA	NA	NA	NA	NA	NA	NA	NA	NA	NA	NA	NA	NA
1834	rs73987293	17	47452263	rs11655191	17	47474728	0.810563	17_3	17	46845720	47935959	203	3213	47000000	18.3851	1.8046e-05	17	102	NA	NA	NA	NA	NA	NA	NA	NA	NA	NA	NA	NA	NA	NA	NA	NA	NA	NA	NA	NA	NA	NA	NA	NA	NA	NA	NA	NA	NA	NA	NA
1835	rs73987294	17	47452263	rs11655191	17	47474730	0.854175	17_3	17	46845720	47935959	203	3213	47000000	19.6948	9.08475e-06	17	102	NA	NA	NA	NA	NA	NA	NA	NA	NA	NA	NA	NA	NA	NA	NA	NA	NA	NA	NA	NA	NA	NA	NA	NA	NA	NA	NA	NA	NA	NA	NA
1836	rs16948078	17	47452263	rs11655191	17	47474800	0.854175	17_3	17	46845720	47935959	203	3213	47000000	19.6944	9.08692e-06	17	102	NA	NA	NA	NA	NA	NA	NA	NA	NA	NA	NA	NA	NA	NA	NA	NA	NA	NA	NA	NA	NA	NA	NA	NA	NA	NA	NA	NA	NA	NA	NA
1837	rs8066722	17	47452263	rs11655191	17	47475007	0.854175	17_3	17	46845720	47935959	203	3213	47000000	19.7648	8.75788e-06	17	102	NA	NA	NA	NA	NA	NA	NA	NA	NA	NA	NA	NA	NA	NA	NA	NA	NA	NA	NA	NA	NA	NA	NA	NA	NA	NA	NA	NA	NA	NA	NA
1838	rs2165701	17	47452263	rs11655191	17	47475822	0.759724	17_3	17	46845720	47935959	203	3213	47000000	19.1156	1.23032e-05	17	102	NA	NA	NA	NA	NA	NA	NA	NA	NA	NA	NA	NA	NA	NA	NA	NA	NA	NA	NA	NA	NA	NA	NA	NA	NA	NA	NA	NA	NA	NA	NA
1840	rs2233666	17	47452263	rs11655191	17	47484286	0.759724	17_3	17	46845720	47935959	203	3213	47000000	17.2287	3.31389e-05	17	102	NA	NA	NA	NA	NA	NA	NA	NA	NA	NA	NA	NA	NA	NA	NA	NA	NA	NA	NA	NA	NA	NA	NA	NA	NA	NA	NA	NA	NA	NA	NA
1841	rs74619404	17	47452263	rs11655191	17	47484445	0.759724	17_3	17	46845720	47935959	203	3213	47000000	17.2856	3.21616e-05	17	102	NA	NA	NA	NA	NA	NA	NA	NA	NA	NA	NA	NA	NA	NA	NA	NA	NA	NA	NA	NA	NA	NA	NA	NA	NA	NA	NA	NA	NA	NA	NA
1843	rs7222314	17	69117214	rs8072735	17	69104938	0.994915	17_4	17	68609232	69608508	918	3484	69104938	219.224	2.034e-49	17	20	NA	NA	NA	NA	NA	NA	NA	NA	NA	NA	NA	NA	NA	NA	NA	NA	NA	NA	NA	NA	NA	NA	NA	NA	NA	NA	NA	NA	NA	NA	NA
1845	rs17765332	17	69117214	rs8072735	17	69106742	0.994915	17_4	17	68609232	69608508	918	3484	69106742	218.535	2.145e-49	17	20	chr17	69106742	69106742	0	0	0	0	0	1	0	0	0	0	0	0	0	0	0	0	0	0	0	0	0	1	TRUE	0	0	0	0	0
1846	rs17765344	17	69117214	rs8072735	17	69106874	0.97484	17_4	17	68609232	69608508	918	3484	69106874	217.391	2.276e-49	17	20	chr17	69106874	69106874	0	0	0	1	1	0	0	0	0	0	0	0	0	0	0	0	0	0	0	0	0	2	TRUE	0	0	0	0	0
1847	rs9908087	17	69117214	rs8072735	17	69106937	0.924345	17_4	17	68609232	69608508	918	3484	69106937	214.735	9.054e-49	17	20	chr17	69106937	69106937	0	0	0	1	1	0	0	0	0	0	0	0	0	0	0	0	0	0	0	0	0	2	TRUE	0	0	0	0	0
1848	rs9901566	17	69117214	rs8072735	17	69107018	0.969868	17_4	17	68609232	69608508	918	3484	69107018	215.339	9.613e-49	17	20	chr17	69107018	69107018	0	0	0	1	1	0	0	0	0	0	0	0	0	0	0	0	0	0	0	0	0	2	TRUE	0	0	0	0	0
1849	rs8071558	17	69117214	rs8072735	17	69107673	0.97484	17_4	17	68609232	69608508	918	3484	69107673	216.706	2.949e-49	17	20	chr17	69107673	69107673	0	0	0	1	1	0	0	0	0	0	0	0	1	0	0	0	0	0	0	0	0	3	TRUE	0	0	0	0	0
1850	rs8072254	17	69117214	rs8072735	17	69107816	0.97484	17_4	17	68609232	69608508	918	3484	69107816	217.848	1.641e-49	17	20	chr17	69107816	69107816	1	0	0	1	1	0	0	0	0	0	0	0	1	0	0	0	0	0	0	0	0	4	TRUE	0	0	0	0	0
1851	rs984434	17	69117214	rs8072735	17	69108127	0.979744	17_4	17	68609232	69608508	918	3484	69108127	219.224	7.981e-50	17	20	chr17	69108127	69108127	0	0	0	1	1	0	0	0	0	0	0	0	1	0	0	0	0	0	0	0	0	3	TRUE	0	0	0	0	0
1852	rs1859962	17	69117214	rs8072735	17	69108753	0.965078	17_4	17	68609232	69608508	918	3484	69108753	214.203	9.953e-49	17	20	chr17	69108753	69108753	0	0	0	1	1	0	0	0	1	0	0	0	1	1	0	0	0	0	0	0	0	5	TRUE	0	0	0	0	0
1853	rs991429	17	69117214	rs8072735	17	69109773	0.97484	17_4	17	68609232	69608508	918	3484	69109773	216.478	2.937e-49	17	20	chr17	69109773	69109773	0	1	0	0	0	0	0	0	0	0	0	0	0	0	0	0	0	0	0	0	0	1	TRUE	0	0	0	0	0
1854	rs7217073	17	69117214	rs8072735	17	69110923	0.936199	17_4	17	68609232	69608508	918	3484	69110923	212.935	1.91e-48	17	20	NA	NA	NA	NA	NA	NA	NA	NA	NA	NA	NA	NA	NA	NA	NA	NA	NA	NA	NA	NA	NA	NA	NA	NA	NA	NA	NA	NA	NA	NA	NA
1856	rs1859963	17	69117214	rs8072735	17	69113107	0.994915	17_4	17	68609232	69608508	918	3484	69113107	221.987	3.747e-50	17	20	NA	NA	NA	NA	NA	NA	NA	NA	NA	NA	NA	NA	NA	NA	NA	NA	NA	NA	NA	NA	NA	NA	NA	NA	NA	NA	NA	NA	NA	NA	NA
1857	rs9889335	17	69117214	rs8072735	17	69115146	0.97484	17_4	17	68609232	69608508	918	3484	69115146	221.525	2.78e-50	17	20	NA	NA	NA	NA	NA	NA	NA	NA	NA	NA	NA	NA	NA	NA	NA	NA	NA	NA	NA	NA	NA	NA	NA	NA	NA	NA	NA	NA	NA	NA	NA
1858	rs9911515	17	69117214	rs8072735	17	69115358	0.979744	17_4	17	68609232	69608508	918	3484	69115358	220.603	4.097e-50	17	20	NA	NA	NA	NA	NA	NA	NA	NA	NA	NA	NA	NA	NA	NA	NA	NA	NA	NA	NA	NA	NA	NA	NA	NA	NA	NA	NA	NA	NA	NA	NA
1859	rs8068266	17	69117214	rs8072735	17	69116935	1	17_4	17	68609232	69608508	918	3484	69116935	222.68	2.687e-50	17	20	NA	NA	NA	NA	NA	NA	NA	NA	NA	NA	NA	NA	NA	NA	NA	NA	NA	NA	NA	NA	NA	NA	NA	NA	NA	NA	NA	NA	NA	NA	NA
1860	rs8072735	17	69117214	rs8072735	17	69117214	1	17_4	17	68609232	69608508	918	3484	69117214	222.912	2.408e-50	17	20	NA	NA	NA	NA	NA	NA	NA	NA	NA	NA	NA	NA	NA	NA	NA	NA	NA	NA	NA	NA	NA	NA	NA	NA	NA	NA	NA	NA	NA	NA	NA
1863	rs9893698	17	69117214	rs8072735	17	69118437	0.979839	17_4	17	68609232	69608508	918	3484	69118437	223.839	2.461e-50	17	20	NA	NA	NA	NA	NA	NA	NA	NA	NA	NA	NA	NA	NA	NA	NA	NA	NA	NA	NA	NA	NA	NA	NA	NA	NA	NA	NA	NA	NA	NA	NA
1864	rs4793529	17	69117214	rs8072735	17	69118636	1	17_4	17	68609232	69608508	918	3484	69118636	221.987	3.947e-50	17	20	NA	NA	NA	NA	NA	NA	NA	NA	NA	NA	NA	NA	NA	NA	NA	NA	NA	NA	NA	NA	NA	NA	NA	NA	NA	NA	NA	NA	NA	NA	NA
1865	rs6501436	17	69117214	rs8072735	17	69119290	0.955284	17_4	17	68609232	69608508	918	3484	69119290	221.987	4.915e-50	17	20	NA	NA	NA	NA	NA	NA	NA	NA	NA	NA	NA	NA	NA	NA	NA	NA	NA	NA	NA	NA	NA	NA	NA	NA	NA	NA	NA	NA	NA	NA	NA
1956	rs6506877	18	76770820	rs9959454	18	76764340	0.917128	18_1	18	76177342	77176537	256	5116	76764340	33.003	8.382e-09	18	35	NA	NA	NA	NA	NA	NA	NA	NA	NA	NA	NA	NA	NA	NA	NA	NA	NA	NA	NA	NA	NA	NA	NA	NA	NA	NA	NA	NA	NA	NA	NA
1957	rs7234678	18	76770820	rs9959454	18	76765154	0.913769	18_1	18	76177342	77176537	256	5116	76765154	33.8947	6.343e-09	18	35	NA	NA	NA	NA	NA	NA	NA	NA	NA	NA	NA	NA	NA	NA	NA	NA	NA	NA	NA	NA	NA	NA	NA	NA	NA	NA	NA	NA	NA	NA	NA
1958	rs6506878	18	76770820	rs9959454	18	76765837	0.79247	18_1	18	76177342	77176537	256	5116	76765837	24.5196	6.905e-07	18	35	NA	NA	NA	NA	NA	NA	NA	NA	NA	NA	NA	NA	NA	NA	NA	NA	NA	NA	NA	NA	NA	NA	NA	NA	NA	NA	NA	NA	NA	NA	NA
1959	rs12162215	18	76770820	rs9959454	18	76767070	0.709439	18_1	18	76177342	77176537	256	5116	76767070	28.2047	1.099e-07	18	35	NA	NA	NA	NA	NA	NA	NA	NA	NA	NA	NA	NA	NA	NA	NA	NA	NA	NA	NA	NA	NA	NA	NA	NA	NA	NA	NA	NA	NA	NA	NA
1960	rs7236307	18	76770820	rs9959454	18	76768773	0.829706	18_1	18	76177342	77176537	256	5116	76768773	29.9814	4.186e-08	18	35	NA	NA	NA	NA	NA	NA	NA	NA	NA	NA	NA	NA	NA	NA	NA	NA	NA	NA	NA	NA	NA	NA	NA	NA	NA	NA	NA	NA	NA	NA	NA
1961	rs7233358	18	76770820	rs9959454	18	76769285	1	18_1	18	76177342	77176537	256	5116	76769285	34.1344	5.605e-09	18	35	NA	NA	NA	NA	NA	NA	NA	NA	NA	NA	NA	NA	NA	NA	NA	NA	NA	NA	NA	NA	NA	NA	NA	NA	NA	NA	NA	NA	NA	NA	NA
1962	rs9959454	18	76770820	rs9959454	18	76770820	1	18_1	18	76177342	77176537	256	5116	76770820	34.8585	3.932e-09	18	35	NA	NA	NA	NA	NA	NA	NA	NA	NA	NA	NA	NA	NA	NA	NA	NA	NA	NA	NA	NA	NA	NA	NA	NA	NA	NA	NA	NA	NA	NA	NA
1963	rs7236997	18	76770820	rs9959454	18	76771050	0.761749	18_1	18	76177342	77176537	256	5116	76771050	32.3964	1.243e-08	18	35	NA	NA	NA	NA	NA	NA	NA	NA	NA	NA	NA	NA	NA	NA	NA	NA	NA	NA	NA	NA	NA	NA	NA	NA	NA	NA	NA	NA	NA	NA	NA
1964	rs4799269	18	76770820	rs9959454	18	76772007	0.820393	18_1	18	76177342	77176537	256	5116	76772007	30.2885	3.45e-08	18	35	chr18	76772007	76772007	0	0	0	0	0	0	0	0	0	0	0	0	1	0	0	0	0	0	0	0	0	1	TRUE	0	0	0	0	0
1965	rs7242245	18	76770820	rs9959454	18	76773566	0.829706	18_1	18	76177342	77176537	256	5116	76773566	31.0631	2.211e-08	18	35	chr18	76773566	76773566	0	0	0	0	0	0	0	0	0	0	0	0	1	0	0	0	0	0	0	0	0	1	TRUE	0	0	0	0	0
1966	rs7241993	18	76770820	rs9959454	18	76773973	0.829706	18_1	18	76177342	77176537	256	5116	76773973	31.8191	1.759e-08	18	35	chr18	76773973	76773973	0	0	0	0	0	0	0	0	0	0	0	0	1	0	0	0	0	0	0	0	0	1	TRUE	0	0	0	0	0
1967	rs9967549	18	76770820	rs9959454	18	76774276	0.822626	18_1	18	76177342	77176537	256	5116	76774276	30.1347	4.315e-08	18	35	NA	NA	NA	NA	NA	NA	NA	NA	NA	NA	NA	NA	NA	NA	NA	NA	NA	NA	NA	NA	NA	NA	NA	NA	NA	NA	NA	NA	NA	NA	NA
1968	rs8102454	19	38744733	rs12610267	19	38735480	0.798498	19_1	19	38235839	39235539	449	3266	38735480	40.013	2.832e-10	19	15	NA	NA	NA	NA	NA	NA	NA	NA	NA	NA	NA	NA	NA	NA	NA	NA	NA	NA	NA	NA	NA	NA	NA	NA	NA	NA	NA	NA	NA	NA	NA
1969	rs8102476	19	38744733	rs12610267	19	38735613	0.803995	19_1	19	38235839	39235539	449	3266	38735613	39.915	2.847e-10	19	15	NA	NA	NA	NA	NA	NA	NA	NA	NA	NA	NA	NA	NA	NA	NA	NA	NA	NA	NA	NA	NA	NA	NA	NA	NA	NA	NA	NA	NA	NA	NA
1970	rs11667256	19	38744733	rs12610267	19	38735804	0.994394	19_1	19	38235839	39235539	449	3266	38735804	51.1775	8.319e-13	19	15	NA	NA	NA	NA	NA	NA	NA	NA	NA	NA	NA	NA	NA	NA	NA	NA	NA	NA	NA	NA	NA	NA	NA	NA	NA	NA	NA	NA	NA	NA	NA
1971	rs4802297	19	38744733	rs12610267	19	38738130	0.90937	19_1	19	38235839	39235539	449	3266	38738130	49.3211	1.894e-12	19	15	NA	NA	NA	NA	NA	NA	NA	NA	NA	NA	NA	NA	NA	NA	NA	NA	NA	NA	NA	NA	NA	NA	NA	NA	NA	NA	NA	NA	NA	NA	NA
1972	rs12981216	19	38744733	rs12610267	19	38740925	0.803995	19_1	19	38235839	39235539	449	3266	38740925	40.3714	1.863e-10	19	15	NA	NA	NA	NA	NA	NA	NA	NA	NA	NA	NA	NA	NA	NA	NA	NA	NA	NA	NA	NA	NA	NA	NA	NA	NA	NA	NA	NA	NA	NA	NA
1973	rs12976534	19	38744733	rs12610267	19	38743962	0.994394	19_1	19	38235839	39235539	449	3266	38743962	52.0618	5.622e-13	19	15	NA	NA	NA	NA	NA	NA	NA	NA	NA	NA	NA	NA	NA	NA	NA	NA	NA	NA	NA	NA	NA	NA	NA	NA	NA	NA	NA	NA	NA	NA	NA
1974	rs12610267	19	38744733	rs12610267	19	38744733	1	19_1	19	38235839	39235539	449	3266	38744733	52.8417	3.655e-13	19	15	NA	NA	NA	NA	NA	NA	NA	NA	NA	NA	NA	NA	NA	NA	NA	NA	NA	NA	NA	NA	NA	NA	NA	NA	NA	NA	NA	NA	NA	NA	NA
1975	rs12611084	19	38744733	rs12610267	19	38746272	0.828756	19_1	19	38235839	39235539	449	3266	38746272	48.894	2.401e-12	19	15	chr19	38746272	38746272	1	0	0	0	0	0	0	0	0	0	0	0	0	0	0	0	0	0	0	0	0	1	TRUE	0	0	0	0	0
1976	rs4803934	19	38744733	rs12610267	19	38746567	0.98329	19_1	19	38235839	39235539	449	3266	38746567	50.8479	1.083e-12	19	15	NA	NA	NA	NA	NA	NA	NA	NA	NA	NA	NA	NA	NA	NA	NA	NA	NA	NA	NA	NA	NA	NA	NA	NA	NA	NA	NA	NA	NA	NA	NA
1977	rs8100395	19	38744733	rs12610267	19	38747117	0.955627	19_1	19	38235839	39235539	449	3266	38747117	49.3211	1.972e-12	19	15	chr19	38747117	38747117	0	0	0	0	0	0	0	0	0	0	0	0	0	0	0	0	0	0	0	1	0	0	FALSE	NA	0	0	0	0
1978	rs7247241	19	38744733	rs12610267	19	38747272	0.853281	19_1	19	38235839	39235539	449	3266	38747272	45.5879	1.661e-11	19	15	chr19	38747272	38747272	0	0	0	0	0	0	0	0	0	0	0	0	0	0	0	0	1	0	0	0	0	0	FALSE	NA	0	0	0	0
1979	rs11668070	19	38744733	rs12610267	19	38748913	0.98329	19_1	19	38235839	39235539	449	3266	38748913	52.0618	6.075e-13	19	15	NA	NA	NA	NA	NA	NA	NA	NA	NA	NA	NA	NA	NA	NA	NA	NA	NA	NA	NA	NA	NA	NA	NA	NA	NA	NA	NA	NA	NA	NA	NA
1980	rs34582151	19	38744733	rs12610267	19	38750100	0.803826	19_1	19	38235839	39235539	449	3266	38750100	40.2737	2.196e-10	19	15	chr19	38750100	38750100	1	0	0	0	0	0	0	0	0	0	0	0	0	0	0	0	0	0	0	0	0	1	TRUE	0	0	0	0	0
1981	rs7250689	19	38744733	rs12610267	19	38753625	0.9616	19_1	19	38235839	39235539	449	3266	38753625	51.84	7.093e-13	19	15	chr19	38753625	38753625	0	0	0	0	0	0	1	0	0	0	0	0	0	0	0	0	0	0	0	0	0	1	TRUE	0	0	0	0	0
1982	rs11083450	19	38744733	rs12610267	19	38754239	0.9616	19_1	19	38235839	39235539	449	3266	38754239	51.5082	8.806e-13	19	15	chr19	38754239	38754239	0	0	0	1	1	0	0	0	0	0	0	0	0	0	0	0	1	0	0	0	0	2	TRUE	1	0	0	0	0
1983	rs11672691	19	41985931	rs74738513	19	41985587	0.978488	19_2	19	41485821	42485578	169	3541	41985587	45.6514	1.267e-11	19	8	chr19	41985587	41985587	0	0	0	0	0	0	0	0	0	0	0	0	0	0	0	0	1	0	0	0	0	0	FALSE	NA	0	0	0	0
1984	rs887391	19	41985931	rs74738513	19	41985624	0.87113	19_2	19	41485821	42485578	169	3541	41985624	36.9878	1.11e-09	19	8	chr19	41985624	41985624	0	0	0	0	0	0	0	0	0	0	0	0	0	0	0	0	1	0	0	0	0	0	FALSE	NA	0	0	0	0
1986	rs74738513	19	41985931	rs74738513	19	41985931	1	19_2	19	41485821	42485578	169	3541	41985931	48.7241	2.523e-12	19	8	chr19	41985931	41985931	0	0	0	0	0	1	0	0	0	0	0	0	0	0	0	0	1	0	0	0	0	1	TRUE	1	0	0	0	0
1987	rs2079811	19	41985931	rs74738513	19	41986217	0.985693	19_2	19	41485821	42485578	169	3541	41986217	48.5406	3.395e-12	19	8	NA	NA	NA	NA	NA	NA	NA	NA	NA	NA	NA	NA	NA	NA	NA	NA	NA	NA	NA	NA	NA	NA	NA	NA	NA	NA	NA	NA	NA	NA	NA
1988	rs2316974	19	41985931	rs74738513	19	41986536	0.985693	19_2	19	41485821	42485578	169	3541	41986536	47.5374	6.325e-12	19	8	NA	NA	NA	NA	NA	NA	NA	NA	NA	NA	NA	NA	NA	NA	NA	NA	NA	NA	NA	NA	NA	NA	NA	NA	NA	NA	NA	NA	NA	NA	NA
1990	rs8112363	19	41985931	rs74738513	19	41989711	0.833849	19_2	19	41485821	42485578	169	3541	41989711	37.5156	9.859e-10	19	8	NA	NA	NA	NA	NA	NA	NA	NA	NA	NA	NA	NA	NA	NA	NA	NA	NA	NA	NA	NA	NA	NA	NA	NA	NA	NA	NA	NA	NA	NA	NA
1991	rs7248215	19	41985931	rs74738513	19	41999120	0.826732	19_2	19	41485821	42485578	169	3541	41999120	37.3546	9.428e-10	19	8	NA	NA	NA	NA	NA	NA	NA	NA	NA	NA	NA	NA	NA	NA	NA	NA	NA	NA	NA	NA	NA	NA	NA	NA	NA	NA	NA	NA	NA	NA	NA
1992	rs2191139	19	41985931	rs74738513	19	42001210	0.826732	19_2	19	41485821	42485578	169	3541	42001210	37.5963	8.588e-10	19	8	chr19	42001210	42001210	0	0	0	0	0	0	0	0	0	0	0	0	0	0	0	0	0	0	0	1	0	0	FALSE	NA	0	0	0	0
1993	rs1058319	20	62374389	rs1058319	20	62374389	1	20_2	20	61863226	62862439	273	4746	62374389	59.1612	1.374e-14	20	30	chr20	62374389	62374389	0	0	0	0	0	0	0	0	0	0	0	0	0	0	0	0	0	0	0	0	1	0	FALSE	NA	0	0	0	0
1994	rs1160844	22	40797933	rs11704314	22	40728545	0.923514	22_1	22	39952275	40952051	173	2190	40728545	19.9091	7.768e-06	22	159	chr22	40728545	40728545	0	0	0	0	0	0	0	0	0	0	0	0	0	0	0	0	0	0	0	0	1	0	FALSE	NA	0	0	0	0
1995	rs11704314	22	40797933	rs11704314	22	40797933	1	22_1	22	39952275	40952051	173	2190	40797933	22.862	1.674e-06	22	159	chr22	40797933	40797933	0	0	0	0	0	0	0	0	0	0	0	0	0	0	0	0	1	0	0	0	0	0	FALSE	NA	0	0	0	0
1996	rs61307529	22	43500212	rs5759167	22	43498826	0.849952	22_2	22	43000662	44000083	901	4145	43498826	116.251	4.496e-27	22	30	NA	NA	NA	NA	NA	NA	NA	NA	NA	NA	NA	NA	NA	NA	NA	NA	NA	NA	NA	NA	NA	NA	NA	NA	NA	NA	NA	NA	NA	NA	NA
1997	rs5759167	22	43500212	rs5759167	22	43500212	1	22_2	22	43000662	44000083	901	4145	43500212	126.777	1.815e-29	22	30	chr22	43500212	43500212	0	0	0	0	0	0	0	0	0	0	0	1	0	0	0	0	0	0	0	0	0	1	TRUE	0	0	0	0	0
1998	rs12168319	22	43513156	rs5751435	22	43504556	0.932822	22_2	22	43000662	44000083	901	4145	43500000	37.9652	7.20182e-10	22	30	NA	NA	NA	NA	NA	NA	NA	NA	NA	NA	NA	NA	NA	NA	NA	NA	NA	NA	NA	NA	NA	NA	NA	NA	NA	NA	NA	NA	NA	NA	NA
1999	rs4988364	22	43513156	rs5751435	22	43505444	0.945364	22_2	22	43000662	44000083	901	4145	43500000	35.1095	3.11674e-09	22	30	NA	NA	NA	NA	NA	NA	NA	NA	NA	NA	NA	NA	NA	NA	NA	NA	NA	NA	NA	NA	NA	NA	NA	NA	NA	NA	NA	NA	NA	NA	NA
2000	rs4988366	22	43513156	rs5751435	22	43505695	0.945364	22_2	22	43000662	44000083	901	4145	43500000	37.3983	9.63047e-10	22	30	NA	NA	NA	NA	NA	NA	NA	NA	NA	NA	NA	NA	NA	NA	NA	NA	NA	NA	NA	NA	NA	NA	NA	NA	NA	NA	NA	NA	NA	NA	NA
2001	rs4988372	22	43513156	rs5751435	22	43506635	0.967123	22_2	22	43000662	44000083	901	4145	43500000	35.5993	2.42379e-09	22	30	chr22	43506635	43506635	1	0	1	0	0	0	1	0	0	0	0	0	1	0	0	0	1	0	0	0	0	4	TRUE	1	0	0	0	0
2002	rs5751435	22	43513156	rs5751435	22	43513156	1	22_2	22	43000662	44000083	901	4145	43500000	38.863	4.54617e-10	22	30	NA	NA	NA	NA	NA	NA	NA	NA	NA	NA	NA	NA	NA	NA	NA	NA	NA	NA	NA	NA	NA	NA	NA	NA	NA	NA	NA	NA	NA	NA	NA
2003	rs2008738	22	43513156	rs5751435	22	43518108	0.715225	22_2	22	43000662	44000083	901	4145	43500000	26.3541	2.84217e-07	22	30	NA	NA	NA	NA	NA	NA	NA	NA	NA	NA	NA	NA	NA	NA	NA	NA	NA	NA	NA	NA	NA	NA	NA	NA	NA	NA	NA	NA	NA	NA	NA
2004	rs742134	22	43513156	rs5751435	22	43518275	0.825852	22_2	22	43000662	44000083	901	4145	43500000	30.1986	3.89991e-08	22	30	NA	NA	NA	NA	NA	NA	NA	NA	NA	NA	NA	NA	NA	NA	NA	NA	NA	NA	NA	NA	NA	NA	NA	NA	NA	NA	NA	NA	NA	NA	NA
2005	rs742136	22	43513156	rs5751435	22	43518822	0.825852	22_2	22	43000662	44000083	901	4145	43500000	30.4216	3.47642e-08	22	30	NA	NA	NA	NA	NA	NA	NA	NA	NA	NA	NA	NA	NA	NA	NA	NA	NA	NA	NA	NA	NA	NA	NA	NA	NA	NA	NA	NA	NA	NA	NA
2006	rs4988417	22	43513156	rs5751435	22	43520258	0.825852	22_2	22	43000662	44000083	901	4145	43500000	30.2876	3.72499e-08	22	30	chr22	43520258	43520258	1	0	0	0	0	0	0	0	0	0	0	0	0	0	0	0	0	0	0	0	0	1	TRUE	0	0	0	0	0
2007	rs760699	22	43513156	rs5751435	22	43523188	0.808414	22_2	22	43000662	44000083	901	4145	43500000	30.0615	4.1855e-08	22	30	chr22	43523188	43523188	1	0	0	0	0	0	0	0	0	0	0	0	0	0	0	0	0	0	0	0	0	1	TRUE	0	0	0	0	0
2008	rs4988434	22	43513156	rs5751435	22	43523921	0.78989	22_2	22	43000662	44000083	901	4145	43500000	30.3656	3.57826e-08	22	30	chr22	43523921	43523921	1	0	0	0	0	0	0	0	0	0	0	0	0	0	0	0	0	0	0	0	0	1	TRUE	0	0	0	0	0
2009	rs872842	22	43513156	rs5751435	22	43530631	0.806354	22_2	22	43000662	44000083	901	4145	43500000	28.4221	9.75464e-08	22	30	NA	NA	NA	NA	NA	NA	NA	NA	NA	NA	NA	NA	NA	NA	NA	NA	NA	NA	NA	NA	NA	NA	NA	NA	NA	NA	NA	NA	NA	NA	NA
2010	rs2413748	22	43513156	rs5751435	22	43530982	0.806354	22_2	22	43000662	44000083	901	4145	43500000	28.5726	9.02503e-08	22	30	chr22	43530982	43530982	1	0	0	0	0	0	0	0	0	0	0	0	0	0	0	0	0	0	0	0	0	1	TRUE	0	0	0	0	0
2011	rs909667	22	43513156	rs5751435	22	43532156	0.816013	22_2	22	43000662	44000083	901	4145	43500000	29.3365	6.08378e-08	22	30	NA	NA	NA	NA	NA	NA	NA	NA	NA	NA	NA	NA	NA	NA	NA	NA	NA	NA	NA	NA	NA	NA	NA	NA	NA	NA	NA	NA	NA	NA	NA
2012	rs5759182	22	43513156	rs5751435	22	43539651	0.780872	22_2	22	43000662	44000083	901	4145	43500000	28.0586	1.17697e-07	22	30	chr22	43539651	43539651	1	0	1	1	1	0	0	0	0	0	0	0	0	0	0	0	1	0	0	0	0	4	TRUE	1	0	0	0	0
2013	rs6530331	23	9814284	rs2405943	23	9808102	0.966577	23_1	23	9314154	10314083	46	2991	9808102	40.9159	1.758e-10	23	27	NA	NA	NA	NA	NA	NA	NA	NA	NA	NA	NA	NA	NA	NA	NA	NA	NA	NA	NA	NA	NA	NA	NA	NA	NA	NA	NA	NA	NA	NA	NA
2014	rs6530332	23	9814284	rs2405943	23	9810641	0.95151	23_1	23	9314154	10314083	46	2991	9810641	42.136	9.116e-11	23	27	NA	NA	NA	NA	NA	NA	NA	NA	NA	NA	NA	NA	NA	NA	NA	NA	NA	NA	NA	NA	NA	NA	NA	NA	NA	NA	NA	NA	NA	NA	NA
2015	rs10442483	23	9814284	rs2405943	23	9812529	0.880977	23_1	23	9314154	10314083	46	2991	9812529	43.7003	3.825e-11	23	27	NA	NA	NA	NA	NA	NA	NA	NA	NA	NA	NA	NA	NA	NA	NA	NA	NA	NA	NA	NA	NA	NA	NA	NA	NA	NA	NA	NA	NA	NA	NA
2017	rs2405942	23	9814284	rs2405943	23	9814135	1	23_1	23	9314154	10314083	46	2991	9814135	44.3651	3.241e-11	23	27	NA	NA	NA	NA	NA	NA	NA	NA	NA	NA	NA	NA	NA	NA	NA	NA	NA	NA	NA	NA	NA	NA	NA	NA	NA	NA	NA	NA	NA	NA	NA
2018	rs2405943	23	9814284	rs2405943	23	9814284	1	23_1	23	9314154	10314083	46	2991	9814284	43.8174	3.092e-11	23	27	NA	NA	NA	NA	NA	NA	NA	NA	NA	NA	NA	NA	NA	NA	NA	NA	NA	NA	NA	NA	NA	NA	NA	NA	NA	NA	NA	NA	NA	NA	NA
2019	rs6530333	23	9814284	rs2405943	23	9814932	0.8545	23_1	23	9314154	10314083	46	2991	9814932	40.3397	2.244e-10	23	27	NA	NA	NA	NA	NA	NA	NA	NA	NA	NA	NA	NA	NA	NA	NA	NA	NA	NA	NA	NA	NA	NA	NA	NA	NA	NA	NA	NA	NA	NA	NA
2020	rs5933763	23	9814284	rs2405943	23	9815365	0.8545	23_1	23	9314154	10314083	46	2991	9815365	39.3163	3.814e-10	23	27	NA	NA	NA	NA	NA	NA	NA	NA	NA	NA	NA	NA	NA	NA	NA	NA	NA	NA	NA	NA	NA	NA	NA	NA	NA	NA	NA	NA	NA	NA	NA
2021	rs5933764	23	9814284	rs2405943	23	9815521	0.8545	23_1	23	9314154	10314083	46	2991	9815521	39.9194	2.993e-10	23	27	NA	NA	NA	NA	NA	NA	NA	NA	NA	NA	NA	NA	NA	NA	NA	NA	NA	NA	NA	NA	NA	NA	NA	NA	NA	NA	NA	NA	NA	NA	NA
2022	rs5933765	23	9814284	rs2405943	23	9815802	0.829051	23_1	23	9314154	10314083	46	2991	9815802	40.7276	1.48e-10	23	27	NA	NA	NA	NA	NA	NA	NA	NA	NA	NA	NA	NA	NA	NA	NA	NA	NA	NA	NA	NA	NA	NA	NA	NA	NA	NA	NA	NA	NA	NA	NA
2023	rs6640530	23	9814284	rs2405943	23	9818764	0.842877	23_1	23	9314154	10314083	46	2991	9818764	37.5435	8.725e-10	23	27	NA	NA	NA	NA	NA	NA	NA	NA	NA	NA	NA	NA	NA	NA	NA	NA	NA	NA	NA	NA	NA	NA	NA	NA	NA	NA	NA	NA	NA	NA	NA
2034	rs1327301	23	51287789	rs1541241	23	51210057	0.883287	23_2	23	50742323	51741595	338	1543	51210057	137.873	9.595e-32	23	93	NA	NA	NA	NA	NA	NA	NA	NA	NA	NA	NA	NA	NA	NA	NA	NA	NA	NA	NA	NA	NA	NA	NA	NA	NA	NA	NA	NA	NA	NA	NA
2036	rs5945612	23	51287789	rs1541241	23	51211253	0.883287	23_2	23	50742323	51741595	338	1543	51211253	138.126	8.427e-32	23	93	NA	NA	NA	NA	NA	NA	NA	NA	NA	NA	NA	NA	NA	NA	NA	NA	NA	NA	NA	NA	NA	NA	NA	NA	NA	NA	NA	NA	NA	NA	NA
2037	rs7064089	23	51287789	rs1541241	23	51211390	0.883287	23_2	23	50742323	51741595	338	1543	51211390	137.873	8.882e-32	23	93	NA	NA	NA	NA	NA	NA	NA	NA	NA	NA	NA	NA	NA	NA	NA	NA	NA	NA	NA	NA	NA	NA	NA	NA	NA	NA	NA	NA	NA	NA	NA
2038	rs1327303	23	51287789	rs1541241	23	51214169	0.910789	23_2	23	50742323	51741595	338	1543	51214169	137.621	9.486e-32	23	93	NA	NA	NA	NA	NA	NA	NA	NA	NA	NA	NA	NA	NA	NA	NA	NA	NA	NA	NA	NA	NA	NA	NA	NA	NA	NA	NA	NA	NA	NA	NA
2039	rs1327304	23	51287789	rs1541241	23	51214176	0.910789	23_2	23	50742323	51741595	338	1543	51214176	137.621	9.17e-32	23	93	NA	NA	NA	NA	NA	NA	NA	NA	NA	NA	NA	NA	NA	NA	NA	NA	NA	NA	NA	NA	NA	NA	NA	NA	NA	NA	NA	NA	NA	NA	NA
2040	rs1854109	23	51287789	rs1541241	23	51218572	0.910789	23_2	23	50742323	51741595	338	1543	51218572	137.117	1.19e-31	23	93	NA	NA	NA	NA	NA	NA	NA	NA	NA	NA	NA	NA	NA	NA	NA	NA	NA	NA	NA	NA	NA	NA	NA	NA	NA	NA	NA	NA	NA	NA	NA
2041	rs5945571	23	51287789	rs1541241	23	51222598	0.921133	23_2	23	50742323	51741595	338	1543	51222598	137.117	1.261e-31	23	93	NA	NA	NA	NA	NA	NA	NA	NA	NA	NA	NA	NA	NA	NA	NA	NA	NA	NA	NA	NA	NA	NA	NA	NA	NA	NA	NA	NA	NA	NA	NA
2042	rs58498379	23	51287789	rs1541241	23	51223415	0.921133	23_2	23	50742323	51741595	338	1543	51223415	136.865	1.33e-31	23	93	NA	NA	NA	NA	NA	NA	NA	NA	NA	NA	NA	NA	NA	NA	NA	NA	NA	NA	NA	NA	NA	NA	NA	NA	NA	NA	NA	NA	NA	NA	NA
2043	rs35694749	23	51287789	rs1541241	23	51225162	0.921133	23_2	23	50742323	51741595	338	1543	51225162	136.865	1.384e-31	23	93	NA	NA	NA	NA	NA	NA	NA	NA	NA	NA	NA	NA	NA	NA	NA	NA	NA	NA	NA	NA	NA	NA	NA	NA	NA	NA	NA	NA	NA	NA	NA
2044	rs5987421	23	51287789	rs1541241	23	51226490	0.921133	23_2	23	50742323	51741595	338	1543	51226490	136.865	1.429e-31	23	93	NA	NA	NA	NA	NA	NA	NA	NA	NA	NA	NA	NA	NA	NA	NA	NA	NA	NA	NA	NA	NA	NA	NA	NA	NA	NA	NA	NA	NA	NA	NA
2045	rs5945617	23	51287789	rs1541241	23	51227221	0.921133	23_2	23	50742323	51741595	338	1543	51227221	136.865	1.426e-31	23	93	NA	NA	NA	NA	NA	NA	NA	NA	NA	NA	NA	NA	NA	NA	NA	NA	NA	NA	NA	NA	NA	NA	NA	NA	NA	NA	NA	NA	NA	NA	NA
2046	rs5945618	23	51287789	rs1541241	23	51228551	0.921133	23_2	23	50742323	51741595	338	1543	51228551	137.117	1.239e-31	23	93	NA	NA	NA	NA	NA	NA	NA	NA	NA	NA	NA	NA	NA	NA	NA	NA	NA	NA	NA	NA	NA	NA	NA	NA	NA	NA	NA	NA	NA	NA	NA
2048	rs11091729	23	51287789	rs1541241	23	51235525	0.921133	23_2	23	50742323	51741595	338	1543	51235525	137.368	1.17e-31	23	93	NA	NA	NA	NA	NA	NA	NA	NA	NA	NA	NA	NA	NA	NA	NA	NA	NA	NA	NA	NA	NA	NA	NA	NA	NA	NA	NA	NA	NA	NA	NA
2050	rs5945619	23	51287789	rs1541241	23	51241672	0.959793	23_2	23	50742323	51741595	338	1543	51241672	140.41	2.083e-32	23	93	NA	NA	NA	NA	NA	NA	NA	NA	NA	NA	NA	NA	NA	NA	NA	NA	NA	NA	NA	NA	NA	NA	NA	NA	NA	NA	NA	NA	NA	NA	NA
2051	rs5987397	23	51287789	rs1541241	23	51242303	0.963442	23_2	23	50742323	51741595	338	1543	51242303	141.175	1.329e-32	23	93	NA	NA	NA	NA	NA	NA	NA	NA	NA	NA	NA	NA	NA	NA	NA	NA	NA	NA	NA	NA	NA	NA	NA	NA	NA	NA	NA	NA	NA	NA	NA
2053	rs5987424	23	51287789	rs1541241	23	51242364	0.913869	23_2	23	50742323	51741595	338	1543	51242364	139.392	7.021e-32	23	93	NA	NA	NA	NA	NA	NA	NA	NA	NA	NA	NA	NA	NA	NA	NA	NA	NA	NA	NA	NA	NA	NA	NA	NA	NA	NA	NA	NA	NA	NA	NA
2054	rs5945621	23	51287789	rs1541241	23	51242881	0.963442	23_2	23	50742323	51741595	338	1543	51242881	141.175	1.324e-32	23	93	NA	NA	NA	NA	NA	NA	NA	NA	NA	NA	NA	NA	NA	NA	NA	NA	NA	NA	NA	NA	NA	NA	NA	NA	NA	NA	NA	NA	NA	NA	NA
2056	rs1891702	23	51287789	rs1541241	23	51245461	0.963442	23_2	23	50742323	51741595	338	1543	51245461	141.175	1.327e-32	23	93	NA	NA	NA	NA	NA	NA	NA	NA	NA	NA	NA	NA	NA	NA	NA	NA	NA	NA	NA	NA	NA	NA	NA	NA	NA	NA	NA	NA	NA	NA	NA
2057	rs4907773	23	51287789	rs1541241	23	51246644	0.924178	23_2	23	50742323	51741595	338	1543	51246644	138.688	2.641e-32	23	93	NA	NA	NA	NA	NA	NA	NA	NA	NA	NA	NA	NA	NA	NA	NA	NA	NA	NA	NA	NA	NA	NA	NA	NA	NA	NA	NA	NA	NA	NA	NA
2058	rs4907792	23	51287789	rs1541241	23	51248783	0.963442	23_2	23	50742323	51741595	338	1543	51248783	140.92	1.601e-32	23	93	NA	NA	NA	NA	NA	NA	NA	NA	NA	NA	NA	NA	NA	NA	NA	NA	NA	NA	NA	NA	NA	NA	NA	NA	NA	NA	NA	NA	NA	NA	NA
2059	rs2384958	23	51287789	rs1541241	23	51249397	0.963442	23_2	23	50742323	51741595	338	1543	51249397	142.199	8.875e-33	23	93	NA	NA	NA	NA	NA	NA	NA	NA	NA	NA	NA	NA	NA	NA	NA	NA	NA	NA	NA	NA	NA	NA	NA	NA	NA	NA	NA	NA	NA	NA	NA
2061	rs1936038	23	51287789	rs1541241	23	51251421	0.992687	23_2	23	50742323	51741595	338	1543	51251421	141.943	1.005e-32	23	93	NA	NA	NA	NA	NA	NA	NA	NA	NA	NA	NA	NA	NA	NA	NA	NA	NA	NA	NA	NA	NA	NA	NA	NA	NA	NA	NA	NA	NA	NA	NA
2062	rs6614419	23	51287789	rs1541241	23	51251800	0.992687	23_2	23	50742323	51741595	338	1543	51251800	140.155	2.074e-32	23	93	NA	NA	NA	NA	NA	NA	NA	NA	NA	NA	NA	NA	NA	NA	NA	NA	NA	NA	NA	NA	NA	NA	NA	NA	NA	NA	NA	NA	NA	NA	NA
2063	rs5945624	23	51287789	rs1541241	23	51252928	0.963616	23_2	23	50742323	51741595	338	1543	51252928	139.392	4.696e-32	23	93	NA	NA	NA	NA	NA	NA	NA	NA	NA	NA	NA	NA	NA	NA	NA	NA	NA	NA	NA	NA	NA	NA	NA	NA	NA	NA	NA	NA	NA	NA	NA
2064	rs5945625	23	51287789	rs1541241	23	51253427	0.827339	23_2	23	50742323	51741595	338	1543	51253427	133.585	4.344e-31	23	93	NA	NA	NA	NA	NA	NA	NA	NA	NA	NA	NA	NA	NA	NA	NA	NA	NA	NA	NA	NA	NA	NA	NA	NA	NA	NA	NA	NA	NA	NA	NA
2065	rs5945626	23	51287789	rs1541241	23	51253779	0.985345	23_2	23	50742323	51741595	338	1543	51253779	139.646	2.855e-32	23	93	NA	NA	NA	NA	NA	NA	NA	NA	NA	NA	NA	NA	NA	NA	NA	NA	NA	NA	NA	NA	NA	NA	NA	NA	NA	NA	NA	NA	NA	NA	NA
2067	rs5945627	23	51287789	rs1541241	23	51255417	0.989061	23_2	23	50742323	51741595	338	1543	51255417	137.873	1.455e-31	23	93	NA	NA	NA	NA	NA	NA	NA	NA	NA	NA	NA	NA	NA	NA	NA	NA	NA	NA	NA	NA	NA	NA	NA	NA	NA	NA	NA	NA	NA	NA	NA
2068	rs145020581	23	51287789	rs1541241	23	51255883	0.992687	23_2	23	50742323	51741595	338	1543	51255883	139.901	2.355e-32	23	93	NA	NA	NA	NA	NA	NA	NA	NA	NA	NA	NA	NA	NA	NA	NA	NA	NA	NA	NA	NA	NA	NA	NA	NA	NA	NA	NA	NA	NA	NA	NA
2069	rs146262091	23	51287789	rs1541241	23	51256561	0.872739	23_2	23	50742323	51741595	338	1543	51256561	137.013	6.774e-32	23	93	NA	NA	NA	NA	NA	NA	NA	NA	NA	NA	NA	NA	NA	NA	NA	NA	NA	NA	NA	NA	NA	NA	NA	NA	NA	NA	NA	NA	NA	NA	NA
2070	rs6521804	23	51287789	rs1541241	23	51259966	0.992687	23_2	23	50742323	51741595	338	1543	51259966	140.155	2.063e-32	23	93	NA	NA	NA	NA	NA	NA	NA	NA	NA	NA	NA	NA	NA	NA	NA	NA	NA	NA	NA	NA	NA	NA	NA	NA	NA	NA	NA	NA	NA	NA	NA
2071	rs5945629	23	51287789	rs1541241	23	51260072	0.76193	23_2	23	50742323	51741595	338	1543	51260072	136.111	1.711e-31	23	93	NA	NA	NA	NA	NA	NA	NA	NA	NA	NA	NA	NA	NA	NA	NA	NA	NA	NA	NA	NA	NA	NA	NA	NA	NA	NA	NA	NA	NA	NA	NA
2072	rs146050469	23	51287789	rs1541241	23	51260246	0.978348	23_2	23	50742323	51741595	338	1543	51260246	139.901	3.12e-32	23	93	NA	NA	NA	NA	NA	NA	NA	NA	NA	NA	NA	NA	NA	NA	NA	NA	NA	NA	NA	NA	NA	NA	NA	NA	NA	NA	NA	NA	NA	NA	NA
2073	rs143723180	23	51287789	rs1541241	23	51260348	0.992687	23_2	23	50742323	51741595	338	1543	51260348	140.155	2.103e-32	23	93	NA	NA	NA	NA	NA	NA	NA	NA	NA	NA	NA	NA	NA	NA	NA	NA	NA	NA	NA	NA	NA	NA	NA	NA	NA	NA	NA	NA	NA	NA	NA
2074	rs7064349	23	51287789	rs1541241	23	51260521	0.750228	23_2	23	50742323	51741595	338	1543	51260521	134.273	2.596e-31	23	93	NA	NA	NA	NA	NA	NA	NA	NA	NA	NA	NA	NA	NA	NA	NA	NA	NA	NA	NA	NA	NA	NA	NA	NA	NA	NA	NA	NA	NA	NA	NA
2075	rs4907793	23	51287789	rs1541241	23	51260563	0.762972	23_2	23	50742323	51741595	338	1543	51260563	134.512	2.397e-31	23	93	NA	NA	NA	NA	NA	NA	NA	NA	NA	NA	NA	NA	NA	NA	NA	NA	NA	NA	NA	NA	NA	NA	NA	NA	NA	NA	NA	NA	NA	NA	NA
2076	rs4907794	23	51287789	rs1541241	23	51260880	0.89846	23_2	23	50742323	51741595	338	1543	51260880	136.194	1.839e-31	23	93	NA	NA	NA	NA	NA	NA	NA	NA	NA	NA	NA	NA	NA	NA	NA	NA	NA	NA	NA	NA	NA	NA	NA	NA	NA	NA	NA	NA	NA	NA	NA
2077	rs4907795	23	51287789	rs1541241	23	51261068	0.992687	23_2	23	50742323	51741595	338	1543	51261068	139.901	2.353e-32	23	93	NA	NA	NA	NA	NA	NA	NA	NA	NA	NA	NA	NA	NA	NA	NA	NA	NA	NA	NA	NA	NA	NA	NA	NA	NA	NA	NA	NA	NA	NA	NA
2078	rs4907796	23	51287789	rs1541241	23	51261249	0.992687	23_2	23	50742323	51741595	338	1543	51261249	139.901	2.383e-32	23	93	NA	NA	NA	NA	NA	NA	NA	NA	NA	NA	NA	NA	NA	NA	NA	NA	NA	NA	NA	NA	NA	NA	NA	NA	NA	NA	NA	NA	NA	NA	NA
2079	rs4907775	23	51287789	rs1541241	23	51263200	0.992687	23_2	23	50742323	51741595	338	1543	51263200	140.41	1.785e-32	23	93	NA	NA	NA	NA	NA	NA	NA	NA	NA	NA	NA	NA	NA	NA	NA	NA	NA	NA	NA	NA	NA	NA	NA	NA	NA	NA	NA	NA	NA	NA	NA
2080	rs6614426	23	51287789	rs1541241	23	51264424	0.992687	23_2	23	50742323	51741595	338	1543	51264424	140.41	1.934e-32	23	93	NA	NA	NA	NA	NA	NA	NA	NA	NA	NA	NA	NA	NA	NA	NA	NA	NA	NA	NA	NA	NA	NA	NA	NA	NA	NA	NA	NA	NA	NA	NA
2081	rs12388771	23	51287789	rs1541241	23	51266884	0.906419	23_2	23	50742323	51741595	338	1543	51266884	136.691	1.109e-31	23	93	NA	NA	NA	NA	NA	NA	NA	NA	NA	NA	NA	NA	NA	NA	NA	NA	NA	NA	NA	NA	NA	NA	NA	NA	NA	NA	NA	NA	NA	NA	NA
2082	rs1970956	23	51287789	rs1541241	23	51268378	0.988998	23_2	23	50742323	51741595	338	1543	51268378	140.155	2e-32	23	93	NA	NA	NA	NA	NA	NA	NA	NA	NA	NA	NA	NA	NA	NA	NA	NA	NA	NA	NA	NA	NA	NA	NA	NA	NA	NA	NA	NA	NA	NA	NA
2083	rs1970957	23	51287789	rs1541241	23	51268450	0.988998	23_2	23	50742323	51741595	338	1543	51268450	140.155	2.165e-32	23	93	NA	NA	NA	NA	NA	NA	NA	NA	NA	NA	NA	NA	NA	NA	NA	NA	NA	NA	NA	NA	NA	NA	NA	NA	NA	NA	NA	NA	NA	NA	NA
2085	rs2153993	23	51287789	rs1541241	23	51269739	0.988998	23_2	23	50742323	51741595	338	1543	51269739	140.41	1.949e-32	23	93	NA	NA	NA	NA	NA	NA	NA	NA	NA	NA	NA	NA	NA	NA	NA	NA	NA	NA	NA	NA	NA	NA	NA	NA	NA	NA	NA	NA	NA	NA	NA
2086	rs6614427	23	51287789	rs1541241	23	51272085	0.988998	23_2	23	50742323	51741595	338	1543	51272085	140.41	1.876e-32	23	93	NA	NA	NA	NA	NA	NA	NA	NA	NA	NA	NA	NA	NA	NA	NA	NA	NA	NA	NA	NA	NA	NA	NA	NA	NA	NA	NA	NA	NA	NA	NA
2087	rs6614428	23	51287789	rs1541241	23	51272176	0.988998	23_2	23	50742323	51741595	338	1543	51272176	140.155	2.09e-32	23	93	NA	NA	NA	NA	NA	NA	NA	NA	NA	NA	NA	NA	NA	NA	NA	NA	NA	NA	NA	NA	NA	NA	NA	NA	NA	NA	NA	NA	NA	NA	NA
2088	rs6614429	23	51287789	rs1541241	23	51272577	0.988998	23_2	23	50742323	51741595	338	1543	51272577	140.155	2.09e-32	23	93	NA	NA	NA	NA	NA	NA	NA	NA	NA	NA	NA	NA	NA	NA	NA	NA	NA	NA	NA	NA	NA	NA	NA	NA	NA	NA	NA	NA	NA	NA	NA
2089	rs6521808	23	51287789	rs1541241	23	51272865	0.988998	23_2	23	50742323	51741595	338	1543	51272865	140.155	1.993e-32	23	93	NA	NA	NA	NA	NA	NA	NA	NA	NA	NA	NA	NA	NA	NA	NA	NA	NA	NA	NA	NA	NA	NA	NA	NA	NA	NA	NA	NA	NA	NA	NA
2093	rs28838700	23	51287789	rs1541241	23	51274223	0.988998	23_2	23	50742323	51741595	338	1543	51274223	140.41	1.837e-32	23	93	NA	NA	NA	NA	NA	NA	NA	NA	NA	NA	NA	NA	NA	NA	NA	NA	NA	NA	NA	NA	NA	NA	NA	NA	NA	NA	NA	NA	NA	NA	NA
2094	rs78899665	23	51287789	rs1541241	23	51275125	0.850482	23_2	23	50742323	51741595	338	1543	51275125	138.992	5.897e-32	23	93	NA	NA	NA	NA	NA	NA	NA	NA	NA	NA	NA	NA	NA	NA	NA	NA	NA	NA	NA	NA	NA	NA	NA	NA	NA	NA	NA	NA	NA	NA	NA
2095	rs143812839	23	51287789	rs1541241	23	51275600	0.868589	23_2	23	50742323	51741595	338	1543	51275600	131.163	1.808e-30	23	93	NA	NA	NA	NA	NA	NA	NA	NA	NA	NA	NA	NA	NA	NA	NA	NA	NA	NA	NA	NA	NA	NA	NA	NA	NA	NA	NA	NA	NA	NA	NA
2097	rs149139611	23	51287789	rs1541241	23	51276274	0.817181	23_2	23	50742323	51741595	338	1543	51276274	131.293	1.892e-30	23	93	NA	NA	NA	NA	NA	NA	NA	NA	NA	NA	NA	NA	NA	NA	NA	NA	NA	NA	NA	NA	NA	NA	NA	NA	NA	NA	NA	NA	NA	NA	NA
2098	rs139174061	23	51287789	rs1541241	23	51277898	0.910917	23_2	23	50742323	51741595	338	1543	51277898	138.188	3.771e-32	23	93	NA	NA	NA	NA	NA	NA	NA	NA	NA	NA	NA	NA	NA	NA	NA	NA	NA	NA	NA	NA	NA	NA	NA	NA	NA	NA	NA	NA	NA	NA	NA
2099	rs78914396	23	51287789	rs1541241	23	51278195	0.992659	23_2	23	50742323	51741595	338	1543	51278195	139.646	2.805e-32	23	93	NA	NA	NA	NA	NA	NA	NA	NA	NA	NA	NA	NA	NA	NA	NA	NA	NA	NA	NA	NA	NA	NA	NA	NA	NA	NA	NA	NA	NA	NA	NA
2100	rs6521809	23	51287789	rs1541241	23	51279295	0.971605	23_2	23	50742323	51741595	338	1543	51279295	135.86	3.426e-31	23	93	NA	NA	NA	NA	NA	NA	NA	NA	NA	NA	NA	NA	NA	NA	NA	NA	NA	NA	NA	NA	NA	NA	NA	NA	NA	NA	NA	NA	NA	NA	NA
2101	rs6614434	23	51287789	rs1541241	23	51279297	0.978397	23_2	23	50742323	51741595	338	1543	51279297	136.613	2.246e-31	23	93	NA	NA	NA	NA	NA	NA	NA	NA	NA	NA	NA	NA	NA	NA	NA	NA	NA	NA	NA	NA	NA	NA	NA	NA	NA	NA	NA	NA	NA	NA	NA
2104	rs56155607	23	51287789	rs1541241	23	51280077	0.985489	23_2	23	50742323	51741595	338	1543	51280077	140.41	2.38e-32	23	93	NA	NA	NA	NA	NA	NA	NA	NA	NA	NA	NA	NA	NA	NA	NA	NA	NA	NA	NA	NA	NA	NA	NA	NA	NA	NA	NA	NA	NA	NA	NA
2105	rs6614438	23	51287789	rs1541241	23	51280177	0.985455	23_2	23	50742323	51741595	338	1543	51280177	141.175	1.383e-32	23	93	NA	NA	NA	NA	NA	NA	NA	NA	NA	NA	NA	NA	NA	NA	NA	NA	NA	NA	NA	NA	NA	NA	NA	NA	NA	NA	NA	NA	NA	NA	NA
2106	rs4907776	23	51287789	rs1541241	23	51282499	0.992687	23_2	23	50742323	51741595	338	1543	51282499	140.665	1.614e-32	23	93	NA	NA	NA	NA	NA	NA	NA	NA	NA	NA	NA	NA	NA	NA	NA	NA	NA	NA	NA	NA	NA	NA	NA	NA	NA	NA	NA	NA	NA	NA	NA
2107	rs4907797	23	51287789	rs1541241	23	51282791	0.996333	23_2	23	50742323	51741595	338	1543	51282791	141.175	1.229e-32	23	93	NA	NA	NA	NA	NA	NA	NA	NA	NA	NA	NA	NA	NA	NA	NA	NA	NA	NA	NA	NA	NA	NA	NA	NA	NA	NA	NA	NA	NA	NA	NA
2108	rs6614313	23	51287789	rs1541241	23	51283113	0.996333	23_2	23	50742323	51741595	338	1543	51283113	141.687	9.825e-33	23	93	NA	NA	NA	NA	NA	NA	NA	NA	NA	NA	NA	NA	NA	NA	NA	NA	NA	NA	NA	NA	NA	NA	NA	NA	NA	NA	NA	NA	NA	NA	NA
2109	rs5945635	23	51287789	rs1541241	23	51283616	0.974621	23_2	23	50742323	51741595	338	1543	51283616	140.41	2.13e-32	23	93	NA	NA	NA	NA	NA	NA	NA	NA	NA	NA	NA	NA	NA	NA	NA	NA	NA	NA	NA	NA	NA	NA	NA	NA	NA	NA	NA	NA	NA	NA	NA
2110	rs6521810	23	51287789	rs1541241	23	51284837	0.956521	23_2	23	50742323	51741595	338	1543	51284837	131.887	1.633e-30	23	93	NA	NA	NA	NA	NA	NA	NA	NA	NA	NA	NA	NA	NA	NA	NA	NA	NA	NA	NA	NA	NA	NA	NA	NA	NA	NA	NA	NA	NA	NA	NA
2111	rs5987436	23	51287789	rs1541241	23	51285680	0.996333	23_2	23	50742323	51741595	338	1543	51285680	141.431	1.17e-32	23	93	NA	NA	NA	NA	NA	NA	NA	NA	NA	NA	NA	NA	NA	NA	NA	NA	NA	NA	NA	NA	NA	NA	NA	NA	NA	NA	NA	NA	NA	NA	NA
2112	rs5987437	23	51287789	rs1541241	23	51285741	0.996333	23_2	23	50742323	51741595	338	1543	51285741	141.687	9.496e-33	23	93	NA	NA	NA	NA	NA	NA	NA	NA	NA	NA	NA	NA	NA	NA	NA	NA	NA	NA	NA	NA	NA	NA	NA	NA	NA	NA	NA	NA	NA	NA	NA
2113	rs2185882	23	51287789	rs1541241	23	51286693	0.992687	23_2	23	50742323	51741595	338	1543	51286693	141.687	9.285e-33	23	93	NA	NA	NA	NA	NA	NA	NA	NA	NA	NA	NA	NA	NA	NA	NA	NA	NA	NA	NA	NA	NA	NA	NA	NA	NA	NA	NA	NA	NA	NA	NA
2114	rs1541241	23	51287789	rs1541241	23	51287789	1	23_2	23	50742323	51741595	338	1543	51287789	142.199	7.961e-33	23	93	NA	NA	NA	NA	NA	NA	NA	NA	NA	NA	NA	NA	NA	NA	NA	NA	NA	NA	NA	NA	NA	NA	NA	NA	NA	NA	NA	NA	NA	NA	NA
2115	rs1541240	23	51287789	rs1541241	23	51288111	0.996333	23_2	23	50742323	51741595	338	1543	51288111	141.175	1.188e-32	23	93	NA	NA	NA	NA	NA	NA	NA	NA	NA	NA	NA	NA	NA	NA	NA	NA	NA	NA	NA	NA	NA	NA	NA	NA	NA	NA	NA	NA	NA	NA	NA
2116	rs1578828	23	51287789	rs1541241	23	51289760	0.985291	23_2	23	50742323	51741595	338	1543	51289760	140.155	2.225e-32	23	93	NA	NA	NA	NA	NA	NA	NA	NA	NA	NA	NA	NA	NA	NA	NA	NA	NA	NA	NA	NA	NA	NA	NA	NA	NA	NA	NA	NA	NA	NA	NA
2117	rs1592303	23	51287789	rs1541241	23	51290282	0.985291	23_2	23	50742323	51741595	338	1543	51290282	139.646	3.06e-32	23	93	NA	NA	NA	NA	NA	NA	NA	NA	NA	NA	NA	NA	NA	NA	NA	NA	NA	NA	NA	NA	NA	NA	NA	NA	NA	NA	NA	NA	NA	NA	NA
2118	rs113981601	23	51287789	rs1541241	23	51294365	0.898246	23_2	23	50742323	51741595	338	1543	51294365	131.879	2.793e-30	23	93	NA	NA	NA	NA	NA	NA	NA	NA	NA	NA	NA	NA	NA	NA	NA	NA	NA	NA	NA	NA	NA	NA	NA	NA	NA	NA	NA	NA	NA	NA	NA
2119	rs4907800	23	51287789	rs1541241	23	51297046	0.789739	23_2	23	50742323	51741595	338	1543	51297046	133.099	5.976e-31	23	93	NA	NA	NA	NA	NA	NA	NA	NA	NA	NA	NA	NA	NA	NA	NA	NA	NA	NA	NA	NA	NA	NA	NA	NA	NA	NA	NA	NA	NA	NA	NA
2122	rs4907779	23	51287789	rs1541241	23	51297781	0.787314	23_2	23	50742323	51741595	338	1543	51297781	131.404	3.133e-30	23	93	NA	NA	NA	NA	NA	NA	NA	NA	NA	NA	NA	NA	NA	NA	NA	NA	NA	NA	NA	NA	NA	NA	NA	NA	NA	NA	NA	NA	NA	NA	NA
2123	rs4907780	23	51287789	rs1541241	23	51298031	0.985291	23_2	23	50742323	51741595	338	1543	51298031	139.901	2.579e-32	23	93	NA	NA	NA	NA	NA	NA	NA	NA	NA	NA	NA	NA	NA	NA	NA	NA	NA	NA	NA	NA	NA	NA	NA	NA	NA	NA	NA	NA	NA	NA	NA
2126	rs2105379	23	51287789	rs1541241	23	51305144	0.985291	23_2	23	50742323	51741595	338	1543	51305144	139.139	3.504e-32	23	93	NA	NA	NA	NA	NA	NA	NA	NA	NA	NA	NA	NA	NA	NA	NA	NA	NA	NA	NA	NA	NA	NA	NA	NA	NA	NA	NA	NA	NA	NA	NA
2129	rs5945644	23	51287789	rs1541241	23	51309461	0.985291	23_2	23	50742323	51741595	338	1543	51309461	139.139	3.509e-32	23	93	NA	NA	NA	NA	NA	NA	NA	NA	NA	NA	NA	NA	NA	NA	NA	NA	NA	NA	NA	NA	NA	NA	NA	NA	NA	NA	NA	NA	NA	NA	NA
2130	rs6614317	23	51287789	rs1541241	23	51309801	0.985291	23_2	23	50742323	51741595	338	1543	51309801	139.646	2.81e-32	23	93	NA	NA	NA	NA	NA	NA	NA	NA	NA	NA	NA	NA	NA	NA	NA	NA	NA	NA	NA	NA	NA	NA	NA	NA	NA	NA	NA	NA	NA	NA	NA
2131	rs1936037	23	51287789	rs1541241	23	51310376	0.985291	23_2	23	50742323	51741595	338	1543	51310376	139.392	3.298e-32	23	93	NA	NA	NA	NA	NA	NA	NA	NA	NA	NA	NA	NA	NA	NA	NA	NA	NA	NA	NA	NA	NA	NA	NA	NA	NA	NA	NA	NA	NA	NA	NA
2132	rs1936036	23	51287789	rs1541241	23	51310821	0.985291	23_2	23	50742323	51741595	338	1543	51310821	139.646	2.639e-32	23	93	NA	NA	NA	NA	NA	NA	NA	NA	NA	NA	NA	NA	NA	NA	NA	NA	NA	NA	NA	NA	NA	NA	NA	NA	NA	NA	NA	NA	NA	NA	NA
2133	rs1361837	23	51287789	rs1541241	23	51313064	0.945722	23_2	23	50742323	51741595	338	1543	51313064	131.273	1.129e-30	23	93	NA	NA	NA	NA	NA	NA	NA	NA	NA	NA	NA	NA	NA	NA	NA	NA	NA	NA	NA	NA	NA	NA	NA	NA	NA	NA	NA	NA	NA	NA	NA
2134	rs5987440	23	51287789	rs1541241	23	51314397	0.945722	23_2	23	50742323	51741595	338	1543	51314397	132.005	8.326e-31	23	93	NA	NA	NA	NA	NA	NA	NA	NA	NA	NA	NA	NA	NA	NA	NA	NA	NA	NA	NA	NA	NA	NA	NA	NA	NA	NA	NA	NA	NA	NA	NA
2137	rs4457126	23	51287789	rs1541241	23	51317899	0.945722	23_2	23	50742323	51741595	338	1543	51317899	131.273	1.154e-30	23	93	NA	NA	NA	NA	NA	NA	NA	NA	NA	NA	NA	NA	NA	NA	NA	NA	NA	NA	NA	NA	NA	NA	NA	NA	NA	NA	NA	NA	NA	NA	NA
2138	rs4308906	23	51287789	rs1541241	23	51318466	0.945722	23_2	23	50742323	51741595	338	1543	51318466	132.005	8.403e-31	23	93	NA	NA	NA	NA	NA	NA	NA	NA	NA	NA	NA	NA	NA	NA	NA	NA	NA	NA	NA	NA	NA	NA	NA	NA	NA	NA	NA	NA	NA	NA	NA
2139	rs5945646	23	51287789	rs1541241	23	51322287	0.945722	23_2	23	50742323	51741595	338	1543	51322287	131.517	1.027e-30	23	93	NA	NA	NA	NA	NA	NA	NA	NA	NA	NA	NA	NA	NA	NA	NA	NA	NA	NA	NA	NA	NA	NA	NA	NA	NA	NA	NA	NA	NA	NA	NA
2140	rs5987442	23	51287789	rs1541241	23	51323372	0.945722	23_2	23	50742323	51741595	338	1543	51323372	131.517	1.042e-30	23	93	NA	NA	NA	NA	NA	NA	NA	NA	NA	NA	NA	NA	NA	NA	NA	NA	NA	NA	NA	NA	NA	NA	NA	NA	NA	NA	NA	NA	NA	NA	NA
2142	rs5945647	23	51287789	rs1541241	23	51331485	0.887035	23_2	23	50742323	51741595	338	1543	51331485	129.088	4.191e-30	23	93	NA	NA	NA	NA	NA	NA	NA	NA	NA	NA	NA	NA	NA	NA	NA	NA	NA	NA	NA	NA	NA	NA	NA	NA	NA	NA	NA	NA	NA	NA	NA
2143	rs5945648	23	51287789	rs1541241	23	51333192	0.945722	23_2	23	50742323	51741595	338	1543	51333192	130.543	1.679e-30	23	93	NA	NA	NA	NA	NA	NA	NA	NA	NA	NA	NA	NA	NA	NA	NA	NA	NA	NA	NA	NA	NA	NA	NA	NA	NA	NA	NA	NA	NA	NA	NA
2144	rs5987402	23	51287789	rs1541241	23	51337608	0.941956	23_2	23	50742323	51741595	338	1543	51337608	131.761	1.525e-30	23	93	NA	NA	NA	NA	NA	NA	NA	NA	NA	NA	NA	NA	NA	NA	NA	NA	NA	NA	NA	NA	NA	NA	NA	NA	NA	NA	NA	NA	NA	NA	NA
2145	rs5945649	23	51287789	rs1541241	23	51338143	0.945722	23_2	23	50742323	51741595	338	1543	51338143	130.3	1.936e-30	23	93	NA	NA	NA	NA	NA	NA	NA	NA	NA	NA	NA	NA	NA	NA	NA	NA	NA	NA	NA	NA	NA	NA	NA	NA	NA	NA	NA	NA	NA	NA	NA
2146	rs5987444	23	51287789	rs1541241	23	51339327	0.945722	23_2	23	50742323	51741595	338	1543	51339327	129.088	3.306e-30	23	93	NA	NA	NA	NA	NA	NA	NA	NA	NA	NA	NA	NA	NA	NA	NA	NA	NA	NA	NA	NA	NA	NA	NA	NA	NA	NA	NA	NA	NA	NA	NA
2148	rs7064708	23	51287789	rs1541241	23	51342435	0.938531	23_2	23	50742323	51741595	338	1543	51342435	129.572	2.727e-30	23	93	NA	NA	NA	NA	NA	NA	NA	NA	NA	NA	NA	NA	NA	NA	NA	NA	NA	NA	NA	NA	NA	NA	NA	NA	NA	NA	NA	NA	NA	NA	NA
2149	rs1936034	23	51287789	rs1541241	23	51342950	0.938531	23_2	23	50742323	51741595	338	1543	51342950	129.33	3.023e-30	23	93	NA	NA	NA	NA	NA	NA	NA	NA	NA	NA	NA	NA	NA	NA	NA	NA	NA	NA	NA	NA	NA	NA	NA	NA	NA	NA	NA	NA	NA	NA	NA
2150	rs5945651	23	51287789	rs1541241	23	51343494	0.938531	23_2	23	50742323	51741595	338	1543	51343494	129.33	3.096e-30	23	93	NA	NA	NA	NA	NA	NA	NA	NA	NA	NA	NA	NA	NA	NA	NA	NA	NA	NA	NA	NA	NA	NA	NA	NA	NA	NA	NA	NA	NA	NA	NA
2157	rs59361198	23	66881583	rs4446868	23	66672745	0.73516	23_3	23	66522881	67520014	55	1908	66672745	26.4166	2.584e-07	23	271	NA	NA	NA	NA	NA	NA	NA	NA	NA	NA	NA	NA	NA	NA	NA	NA	NA	NA	NA	NA	NA	NA	NA	NA	NA	NA	NA	NA	NA	NA	NA
2158	rs57135892	23	66881583	rs4446868	23	66672770	0.73516	23_3	23	66522881	67520014	55	1908	66672770	26.4166	2.579e-07	23	271	NA	NA	NA	NA	NA	NA	NA	NA	NA	NA	NA	NA	NA	NA	NA	NA	NA	NA	NA	NA	NA	NA	NA	NA	NA	NA	NA	NA	NA	NA	NA
2159	rs59546702	23	66881583	rs4446868	23	66673893	0.746077	23_3	23	66522881	67520014	55	1908	66673893	26.1319	3.401e-07	23	271	NA	NA	NA	NA	NA	NA	NA	NA	NA	NA	NA	NA	NA	NA	NA	NA	NA	NA	NA	NA	NA	NA	NA	NA	NA	NA	NA	NA	NA	NA	NA
2160	rs57749033	23	66881583	rs4446868	23	66676951	0.746077	23_3	23	66522881	67520014	55	1908	66676951	26.3613	2.942e-07	23	271	NA	NA	NA	NA	NA	NA	NA	NA	NA	NA	NA	NA	NA	NA	NA	NA	NA	NA	NA	NA	NA	NA	NA	NA	NA	NA	NA	NA	NA	NA	NA
2161	rs146114741	23	66881583	rs4446868	23	66691652	0.708484	23_3	23	66522881	67520014	55	1908	66691652	24.017	8.829e-07	23	271	NA	NA	NA	NA	NA	NA	NA	NA	NA	NA	NA	NA	NA	NA	NA	NA	NA	NA	NA	NA	NA	NA	NA	NA	NA	NA	NA	NA	NA	NA	NA
2162	rs144463726	23	66881583	rs4446868	23	66694248	0.73516	23_3	23	66522881	67520014	55	1908	66694248	27.2716	1.827e-07	23	271	NA	NA	NA	NA	NA	NA	NA	NA	NA	NA	NA	NA	NA	NA	NA	NA	NA	NA	NA	NA	NA	NA	NA	NA	NA	NA	NA	NA	NA	NA	NA
2163	rs5965417	23	66881583	rs4446868	23	66698354	0.77016	23_3	23	66522881	67520014	55	1908	66698354	26.6687	2.427e-07	23	271	NA	NA	NA	NA	NA	NA	NA	NA	NA	NA	NA	NA	NA	NA	NA	NA	NA	NA	NA	NA	NA	NA	NA	NA	NA	NA	NA	NA	NA	NA	NA
2164	rs2207041	23	66881583	rs4446868	23	66707389	0.794401	23_3	23	66522881	67520014	55	1908	66707389	26.5148	2.409e-07	23	271	NA	NA	NA	NA	NA	NA	NA	NA	NA	NA	NA	NA	NA	NA	NA	NA	NA	NA	NA	NA	NA	NA	NA	NA	NA	NA	NA	NA	NA	NA	NA
2165	rs7878890	23	66881583	rs4446868	23	66710650	0.788773	23_3	23	66522881	67520014	55	1908	66710650	28.7328	9.234e-08	23	271	NA	NA	NA	NA	NA	NA	NA	NA	NA	NA	NA	NA	NA	NA	NA	NA	NA	NA	NA	NA	NA	NA	NA	NA	NA	NA	NA	NA	NA	NA	NA
2166	rs7881314	23	66881583	rs4446868	23	66717072	0.794401	23_3	23	66522881	67520014	55	1908	66717072	26.8371	2.448e-07	23	271	NA	NA	NA	NA	NA	NA	NA	NA	NA	NA	NA	NA	NA	NA	NA	NA	NA	NA	NA	NA	NA	NA	NA	NA	NA	NA	NA	NA	NA	NA	NA
2167	rs5965420	23	66881583	rs4446868	23	66719635	0.794401	23_3	23	66522881	67520014	55	1908	66719635	26.9931	2.292e-07	23	271	NA	NA	NA	NA	NA	NA	NA	NA	NA	NA	NA	NA	NA	NA	NA	NA	NA	NA	NA	NA	NA	NA	NA	NA	NA	NA	NA	NA	NA	NA	NA
2168	rs67711765	23	66881583	rs4446868	23	66723011	0.794401	23_3	23	66522881	67520014	55	1908	66723011	27.0713	2.199e-07	23	271	NA	NA	NA	NA	NA	NA	NA	NA	NA	NA	NA	NA	NA	NA	NA	NA	NA	NA	NA	NA	NA	NA	NA	NA	NA	NA	NA	NA	NA	NA	NA
2169	rs6525177	23	66881583	rs4446868	23	66726506	0.794401	23_3	23	66522881	67520014	55	1908	66726506	27.1496	2.107e-07	23	271	NA	NA	NA	NA	NA	NA	NA	NA	NA	NA	NA	NA	NA	NA	NA	NA	NA	NA	NA	NA	NA	NA	NA	NA	NA	NA	NA	NA	NA	NA	NA
2170	rs5965422	23	66881583	rs4446868	23	66739616	0.794401	23_3	23	66522881	67520014	55	1908	66739616	27.3852	1.835e-07	23	271	NA	NA	NA	NA	NA	NA	NA	NA	NA	NA	NA	NA	NA	NA	NA	NA	NA	NA	NA	NA	NA	NA	NA	NA	NA	NA	NA	NA	NA	NA	NA
2171	rs5964602	23	66881583	rs4446868	23	66744396	0.801187	23_3	23	66522881	67520014	55	1908	66744396	27.4639	1.681e-07	23	271	NA	NA	NA	NA	NA	NA	NA	NA	NA	NA	NA	NA	NA	NA	NA	NA	NA	NA	NA	NA	NA	NA	NA	NA	NA	NA	NA	NA	NA	NA	NA
2172	rs7888856	23	66881583	rs4446868	23	66751555	0.801187	23_3	23	66522881	67520014	55	1908	66751555	16.6915	4.529e-05	23	271	NA	NA	NA	NA	NA	NA	NA	NA	NA	NA	NA	NA	NA	NA	NA	NA	NA	NA	NA	NA	NA	NA	NA	NA	NA	NA	NA	NA	NA	NA	NA
2173	rs6152	23	66881583	rs4446868	23	66765627	0.801187	23_3	23	66522881	67520014	55	1908	66765627	26.438	2.98e-07	23	271	NA	NA	NA	NA	NA	NA	NA	NA	NA	NA	NA	NA	NA	NA	NA	NA	NA	NA	NA	NA	NA	NA	NA	NA	NA	NA	NA	NA	NA	NA	NA
2174	rs12396249	23	66881583	rs4446868	23	66777066	0.77016	23_3	23	66522881	67520014	55	1908	66777066	25.5961	4.027e-07	23	271	NA	NA	NA	NA	NA	NA	NA	NA	NA	NA	NA	NA	NA	NA	NA	NA	NA	NA	NA	NA	NA	NA	NA	NA	NA	NA	NA	NA	NA	NA	NA
2175	rs1204040	23	66881583	rs4446868	23	66785748	0.801187	23_3	23	66522881	67520014	55	1908	66785748	26.5917	2.752e-07	23	271	NA	NA	NA	NA	NA	NA	NA	NA	NA	NA	NA	NA	NA	NA	NA	NA	NA	NA	NA	NA	NA	NA	NA	NA	NA	NA	NA	NA	NA	NA	NA
2176	rs1204039	23	66881583	rs4446868	23	66786016	0.801187	23_3	23	66522881	67520014	55	1908	66786016	27.0713	2.058e-07	23	271	NA	NA	NA	NA	NA	NA	NA	NA	NA	NA	NA	NA	NA	NA	NA	NA	NA	NA	NA	NA	NA	NA	NA	NA	NA	NA	NA	NA	NA	NA	NA
2177	rs1204038	23	66881583	rs4446868	23	66788225	0.801187	23_3	23	66522881	67520014	55	1908	66788225	26.7592	2.429e-07	23	271	NA	NA	NA	NA	NA	NA	NA	NA	NA	NA	NA	NA	NA	NA	NA	NA	NA	NA	NA	NA	NA	NA	NA	NA	NA	NA	NA	NA	NA	NA	NA
2178	rs2767564	23	66881583	rs4446868	23	66796087	0.806838	23_3	23	66522881	67520014	55	1908	66796087	27.0713	1.962e-07	23	271	NA	NA	NA	NA	NA	NA	NA	NA	NA	NA	NA	NA	NA	NA	NA	NA	NA	NA	NA	NA	NA	NA	NA	NA	NA	NA	NA	NA	NA	NA	NA
2179	rs2255702	23	66881583	rs4446868	23	66798111	0.806838	23_3	23	66522881	67520014	55	1908	66798111	26.915	2.13e-07	23	271	NA	NA	NA	NA	NA	NA	NA	NA	NA	NA	NA	NA	NA	NA	NA	NA	NA	NA	NA	NA	NA	NA	NA	NA	NA	NA	NA	NA	NA	NA	NA
2180	rs2361629	23	66881583	rs4446868	23	66804969	0.806838	23_3	23	66522881	67520014	55	1908	66804969	26.3613	3.008e-07	23	271	NA	NA	NA	NA	NA	NA	NA	NA	NA	NA	NA	NA	NA	NA	NA	NA	NA	NA	NA	NA	NA	NA	NA	NA	NA	NA	NA	NA	NA	NA	NA
2181	rs5918757	23	66881583	rs4446868	23	66806030	0.806838	23_3	23	66522881	67520014	55	1908	66806030	26.1319	3.329e-07	23	271	NA	NA	NA	NA	NA	NA	NA	NA	NA	NA	NA	NA	NA	NA	NA	NA	NA	NA	NA	NA	NA	NA	NA	NA	NA	NA	NA	NA	NA	NA	NA
2182	rs2361630	23	66881583	rs4446868	23	66812459	0.800065	23_3	23	66522881	67520014	55	1908	66812459	26.5148	2.852e-07	23	271	NA	NA	NA	NA	NA	NA	NA	NA	NA	NA	NA	NA	NA	NA	NA	NA	NA	NA	NA	NA	NA	NA	NA	NA	NA	NA	NA	NA	NA	NA	NA
2183	rs7061037	23	66881583	rs4446868	23	66822163	0.806838	23_3	23	66522881	67520014	55	1908	66822163	26.5917	2.728e-07	23	271	NA	NA	NA	NA	NA	NA	NA	NA	NA	NA	NA	NA	NA	NA	NA	NA	NA	NA	NA	NA	NA	NA	NA	NA	NA	NA	NA	NA	NA	NA	NA
2184	rs5919393	23	66881583	rs4446868	23	66825357	0.806838	23_3	23	66522881	67520014	55	1908	66825357	27.6217	1.64e-07	23	271	NA	NA	NA	NA	NA	NA	NA	NA	NA	NA	NA	NA	NA	NA	NA	NA	NA	NA	NA	NA	NA	NA	NA	NA	NA	NA	NA	NA	NA	NA	NA
2185	rs4827545	23	66881583	rs4446868	23	66828385	0.806838	23_3	23	66522881	67520014	55	1908	66828385	26.7327	2.168e-07	23	271	NA	NA	NA	NA	NA	NA	NA	NA	NA	NA	NA	NA	NA	NA	NA	NA	NA	NA	NA	NA	NA	NA	NA	NA	NA	NA	NA	NA	NA	NA	NA
2186	rs4827546	23	66881583	rs4446868	23	66829060	0.806838	23_3	23	66522881	67520014	55	1908	66829060	27.6217	1.631e-07	23	271	NA	NA	NA	NA	NA	NA	NA	NA	NA	NA	NA	NA	NA	NA	NA	NA	NA	NA	NA	NA	NA	NA	NA	NA	NA	NA	NA	NA	NA	NA	NA
2187	rs5918758	23	66881583	rs4446868	23	66830509	0.806838	23_3	23	66522881	67520014	55	1908	66830509	27.6217	1.629e-07	23	271	NA	NA	NA	NA	NA	NA	NA	NA	NA	NA	NA	NA	NA	NA	NA	NA	NA	NA	NA	NA	NA	NA	NA	NA	NA	NA	NA	NA	NA	NA	NA
2188	rs4827547	23	66881583	rs4446868	23	66831223	0.806838	23_3	23	66522881	67520014	55	1908	66831223	26.7327	2.164e-07	23	271	NA	NA	NA	NA	NA	NA	NA	NA	NA	NA	NA	NA	NA	NA	NA	NA	NA	NA	NA	NA	NA	NA	NA	NA	NA	NA	NA	NA	NA	NA	NA
2189	rs5919394	23	66881583	rs4446868	23	66836700	0.806838	23_3	23	66522881	67520014	55	1908	66836700	27.6217	1.656e-07	23	271	NA	NA	NA	NA	NA	NA	NA	NA	NA	NA	NA	NA	NA	NA	NA	NA	NA	NA	NA	NA	NA	NA	NA	NA	NA	NA	NA	NA	NA	NA	NA
2190	rs5919395	23	66881583	rs4446868	23	66838080	0.806838	23_3	23	66522881	67520014	55	1908	66838080	26.7327	2.152e-07	23	271	NA	NA	NA	NA	NA	NA	NA	NA	NA	NA	NA	NA	NA	NA	NA	NA	NA	NA	NA	NA	NA	NA	NA	NA	NA	NA	NA	NA	NA	NA	NA
2191	rs5918760	23	66881583	rs4446868	23	66838751	0.812527	23_3	23	66522881	67520014	55	1908	66838751	27.4639	1.755e-07	23	271	NA	NA	NA	NA	NA	NA	NA	NA	NA	NA	NA	NA	NA	NA	NA	NA	NA	NA	NA	NA	NA	NA	NA	NA	NA	NA	NA	NA	NA	NA	NA
2192	rs5919396	23	66881583	rs4446868	23	66841382	0.812527	23_3	23	66522881	67520014	55	1908	66841382	27.4639	1.752e-07	23	271	NA	NA	NA	NA	NA	NA	NA	NA	NA	NA	NA	NA	NA	NA	NA	NA	NA	NA	NA	NA	NA	NA	NA	NA	NA	NA	NA	NA	NA	NA	NA
2193	rs5919398	23	66881583	rs4446868	23	66846382	0.804843	23_3	23	66522881	67520014	55	1908	66846382	27.3065	1.893e-07	23	271	NA	NA	NA	NA	NA	NA	NA	NA	NA	NA	NA	NA	NA	NA	NA	NA	NA	NA	NA	NA	NA	NA	NA	NA	NA	NA	NA	NA	NA	NA	NA
2194	rs4261023	23	66881583	rs4446868	23	66852222	0.786064	23_3	23	66522881	67520014	55	1908	66852222	26.2848	3.223e-07	23	271	NA	NA	NA	NA	NA	NA	NA	NA	NA	NA	NA	NA	NA	NA	NA	NA	NA	NA	NA	NA	NA	NA	NA	NA	NA	NA	NA	NA	NA	NA	NA
2195	rs4459010	23	66881583	rs4446868	23	66858321	0.841998	23_3	23	66522881	67520014	55	1908	66858321	27.4639	1.769e-07	23	271	NA	NA	NA	NA	NA	NA	NA	NA	NA	NA	NA	NA	NA	NA	NA	NA	NA	NA	NA	NA	NA	NA	NA	NA	NA	NA	NA	NA	NA	NA	NA
2196	rs5919402	23	66881583	rs4446868	23	66865496	0.849677	23_3	23	66522881	67520014	55	1908	66865496	27.7008	1.438e-07	23	271	NA	NA	NA	NA	NA	NA	NA	NA	NA	NA	NA	NA	NA	NA	NA	NA	NA	NA	NA	NA	NA	NA	NA	NA	NA	NA	NA	NA	NA	NA	NA
2197	rs6624304	23	66881583	rs4446868	23	66875756	0.855506	23_3	23	66522881	67520014	55	1908	66875756	27.228	1.689e-07	23	271	NA	NA	NA	NA	NA	NA	NA	NA	NA	NA	NA	NA	NA	NA	NA	NA	NA	NA	NA	NA	NA	NA	NA	NA	NA	NA	NA	NA	NA	NA	NA
2198	rs4446868	23	66881583	rs4446868	23	66881583	1	23_3	23	66522881	67520014	55	1908	66881583	30.1261	3.601e-08	23	271	NA	NA	NA	NA	NA	NA	NA	NA	NA	NA	NA	NA	NA	NA	NA	NA	NA	NA	NA	NA	NA	NA	NA	NA	NA	NA	NA	NA	NA	NA	NA
2199	rs6625199	23	66881583	rs4446868	23	66890435	0.855506	23_3	23	66522881	67520014	55	1908	66890435	27.9388	1.173e-07	23	271	NA	NA	NA	NA	NA	NA	NA	NA	NA	NA	NA	NA	NA	NA	NA	NA	NA	NA	NA	NA	NA	NA	NA	NA	NA	NA	NA	NA	NA	NA	NA
2200	rs5919408	23	66881583	rs4446868	23	66907459	0.848711	23_3	23	66522881	67520014	55	1908	66907459	28.6063	9.725e-08	23	271	NA	NA	NA	NA	NA	NA	NA	NA	NA	NA	NA	NA	NA	NA	NA	NA	NA	NA	NA	NA	NA	NA	NA	NA	NA	NA	NA	NA	NA	NA	NA
2201	rs5918762	23	66881583	rs4446868	23	66914801	0.848711	23_3	23	66522881	67520014	55	1908	66914801	29.0129	7.681e-08	23	271	NA	NA	NA	NA	NA	NA	NA	NA	NA	NA	NA	NA	NA	NA	NA	NA	NA	NA	NA	NA	NA	NA	NA	NA	NA	NA	NA	NA	NA	NA	NA
2202	rs140367358	23	66881583	rs4446868	23	66925877	0.841998	23_3	23	66522881	67520014	55	1908	66925877	28.9816	7.072e-08	23	271	NA	NA	NA	NA	NA	NA	NA	NA	NA	NA	NA	NA	NA	NA	NA	NA	NA	NA	NA	NA	NA	NA	NA	NA	NA	NA	NA	NA	NA	NA	NA
[truncated: 31 more columns]

## Sheet: Reference
LD_SNP
hit_CHR
hit_BP
hit_SNP
LD_CHR
LD_BP
R2
RegionID
regionChr
regionStart
regionEnd
Typed
Imputed
Worse_BP
Worse_Stat
Worse_P
Worse_CHR
Worse_RegionSNP_cnt
chromosome
start
end
LNCaP.DNaseI.ENCODE.plusminusAndrogen.bed	Enhancer
LNCaP.H3K4me1.plusminus.DHT.bed	Enhancer
LNCaP.H3K4me3.DHT.bed	Enhancer
LNCaP.H3K27ac.bed	Enhancer
LNCaP.H3K27ac.plusDHT.bed	Enhancer
PrEC.DNAseI.bed	Enhancer
RWPE1.DNAseI.bed	Enhancer
ARORs.bed
AR.cell.line.bed
AR.treatment.responding.bed
AR.CRPC.bed
LNCaP.TCF7L2.bed	TFBS
LNCaP.FOXA1.plusminus.DHT.bed	TFBS
LNCaP.NKX3.1.DHT.bed	TFBS
LNCaP.CTCF.plusminus.DHT.bed	TFBS
lincRNA_coding_exons.bed
promoter.no_utr3.no_exon.bed
unique.exon.hg19.bed
mircode.highcons.bed
utr5.hg19.bed
utr3.hg19.bed
num.marks
regulatory
promoters_regulatory
coding
ncRNA
miR.5utr
miR.3utr
motifbreaker85	TFBS
Chr
Start_
End_
Ref
Alt
Func.refGene
Gene.refGene
ExonicFunc.refGene
AAChange.refGene
ljb23_ma
ljb23_mt
ljb23_fathmm
ljb23_siphy
ljb23_gerp..
ljb23_metasvm
ljb23_metalr
metaSVM_scaled
rsid
Genes
TStats
PValues
FDRs
eQTL_N
Locus
