# Supplementary material for: Multiple novel prostate cancer susceptibility signals identified by fine-mapping of known risk loci among Europeans
Source: Hum Mol Genet. 2015 May 29;24(19):5589–602. doi: 10.1093/hmg/ddv203 (PMC4572072; doi:10.1093/hmg/ddv203)
Supplement: Supplementary Data [file supp_ddv203_ddv203supp_data5.xlsx]

## Sheet: Sheet1
S5 Table – Number of cases and controls by study and population
Study	Genotyped samples			Samples included in final analysis#
	Co	Ca	Total	Co	Ca	Total
CAPS	677	1197	1874	271	408	679
CPCS1	2777	872	3649	2771	848	3619
CPCS2	798	306	1104	1009	265	1274
EPIC Germany1	302	244	546	302	228	530
EPIC Greece1	23	25	48	23	25	48
EPIC Italy1	97	70	167	97	69	166
EPIC Netherlands1	20	17	37	18	17	35
EPIC-Norfolk	1136	528	1664	917	484	1401
EPIC Oxford 1	51	34	85	245	59	304
EPIC Spain1	107	97	204	105	94	199
EPIC Sweden1	299	231	530	289	219	508
ESTHER	334	322	656	318	313	631
FHCRC	707	683	1390	730	761	1491
IPO-Porto	88	187	275	66	183	249
MAYO	391	614	1005	488	767	1255
MCCS 2	1233	389	1622	1180	388	1568
MEC	895	890	1785	597	586	1183
MOFFITT	138	490	628	100	414	514
PCFS 2	13	1409	1422	3	1297	1300
PCMUS	145	152	297	140	151	291
Poland	472	453	925	359	438	797
PPF-UNIS	203	271	474	176	257	433
ProMPT	2	187	189	2	166	168
ProtecT	1498	1624	3122	1474	1563	3037
QLD	94	187	281	87	186	273
SEARCH	1290	1468	2758	1244	1371	2615
STHM1	2330	2056	4386	2224	2006	4230
TAMPERE	2769	2836	5605	2413	2754	5167
UKGPCS	4314	4900	9214	2193	2859	5052
ULM	506	609	1115	354	603	957
UTAH	256	454	710	245	440	685
WUGS3	0	998	998	0	0	0
Stage 1 GWAS - UK1	1934	1906	3840	1894	1854	3748
Stage 2 GWAS - EOPCFS/PCCCS	3956	3888	7844	667	1333	2000
Stage 2 GWAS - H2020				981	378	1359
Stage 2 GWAS - UK2				2292	1939	4231
Total	29855	30594	60449	26274	25723	51997
1 Subsets from the international EPIC study 2 Studies from the Melbourne group 3 This study was not included in the final analysis as it only contained cases
Co =Controls Ca= Cases #after QC and removal of non-European samples and samples genotyped in previous scans
